# Supplementary material for: Rising dust pollution across Europe in a changing climate
Source: Nature. 2026 Jul 15;655(8123):647–54. doi: 10.1038/s41586-026-10743-w (PMC13372676; doi:10.1038/s41586-026-10743-w)
Supplement: Supplementary file 3 — Source Data Fig. 1 [file 41586_2026_10743_MOESM3_ESM.xlsx]

## Sheet: Panel_a_map
Latitude	Longitude	Al_mean (μg m-3)	Num_DataPoints
35.038	33.058	0.531073	2442
41.767	2.35	0.183053	679
49.9	4.633	0.0254612	6
49.05	22.267	0.0419697	28
43.53	5.441	0.0438261	57
48.562	5.505	0.100086	89
45.923	6.87	0.0539082	116
51.025	2.303	0.23242	136
45.162	5.736	0.142959	306
50.437	2.827	0.155939	164
43.306	5.396	0.0842326	159
43.702	7.286	0.099793	176
49.276	2.482	0.118166	217
43.402	4.982	0.201722	290
46.584	0.346	0.210239	111
49.908	4.63	0.121142	162
50.707	3.181	0.173871	153
48.59	7.745	0.154861	90
44.8	-0.588	0.0225731	37
45.074	7.676	0.105127	60
37.995	23.816	0.392157	115
50.065	19.945	0.260941	59
43.62	11.47	0.169775	166
40.3	18.1	0.204139	70
43.84	10.57	0.181908	165
35.52	12.63	0.332704	709
38.093	-3.784	0.818557	254
41.387	2.115	0.255966	814
43.547	-5.704	0.329215	111
37.164	-3.605	0.61494	64
40.373	-3.612	0.973279	90
40.422	-3.682	0.710304	95
42.003	2.287	0.375384	139
38.174	-3.005	0.521102	124
43.852	11.176	0.347142	120
43.84	10.573	0.295555	165
43.786	11.287	0.181307	116
45.479	9.235	0.246363	124
45.479	9.235	0.295935	2342
45.47	9.197	0.254211	1273
45.017	11.076	0.248405	988
43.915	11.006	0.213722	209
40.207	-8.437	0.219951	88
40.207	-8.425	0.172501	81
41.2	-8.55	0.436631	115
47.541	7.583	0.107209	86
46.951	7.441	0.184471	85
46.16	8.934	0.16	86
46.813	6.944	0.103793	87
47.378	8.53	0.0882759	87
58.8	17.383	0.010781	28
55.792	-3.243	0.0166511	19
35.338	25.669	1.12609	29
51.573	-1.317	0.0241215	26
45.8	8.633	0.0830046	28
53.326	-9.899	0.120993	14
51.526	12.928	0.0727879	27
42.051	0.73	0.022174	22
46.813	6.945	0.0213088	28
45.772	2.965	0.0535731	33
46.967	19.583	0.169877	18
48.562	5.506	0.0247444	9
48.709	2.159	0.0416108	8
46.0525	13.6149	0.100421	236
46.419	15.869	0.154386	240
45.956	13.643	0.142639	209
46.236	15.268	0.121577	532
46.485	14.87	0.149128	484
45.561	14.858	0.0673213	575
46.558	15.646	0.257922	599
46.051	14.506	0.129994	824
47.403	8.613	0.26163	113
37.262	-6.943	0.758746	159
51.52	-0.151	5.76898e-05	463
46.085	13.634	0.23498	41
49.959	17.691	0.246882	184
53.466	-2.231	0.127934	645
47.379	8.542	0.116665	284
35.896	14.49	0.588512	199
38.093	-3.784	0.740761	166
37.272	-5.925	0.601898	519
36.72	-4.43	0.573911	158
37.197	-3.608	0.766067	219
36.159	-5.348	0.369019	155
37.199	-6.932	0.664859	384
37.894	-4.768	0.769856	170
37.016	-6.57	0.49754	416
36.845	-2.457	0.544016	166
37.282	-6.834	0.926609	164
37.696	-6.55	0.818686	571
36.997	-1.895	0.486366	167
37.377	-6.004	0.677644	169
36.183	-5.387	0.381708	229
36.462	-6.218	0.332515	162
50.304	6.001	0.0468225	127
37.5385	15.183	0.810493	1
39.2498	14.3945	0.622472	1
40.6904	13.8988	0.675098	1
40.7799	14.1698	0.225213	1
40.7706	14.0842	0.158146	1
38.8507	15.2302	0.266952	1
38.7487	15.2214	0.575113	1
38.8046	15.1685	0.402511	1
38.6354	15.1038	0.750676	1
38.4217	14.9278	0.46408	1
38.4135	14.99	0.0998098	1

## Sheet: Panel_b_violin_all
Bootstrap Iteration	Slope	Element
1	0.811354	Fe
2	0.938858	Fe
3	0.830793	Fe
4	0.863579	Fe
5	0.804116	Fe
6	0.864171	Fe
7	0.915238	Fe
8	0.849442	Fe
9	0.829612	Fe
10	0.879277	Fe
11	0.810491	Fe
12	0.859044	Fe
13	0.837896	Fe
14	0.929392	Fe
15	0.836879	Fe
16	0.819466	Fe
17	0.880478	Fe
18	0.76605	Fe
19	0.892327	Fe
20	0.824674	Fe
21	0.862919	Fe
22	0.782768	Fe
23	0.915923	Fe
24	0.794034	Fe
25	0.865684	Fe
26	0.821343	Fe
27	0.832753	Fe
28	0.866945	Fe
29	0.772638	Fe
30	0.813289	Fe
31	0.916199	Fe
32	0.823959	Fe
33	0.87404	Fe
34	0.813094	Fe
35	0.814998	Fe
36	0.955181	Fe
37	0.810705	Fe
38	0.825193	Fe
39	0.820151	Fe
40	0.86804	Fe
41	0.805783	Fe
42	0.902398	Fe
43	0.821235	Fe
44	0.829673	Fe
45	0.840394	Fe
46	0.788429	Fe
47	0.860052	Fe
48	0.9125	Fe
49	0.824712	Fe
50	0.849416	Fe
51	0.840454	Fe
52	0.861878	Fe
53	0.831746	Fe
54	0.814912	Fe
55	0.868761	Fe
56	0.807367	Fe
57	0.955636	Fe
58	0.838072	Fe
59	0.962295	Fe
60	0.762076	Fe
61	0.848072	Fe
62	0.882451	Fe
63	0.837982	Fe
64	0.814532	Fe
65	0.916799	Fe
66	0.839507	Fe
67	0.880098	Fe
68	0.898256	Fe
69	0.831449	Fe
70	0.874798	Fe
71	0.863787	Fe
72	0.91705	Fe
73	0.772954	Fe
74	0.855676	Fe
75	0.885756	Fe
76	0.836077	Fe
77	0.903832	Fe
78	0.797813	Fe
79	0.882926	Fe
80	0.791838	Fe
81	0.848937	Fe
82	0.844641	Fe
83	0.873244	Fe
84	0.820225	Fe
85	0.854516	Fe
86	0.821078	Fe
87	0.810499	Fe
88	0.793358	Fe
89	0.861193	Fe
90	0.897768	Fe
91	0.828674	Fe
92	0.868415	Fe
93	0.868564	Fe
94	0.794034	Fe
95	0.833255	Fe
96	0.817012	Fe
97	0.81114	Fe
98	0.923553	Fe
99	0.847459	Fe
100	0.89433	Fe
101	0.825969	Fe
102	0.941564	Fe
103	0.898079	Fe
104	0.772257	Fe
105	0.794966	Fe
106	0.913005	Fe
107	0.880741	Fe
108	0.801597	Fe
109	0.833338	Fe
110	0.833338	Fe
111	0.958976	Fe
112	0.868896	Fe
113	0.831922	Fe
114	0.913161	Fe
115	0.809935	Fe
116	0.844629	Fe
117	0.825985	Fe
118	0.908018	Fe
119	0.8404	Fe
120	0.845707	Fe
121	0.890758	Fe
122	0.945854	Fe
123	0.808678	Fe
124	0.864127	Fe
125	0.792242	Fe
126	0.849235	Fe
127	0.853613	Fe
128	0.920297	Fe
129	0.827213	Fe
130	0.900329	Fe
131	0.860079	Fe
132	0.778608	Fe
133	0.926769	Fe
134	0.919525	Fe
135	0.841063	Fe
136	0.874175	Fe
137	0.814286	Fe
138	0.806709	Fe
139	0.902972	Fe
140	0.769233	Fe
141	0.872494	Fe
142	0.914952	Fe
143	0.911164	Fe
144	0.834842	Fe
145	0.843441	Fe
146	0.824656	Fe
147	0.862324	Fe
148	0.849892	Fe
149	0.89673	Fe
150	0.865862	Fe
151	0.787429	Fe
152	0.901118	Fe
153	0.856474	Fe
154	0.890161	Fe
155	0.826083	Fe
156	0.777863	Fe
157	0.812164	Fe
158	0.936104	Fe
159	0.876884	Fe
160	0.833785	Fe
161	0.929132	Fe
162	0.895159	Fe
163	0.807319	Fe
164	0.835608	Fe
165	0.803166	Fe
166	0.836654	Fe
167	0.82591	Fe
168	0.874186	Fe
169	0.827151	Fe
170	0.897851	Fe
171	0.809431	Fe
172	0.832174	Fe
173	0.847252	Fe
174	0.876884	Fe
175	0.911682	Fe
176	0.888684	Fe
177	0.826801	Fe
178	0.932899	Fe
179	0.878622	Fe
180	0.925216	Fe
181	0.814724	Fe
182	0.820048	Fe
183	0.802904	Fe
184	0.807018	Fe
185	0.886716	Fe
186	0.85588	Fe
187	0.845003	Fe
188	0.807397	Fe
189	0.882042	Fe
190	0.792619	Fe
191	0.79757	Fe
192	0.820836	Fe
193	0.823556	Fe
194	0.807108	Fe
195	0.866739	Fe
196	0.796179	Fe
197	0.799948	Fe
198	0.789531	Fe
199	0.836698	Fe
200	0.896815	Fe
201	0.808757	Fe
202	0.863812	Fe
203	0.887392	Fe
204	0.85297	Fe
205	0.88734	Fe
206	0.810488	Fe
207	0.87193	Fe
208	0.843514	Fe
209	0.846403	Fe
210	0.816948	Fe
211	0.785484	Fe
212	0.785445	Fe
213	0.887627	Fe
214	0.82985	Fe
215	0.926177	Fe
216	0.93268	Fe
217	0.830674	Fe
218	0.834371	Fe
219	0.860777	Fe
220	0.82051	Fe
221	0.942321	Fe
222	0.793536	Fe
223	0.861411	Fe
224	0.907242	Fe
225	0.899046	Fe
226	0.817876	Fe
227	0.913191	Fe
228	0.796949	Fe
229	0.770595	Fe
230	0.862552	Fe
231	0.919924	Fe
232	0.863818	Fe
233	0.894536	Fe
234	0.898577	Fe
235	0.838457	Fe
236	0.812676	Fe
237	0.844736	Fe
238	0.814292	Fe
239	0.800505	Fe
240	0.816211	Fe
241	0.896662	Fe
242	0.892476	Fe
243	0.861425	Fe
244	0.904104	Fe
245	0.783329	Fe
246	0.919652	Fe
247	0.802458	Fe
248	0.802861	Fe
249	0.831981	Fe
250	0.782165	Fe
251	0.880473	Fe
252	0.827818	Fe
253	0.785538	Fe
254	0.865581	Fe
255	0.780942	Fe
256	0.846538	Fe
257	0.837314	Fe
258	0.885467	Fe
259	0.908054	Fe
260	0.874805	Fe
261	0.902645	Fe
262	0.880974	Fe
263	0.881444	Fe
264	0.822832	Fe
265	0.894959	Fe
266	0.92066	Fe
267	0.829775	Fe
268	0.855576	Fe
269	0.788689	Fe
270	0.744656	Fe
271	0.871737	Fe
272	0.806435	Fe
273	0.886596	Fe
274	0.801216	Fe
275	0.863058	Fe
276	0.86272	Fe
277	0.975586	Fe
278	0.875415	Fe
279	0.854018	Fe
280	0.784452	Fe
281	0.836525	Fe
282	0.825172	Fe
283	0.909577	Fe
284	0.786973	Fe
285	0.880593	Fe
286	0.862988	Fe
287	0.866709	Fe
288	0.845714	Fe
289	0.833331	Fe
290	0.906158	Fe
291	0.811372	Fe
292	0.933684	Fe
293	0.834918	Fe
294	0.848684	Fe
295	0.815828	Fe
296	0.941116	Fe
297	0.869512	Fe
298	0.873524	Fe
299	0.875849	Fe
300	0.83275	Fe
301	0.793288	Fe
302	0.789499	Fe
303	0.957785	Fe
304	0.838277	Fe
305	0.867637	Fe
306	0.807782	Fe
307	0.910044	Fe
308	0.796732	Fe
309	0.848237	Fe
310	0.845356	Fe
311	0.853423	Fe
312	0.820737	Fe
313	0.849904	Fe
314	0.820305	Fe
315	0.753641	Fe
316	0.804495	Fe
317	0.851406	Fe
318	0.892711	Fe
319	0.770595	Fe
320	0.894971	Fe
321	0.808721	Fe
322	0.759332	Fe
323	0.828031	Fe
324	0.895545	Fe
325	0.848819	Fe
326	0.938342	Fe
327	0.876234	Fe
328	0.791882	Fe
329	0.852706	Fe
330	0.867495	Fe
331	0.852138	Fe
332	0.836828	Fe
333	0.925172	Fe
334	0.87391	Fe
335	0.871503	Fe
336	0.79858	Fe
337	0.95374	Fe
338	0.83972	Fe
339	0.887273	Fe
340	0.879902	Fe
341	0.801443	Fe
342	0.812839	Fe
343	0.80749	Fe
344	0.804796	Fe
345	0.81653	Fe
346	0.928682	Fe
347	0.863436	Fe
348	0.886143	Fe
349	0.814701	Fe
350	0.890612	Fe
351	0.858929	Fe
352	0.886014	Fe
353	0.847612	Fe
354	0.769233	Fe
355	0.769919	Fe
356	0.737291	Fe
357	0.892125	Fe
358	0.82403	Fe
359	0.90129	Fe
360	0.818161	Fe
361	0.829628	Fe
362	0.847067	Fe
363	0.890215	Fe
364	0.819573	Fe
365	0.843443	Fe
366	0.875641	Fe
367	0.868058	Fe
368	0.876415	Fe
369	0.873291	Fe
370	1.02349	Fe
371	0.795796	Fe
372	0.854207	Fe
373	0.857381	Fe
374	0.855257	Fe
375	0.818507	Fe
376	0.905859	Fe
377	0.907242	Fe
378	0.8188	Fe
379	0.938256	Fe
380	0.925394	Fe
381	0.857695	Fe
382	0.94379	Fe
383	0.912723	Fe
384	0.810391	Fe
385	0.885046	Fe
386	0.788792	Fe
387	0.894181	Fe
388	0.850502	Fe
389	0.818964	Fe
390	0.798524	Fe
391	0.890156	Fe
392	0.806144	Fe
393	0.894959	Fe
394	0.788797	Fe
395	0.829349	Fe
396	0.903313	Fe
397	0.854744	Fe
398	0.847964	Fe
399	0.886307	Fe
400	0.8907	Fe
401	0.781578	Fe
402	0.831137	Fe
403	0.783889	Fe
404	0.850963	Fe
405	0.813385	Fe
406	0.799884	Fe
407	0.775849	Fe
408	0.902865	Fe
409	0.778219	Fe
410	0.919239	Fe
411	0.890339	Fe
412	0.86756	Fe
413	0.916859	Fe
414	0.934864	Fe
415	0.863144	Fe
416	0.885678	Fe
417	0.859188	Fe
418	0.845501	Fe
419	0.850701	Fe
420	0.850483	Fe
421	0.924802	Fe
422	0.809861	Fe
423	0.863343	Fe
424	0.889775	Fe
425	0.878721	Fe
426	0.817342	Fe
427	0.866525	Fe
428	0.877025	Fe
429	0.872752	Fe
430	0.866801	Fe
431	0.834882	Fe
432	0.746967	Fe
433	0.813025	Fe
434	0.845989	Fe
435	0.856901	Fe
436	0.835701	Fe
437	0.841476	Fe
438	0.853687	Fe
439	0.890937	Fe
440	0.88244	Fe
441	0.818833	Fe
442	0.847348	Fe
443	0.974146	Fe
444	0.955181	Fe
445	0.837842	Fe
446	0.766174	Fe
447	0.809149	Fe
448	0.862765	Fe
449	0.886953	Fe
450	0.827982	Fe
451	0.805716	Fe
452	0.80273	Fe
453	0.955616	Fe
454	0.870392	Fe
455	1.00029	Fe
456	0.858631	Fe
457	0.83345	Fe
458	0.812766	Fe
459	0.864895	Fe
460	0.810546	Fe
461	0.843192	Fe
462	0.837314	Fe
463	0.850498	Fe
464	0.75914	Fe
465	0.818786	Fe
466	0.823747	Fe
467	0.862468	Fe
468	0.808937	Fe
469	0.792793	Fe
470	0.748984	Fe
471	0.902262	Fe
472	0.998462	Fe
473	0.755123	Fe
474	0.911728	Fe
475	0.767816	Fe
476	0.830972	Fe
477	0.75914	Fe
478	0.842744	Fe
479	0.769601	Fe
480	0.929894	Fe
481	0.799105	Fe
482	0.900766	Fe
483	0.873637	Fe
484	0.922751	Fe
485	0.869196	Fe
486	0.888933	Fe
487	0.893158	Fe
488	0.843999	Fe
489	0.848367	Fe
490	0.902635	Fe
491	0.831845	Fe
492	0.910311	Fe
493	0.769688	Fe
494	0.809695	Fe
495	0.837409	Fe
496	0.903473	Fe
497	0.856294	Fe
498	0.899882	Fe
499	0.813401	Fe
500	0.947356	Fe
501	0.813114	Fe
502	0.823379	Fe
503	0.829724	Fe
504	0.84274	Fe
505	0.806238	Fe
506	0.791882	Fe
507	0.808521	Fe
508	0.790881	Fe
509	0.837442	Fe
510	0.856689	Fe
511	0.762503	Fe
512	0.874527	Fe
513	0.83823	Fe
514	0.836336	Fe
515	0.810271	Fe
516	0.804513	Fe
517	0.862791	Fe
518	0.818194	Fe
519	0.787614	Fe
520	1.00812	Fe
521	0.792995	Fe
522	0.863528	Fe
523	0.845957	Fe
524	0.829017	Fe
525	0.836103	Fe
526	0.864151	Fe
527	0.816858	Fe
528	0.86045	Fe
529	0.823035	Fe
530	0.802147	Fe
531	0.897201	Fe
532	0.834182	Fe
533	0.853271	Fe
534	0.856035	Fe
535	0.783447	Fe
536	0.907843	Fe
537	0.857365	Fe
538	0.828648	Fe
539	0.892221	Fe
540	0.78617	Fe
541	0.89348	Fe
542	0.79139	Fe
543	0.911274	Fe
544	0.768236	Fe
545	0.845455	Fe
546	0.779351	Fe
547	0.81067	Fe
548	0.815619	Fe
549	0.796836	Fe
550	0.802077	Fe
551	0.944687	Fe
552	0.850871	Fe
553	0.894729	Fe
554	0.872898	Fe
555	0.782403	Fe
556	0.88354	Fe
557	0.817087	Fe
558	0.880974	Fe
559	0.828053	Fe
560	0.865983	Fe
561	0.898256	Fe
562	0.86357	Fe
563	0.804935	Fe
564	0.811354	Fe
565	0.875227	Fe
566	0.776778	Fe
567	0.862529	Fe
568	0.890871	Fe
569	0.948346	Fe
570	0.823959	Fe
571	0.884475	Fe
572	0.817087	Fe
573	0.838625	Fe
574	0.879928	Fe
575	0.869517	Fe
576	0.884803	Fe
577	0.898999	Fe
578	0.879841	Fe
579	0.852911	Fe
580	0.825518	Fe
581	0.835972	Fe
582	0.877596	Fe
583	0.826797	Fe
584	0.871831	Fe
585	0.846095	Fe
586	0.771711	Fe
587	0.914972	Fe
588	0.82741	Fe
589	0.826034	Fe
590	0.912088	Fe
591	0.772454	Fe
592	0.778504	Fe
593	0.813075	Fe
594	0.896133	Fe
595	0.861707	Fe
596	0.890296	Fe
597	0.918943	Fe
598	0.811932	Fe
599	0.817945	Fe
600	0.804343	Fe
601	0.750036	Fe
602	0.891826	Fe
603	0.880333	Fe
604	0.945118	Fe
605	0.890028	Fe
606	0.856741	Fe
607	0.859194	Fe
608	0.768019	Fe
609	0.845909	Fe
610	0.848738	Fe
611	0.858759	Fe
612	0.880491	Fe
613	0.791466	Fe
614	0.897548	Fe
615	0.825155	Fe
616	0.878108	Fe
617	0.861152	Fe
618	0.84413	Fe
619	0.872398	Fe
620	0.802077	Fe
621	0.819756	Fe
622	0.835911	Fe
623	0.875327	Fe
624	0.822828	Fe
625	0.852207	Fe
626	0.834777	Fe
627	0.870745	Fe
628	0.821908	Fe
629	0.901289	Fe
630	0.940478	Fe
631	0.8701	Fe
632	0.831173	Fe
633	0.791694	Fe
634	0.860294	Fe
635	0.815757	Fe
636	0.81704	Fe
637	0.865368	Fe
638	0.974459	Fe
639	0.785649	Fe
640	0.856564	Fe
641	0.791696	Fe
642	0.864195	Fe
643	0.846202	Fe
644	0.872469	Fe
645	0.813538	Fe
646	0.824777	Fe
647	0.762893	Fe
648	0.811336	Fe
649	0.81232	Fe
650	0.864136	Fe
651	0.838408	Fe
652	0.852725	Fe
653	0.791275	Fe
654	0.863265	Fe
655	0.850696	Fe
656	0.843496	Fe
657	0.861062	Fe
658	0.836237	Fe
659	0.855484	Fe
660	0.79937	Fe
661	0.924494	Fe
662	0.87534	Fe
663	0.808053	Fe
664	0.795476	Fe
665	0.912126	Fe
666	0.780744	Fe
667	0.842337	Fe
668	0.81072	Fe
669	0.827005	Fe
670	0.921094	Fe
671	0.853639	Fe
672	0.847522	Fe
673	0.9316	Fe
674	0.97748	Fe
675	0.890556	Fe
676	0.823844	Fe
677	0.851559	Fe
678	0.86268	Fe
679	0.815015	Fe
680	0.865447	Fe
681	0.768019	Fe
682	0.890028	Fe
683	0.836881	Fe
684	0.832792	Fe
685	0.881938	Fe
686	0.832437	Fe
687	0.810169	Fe
688	0.871204	Fe
689	0.905111	Fe
690	0.941116	Fe
691	0.828025	Fe
692	0.811563	Fe
693	0.88308	Fe
694	0.821169	Fe
695	0.907271	Fe
696	0.811999	Fe
697	0.82908	Fe
698	0.788579	Fe
699	0.84997	Fe
700	0.792615	Fe
701	0.841882	Fe
702	0.843317	Fe
703	0.862103	Fe
704	0.907769	Fe
705	0.873343	Fe
706	0.923766	Fe
707	0.779254	Fe
708	0.962118	Fe
709	0.827146	Fe
710	0.860098	Fe
711	0.8215	Fe
712	0.807553	Fe
713	0.833105	Fe
714	0.765008	Fe
715	0.85725	Fe
716	0.909526	Fe
717	0.868423	Fe
718	0.972248	Fe
719	0.811285	Fe
720	0.782572	Fe
721	0.882461	Fe
722	0.864756	Fe
723	0.891202	Fe
724	0.88893	Fe
725	0.890484	Fe
726	0.844764	Fe
727	0.958903	Fe
728	0.781209	Fe
729	0.861789	Fe
730	0.917391	Fe
731	0.942383	Fe
732	0.872494	Fe
733	0.814988	Fe
734	0.87261	Fe
735	0.884276	Fe
736	0.842752	Fe
737	0.852306	Fe
738	0.814795	Fe
739	0.886282	Fe
740	0.849976	Fe
741	0.815788	Fe
742	0.756634	Fe
743	0.951121	Fe
744	0.831379	Fe
745	0.875955	Fe
746	0.803495	Fe
747	0.851408	Fe
748	0.825816	Fe
749	0.934695	Fe
750	0.827542	Fe
751	0.902172	Fe
752	0.926147	Fe
753	0.919458	Fe
754	0.813034	Fe
755	0.894739	Fe
756	0.791562	Fe
757	0.809624	Fe
758	0.848688	Fe
759	0.727743	Fe
760	0.877727	Fe
761	0.802586	Fe
762	0.84187	Fe
763	0.886136	Fe
764	0.854017	Fe
765	0.876472	Fe
766	0.86272	Fe
767	0.735975	Fe
768	0.876768	Fe
769	0.880192	Fe
770	0.918948	Fe
771	0.908378	Fe
772	0.830802	Fe
773	0.933892	Fe
774	0.829628	Fe
775	0.851632	Fe
776	0.914765	Fe
777	0.848134	Fe
778	0.889757	Fe
779	0.922129	Fe
780	0.864901	Fe
781	0.919385	Fe
782	0.83229	Fe
783	0.793952	Fe
784	0.851307	Fe
785	0.891278	Fe
786	0.782464	Fe
787	0.811313	Fe
788	0.854017	Fe
789	0.888124	Fe
790	0.87835	Fe
791	0.781044	Fe
792	0.798592	Fe
793	0.878682	Fe
794	0.876768	Fe
795	0.900092	Fe
796	0.884733	Fe
797	0.82901	Fe
798	0.903701	Fe
799	0.949284	Fe
800	0.922084	Fe
801	0.816216	Fe
802	0.780877	Fe
803	0.879117	Fe
804	0.884611	Fe
805	0.789068	Fe
806	0.886596	Fe
807	0.815542	Fe
808	0.898771	Fe
809	0.807783	Fe
810	0.876927	Fe
811	0.885224	Fe
812	0.863541	Fe
813	0.804796	Fe
814	0.787409	Fe
815	0.764719	Fe
816	0.809594	Fe
817	0.93268	Fe
818	0.885756	Fe
819	0.955181	Fe
820	0.89072	Fe
821	0.88866	Fe
822	0.900673	Fe
823	0.844335	Fe
824	0.918545	Fe
825	0.801706	Fe
826	0.844582	Fe
827	0.86988	Fe
828	0.855512	Fe
829	0.857967	Fe
830	0.874208	Fe
831	0.797894	Fe
832	0.915357	Fe
833	0.813359	Fe
834	0.910768	Fe
835	0.885357	Fe
836	0.848093	Fe
837	0.965035	Fe
838	0.84158	Fe
839	0.864359	Fe
840	0.820024	Fe
841	0.906333	Fe
842	0.849776	Fe
843	0.883608	Fe
844	0.908276	Fe
845	0.930439	Fe
846	0.819243	Fe
847	0.8175	Fe
848	0.816683	Fe
849	0.904018	Fe
850	0.748635	Fe
851	0.828016	Fe
852	0.861419	Fe
853	0.924622	Fe
854	0.947415	Fe
855	0.76979	Fe
856	0.822835	Fe
857	0.7627	Fe
858	0.805368	Fe
859	0.824906	Fe
860	0.776886	Fe
861	0.784759	Fe
862	0.938353	Fe
863	0.831871	Fe
864	0.821737	Fe
865	0.830071	Fe
866	0.813707	Fe
867	0.854062	Fe
868	0.800683	Fe
869	0.874852	Fe
870	0.93273	Fe
871	0.892664	Fe
872	0.823137	Fe
873	0.824241	Fe
874	0.848452	Fe
875	0.910877	Fe
876	0.904726	Fe
877	0.860414	Fe
878	0.82818	Fe
879	0.850193	Fe
880	0.801612	Fe
881	0.828549	Fe
882	0.813401	Fe
883	0.89268	Fe
884	0.807093	Fe
885	0.796187	Fe
886	0.764074	Fe
887	0.961411	Fe
888	0.86249	Fe
889	0.818991	Fe
890	0.903096	Fe
891	0.844972	Fe
892	0.801363	Fe
893	0.874985	Fe
894	0.839335	Fe
895	0.815181	Fe
896	0.895643	Fe
897	0.85697	Fe
898	0.776841	Fe
899	0.809457	Fe
900	0.871097	Fe
901	0.824949	Fe
902	0.818964	Fe
903	0.861705	Fe
904	0.842179	Fe
905	0.839562	Fe
906	0.889156	Fe
907	0.855881	Fe
908	0.845503	Fe
909	0.789508	Fe
910	0.914371	Fe
911	0.817886	Fe
912	0.913557	Fe
913	0.794407	Fe
914	0.819962	Fe
915	0.81314	Fe
916	0.929894	Fe
917	0.846692	Fe
918	0.868627	Fe
919	0.807384	Fe
920	0.824239	Fe
921	0.826173	Fe
922	0.884226	Fe
923	0.815752	Fe
924	0.843623	Fe
925	0.826034	Fe
926	0.838881	Fe
927	0.914765	Fe
928	0.905855	Fe
929	0.821569	Fe
930	0.87093	Fe
931	0.903854	Fe
932	0.777916	Fe
933	0.863708	Fe
934	0.924597	Fe
935	0.914313	Fe
936	0.832637	Fe
937	0.759332	Fe
938	0.850012	Fe
939	0.853483	Fe
940	0.881577	Fe
941	0.914028	Fe
942	0.88607	Fe
943	0.824175	Fe
944	0.80764	Fe
945	0.897366	Fe
946	0.895201	Fe
947	0.929707	Fe
948	0.837681	Fe
949	0.83752	Fe
950	0.868839	Fe
951	0.813985	Fe
952	0.852725	Fe
953	0.813493	Fe
954	0.89638	Fe
955	0.878267	Fe
956	0.837905	Fe
957	0.862675	Fe
958	0.828503	Fe
959	0.915403	Fe
960	0.869249	Fe
961	0.867274	Fe
962	0.964961	Fe
963	0.809277	Fe
964	0.838696	Fe
965	0.877686	Fe
966	0.853334	Fe
967	0.915628	Fe
968	0.77406	Fe
969	0.828016	Fe
970	0.923655	Fe
971	0.912314	Fe
972	0.810383	Fe
973	0.843609	Fe
974	0.909336	Fe
975	0.86585	Fe
976	0.847024	Fe
977	0.874843	Fe
978	0.891113	Fe
979	0.75491	Fe
980	0.857916	Fe
981	0.815889	Fe
982	0.844035	Fe
983	0.825337	Fe
984	0.810116	Fe
985	0.808709	Fe
986	0.889792	Fe
987	0.806406	Fe
988	0.905722	Fe
989	0.801336	Fe
990	0.887331	Fe
991	0.885591	Fe
992	0.847609	Fe
993	0.858265	Fe
994	0.910923	Fe
995	0.855971	Fe
996	0.860079	Fe
997	0.794035	Fe
998	0.847512	Fe
999	0.821725	Fe
1000	0.91095	Fe
1001	0.897078	Fe
1002	0.831978	Fe
1003	0.849743	Fe
1004	0.806847	Fe
1005	0.774274	Fe
1006	0.837058	Fe
1007	0.912214	Fe
1008	0.931196	Fe
1009	0.833135	Fe
1010	0.745332	Fe
1011	0.855357	Fe
1012	0.818716	Fe
1013	0.836829	Fe
1014	0.834142	Fe
1015	0.855815	Fe
1016	0.820028	Fe
1017	0.849155	Fe
1018	0.828191	Fe
1019	0.784452	Fe
1020	0.898869	Fe
1021	0.852149	Fe
1022	0.831878	Fe
1023	0.883481	Fe
1024	0.800923	Fe
1025	0.851967	Fe
1026	0.878185	Fe
1027	0.895926	Fe
1028	0.778782	Fe
1029	0.801275	Fe
1030	0.795957	Fe
1031	0.856909	Fe
1032	0.892926	Fe
1033	0.869073	Fe
1034	0.9056	Fe
1035	0.960452	Fe
1036	0.883745	Fe
1037	0.806219	Fe
1038	0.922002	Fe
1039	0.870176	Fe
1040	0.874008	Fe
1041	0.830071	Fe
1042	0.818	Fe
1043	0.853687	Fe
1044	0.871925	Fe
1045	0.795957	Fe
1046	0.800505	Fe
1047	0.821579	Fe
1048	0.85463	Fe
1049	0.799905	Fe
1050	0.894728	Fe
1051	0.848696	Fe
1052	0.788038	Fe
1053	0.88734	Fe
1054	0.786728	Fe
1055	0.837156	Fe
1056	0.794717	Fe
1057	0.8522	Fe
1058	0.903898	Fe
1059	0.843465	Fe
1060	0.837323	Fe
1061	0.815226	Fe
1062	0.814047	Fe
1063	0.858429	Fe
1064	0.813815	Fe
1065	0.863761	Fe
1066	0.887622	Fe
1067	0.890393	Fe
1068	0.913112	Fe
1069	0.965632	Fe
1070	0.799899	Fe
1071	0.820619	Fe
1072	0.850483	Fe
1073	0.875324	Fe
1074	0.81072	Fe
1075	0.939151	Fe
1076	0.825883	Fe
1077	0.87115	Fe
1078	0.912794	Fe
1079	0.899962	Fe
1080	0.806385	Fe
1081	0.873243	Fe
1082	0.880962	Fe
1083	0.853365	Fe
1084	0.906022	Fe
1085	0.863938	Fe
1086	0.834182	Fe
1087	0.77605	Fe
1088	0.859218	Fe
1089	0.857967	Fe
1090	0.856609	Fe
1091	0.827894	Fe
1092	0.783459	Fe
1093	0.835435	Fe
1094	0.890274	Fe
1095	0.890023	Fe
1096	0.882447	Fe
1097	0.887642	Fe
1098	0.918431	Fe
1099	0.902469	Fe
1100	0.799781	Fe
1101	0.83706	Fe
1102	0.851559	Fe
1103	0.832801	Fe
1104	0.786395	Fe
1105	0.821768	Fe
1106	0.810383	Fe
1107	0.805472	Fe
1108	0.791696	Fe
1109	0.80364	Fe
1110	0.847798	Fe
1111	0.941583	Fe
1112	0.875757	Fe
1113	0.777863	Fe
1114	0.867396	Fe
1115	0.813441	Fe
1116	0.834452	Fe
1117	0.872166	Fe
1118	0.797073	Fe
1119	0.934559	Fe
1120	0.875486	Fe
1121	0.93552	Fe
1122	0.804584	Fe
1123	0.895772	Fe
1124	0.839559	Fe
1125	0.848684	Fe
1126	0.890733	Fe
1127	0.890274	Fe
1128	0.844744	Fe
1129	0.906514	Fe
1130	0.827194	Fe
1131	0.803309	Fe
1132	0.801612	Fe
1133	0.800887	Fe
1134	0.830671	Fe
1135	0.767383	Fe
1136	0.851023	Fe
1137	0.919733	Fe
1138	0.89172	Fe
1139	0.891897	Fe
1140	0.760232	Fe
1141	0.817921	Fe
1142	0.892593	Fe
1143	0.842004	Fe
1144	0.871655	Fe
1145	0.847162	Fe
1146	0.792582	Fe
1147	0.823857	Fe
1148	0.924344	Fe
1149	0.832753	Fe
1150	0.788394	Fe
1151	0.795395	Fe
1152	0.873154	Fe
1153	0.771365	Fe
1154	0.834418	Fe
1155	0.797901	Fe
1156	0.877781	Fe
1157	0.769888	Fe
1158	0.804811	Fe
1159	0.950642	Fe
1160	0.878201	Fe
1161	0.777036	Fe
1162	0.922554	Fe
1163	0.901502	Fe
1164	0.855	Fe
1165	0.879045	Fe
1166	0.834131	Fe
1167	0.784452	Fe
1168	0.827168	Fe
1169	0.847321	Fe
1170	0.762965	Fe
1171	0.844597	Fe
1172	0.874687	Fe
1173	0.832866	Fe
1174	0.910432	Fe
1175	0.868261	Fe
1176	0.851422	Fe
1177	0.840884	Fe
1178	0.810825	Fe
1179	0.859412	Fe
1180	0.88505	Fe
1181	0.931663	Fe
1182	0.807021	Fe
1183	0.811407	Fe
1184	0.848738	Fe
1185	0.825337	Fe
1186	0.819639	Fe
1187	0.82482	Fe
1188	0.793378	Fe
1189	0.78617	Fe
1190	0.82268	Fe
1191	0.803089	Fe
1192	0.832483	Fe
1193	0.897219	Fe
1194	0.859913	Fe
1195	0.877207	Fe
1196	0.77225	Fe
1197	0.81314	Fe
1198	0.793113	Fe
1199	0.834639	Fe
1200	0.80166	Fe
1201	0.84413	Fe
1202	0.857794	Fe
1203	0.765689	Fe
1204	0.858754	Fe
1205	0.802483	Fe
1206	0.887066	Fe
1207	0.898793	Fe
1208	0.86965	Fe
1209	0.825963	Fe
1210	0.816173	Fe
1211	0.863343	Fe
1212	0.836372	Fe
1213	0.843391	Fe
1214	0.929213	Fe
1215	0.840394	Fe
1216	0.777657	Fe
1217	0.91628	Fe
1218	0.822818	Fe
1219	0.80749	Fe
1220	0.950977	Fe
1221	0.844591	Fe
1222	0.862883	Fe
1223	0.859218	Fe
1224	0.885756	Fe
1225	0.854216	Fe
1226	0.750036	Fe
1227	0.791052	Fe
1228	0.874164	Fe
1229	0.813294	Fe
1230	0.909526	Fe
1231	0.799748	Fe
1232	0.932794	Fe
1233	0.893153	Fe
1234	0.84451	Fe
1235	0.855792	Fe
1236	0.913869	Fe
1237	0.807333	Fe
1238	0.907685	Fe
1239	0.880356	Fe
1240	0.874823	Fe
1241	1.00811	Fe
1242	0.792781	Fe
1243	0.808757	Fe
1244	0.840982	Fe
1245	0.80127	Fe
1246	0.836075	Fe
1247	0.8513	Fe
1248	0.792062	Fe
1249	0.838152	Fe
1250	0.902942	Fe
1251	0.990565	Fe
1252	0.771667	Fe
1253	0.922495	Fe
1254	0.88082	Fe
1255	0.901502	Fe
1256	0.848479	Fe
1257	0.839562	Fe
1258	0.942321	Fe
1259	0.874985	Fe
1260	0.786527	Fe
1261	0.785774	Fe
1262	0.816778	Fe
1263	0.857384	Fe
1264	0.806957	Fe
1265	0.814972	Fe
1266	0.922267	Fe
1267	0.836364	Fe
1268	0.795487	Fe
1269	0.85524	Fe
1270	0.919892	Fe
1271	0.771781	Fe
1272	0.854017	Fe
1273	0.850093	Fe
1274	0.78949	Fe
1275	0.823891	Fe
1276	0.887395	Fe
1277	0.907685	Fe
1278	0.804909	Fe
1279	0.813124	Fe
1280	0.871941	Fe
1281	0.84897	Fe
1282	0.889761	Fe
1283	0.838047	Fe
1284	0.876452	Fe
1285	0.84296	Fe
1286	0.934406	Fe
1287	0.856035	Fe
1288	0.949711	Fe
1289	0.814791	Fe
1290	0.830916	Fe
1291	0.887529	Fe
1292	0.903949	Fe
1293	0.830431	Fe
1294	0.848403	Fe
1295	0.766127	Fe
1296	0.848398	Fe
1297	0.848616	Fe
1298	0.774171	Fe
1299	0.91184	Fe
1300	0.91146	Fe
1301	0.932735	Fe
1302	0.924622	Fe
1303	0.826276	Fe
1304	0.901378	Fe
1305	0.80149	Fe
1306	0.865437	Fe
1307	0.79057	Fe
1308	0.836237	Fe
1309	0.782532	Fe
1310	0.832451	Fe
1311	0.845719	Fe
1312	0.796463	Fe
1313	0.787833	Fe
1314	0.891314	Fe
1315	0.789686	Fe
1316	0.860564	Fe
1317	0.883608	Fe
1318	0.834998	Fe
1319	0.937669	Fe
1320	0.86656	Fe
1321	0.838304	Fe
1322	0.882479	Fe
1323	0.846769	Fe
1324	0.898832	Fe
1325	0.783368	Fe
1326	0.794459	Fe
1327	0.816196	Fe
1328	0.807028	Fe
1329	0.873032	Fe
1330	0.779054	Fe
1331	0.866389	Fe
1332	0.878322	Fe
1333	0.857173	Fe
1334	0.795387	Fe
1335	0.850963	Fe
1336	0.916738	Fe
1337	0.827057	Fe
1338	0.850512	Fe
1339	0.873231	Fe
1340	0.859744	Fe
1341	0.827095	Fe
1342	0.871176	Fe
1343	0.87581	Fe
1344	0.892919	Fe
1345	0.756811	Fe
1346	0.857296	Fe
1347	0.918348	Fe
1348	0.907955	Fe
1349	0.771617	Fe
1350	0.87862	Fe
1351	0.831525	Fe
1352	0.879352	Fe
1353	0.882747	Fe
1354	0.847513	Fe
1355	0.773315	Fe
1356	0.764748	Fe
1357	0.940302	Fe
1358	0.858099	Fe
1359	0.883397	Fe
1360	0.831018	Fe
1361	0.831899	Fe
1362	0.900579	Fe
1363	0.822657	Fe
1364	0.826466	Fe
1365	0.813289	Fe
1366	0.868508	Fe
1367	0.918465	Fe
1368	0.804883	Fe
1369	0.835972	Fe
1370	0.87864	Fe
1371	0.947356	Fe
1372	0.760232	Fe
1373	0.932494	Fe
1374	0.89004	Fe
1375	0.870834	Fe
1376	0.786255	Fe
1377	0.901792	Fe
1378	0.883745	Fe
1379	0.867746	Fe
1380	0.81293	Fe
1381	0.902033	Fe
1382	0.877771	Fe
1383	0.961801	Fe
1384	0.860257	Fe
1385	0.849953	Fe
1386	0.917458	Fe
1387	0.755001	Fe
1388	0.86986	Fe
1389	0.878267	Fe
1390	0.847267	Fe
1391	0.890246	Fe
1392	0.816373	Fe
1393	0.942096	Fe
1394	0.870548	Fe
1395	0.79962	Fe
1396	0.814998	Fe
1397	0.83232	Fe
1398	0.846975	Fe
1399	0.807821	Fe
1400	0.879555	Fe
1401	0.793211	Fe
1402	0.889179	Fe
1403	0.875606	Fe
1404	0.866389	Fe
1405	0.892433	Fe
1406	0.876461	Fe
1407	0.898855	Fe
1408	0.863636	Fe
1409	0.84515	Fe
1410	0.954514	Fe
1411	0.849776	Fe
1412	0.860849	Fe
1413	0.786594	Fe
1414	0.801977	Fe
1415	0.882947	Fe
1416	0.806422	Fe
1417	0.894047	Fe
1418	0.789644	Fe
1419	0.788452	Fe
1420	0.876824	Fe
1421	0.84234	Fe
1422	0.864147	Fe
1423	0.915628	Fe
1424	0.90852	Fe
1425	0.894859	Fe
1426	0.838875	Fe
1427	0.796082	Fe
1428	0.830802	Fe
1429	0.917711	Fe
1430	0.861214	Fe
1431	0.870942	Fe
1432	0.874164	Fe
1433	0.788256	Fe
1434	0.859323	Fe
1435	0.899084	Fe
1436	0.81749	Fe
1437	0.820626	Fe
1438	0.820274	Fe
1439	0.892109	Fe
1440	0.86471	Fe
1441	0.824175	Fe
1442	0.859717	Fe
1443	0.922072	Fe
1444	0.978036	Fe
1445	0.856609	Fe
1446	0.884611	Fe
1447	0.895643	Fe
1448	0.879385	Fe
1449	0.893961	Fe
1450	0.888344	Fe
1451	0.883362	Fe
1452	0.82034	Fe
1453	0.941116	Fe
1454	0.815891	Fe
1455	0.929693	Fe
1456	0.84234	Fe
1457	0.896252	Fe
1458	0.778782	Fe
1459	0.840884	Fe
1460	0.791808	Fe
1461	0.900437	Fe
1462	0.863541	Fe
1463	0.854383	Fe
1464	0.932735	Fe
1465	0.859218	Fe
1466	0.755001	Fe
1467	0.859612	Fe
1468	0.834787	Fe
1469	0.88957	Fe
1470	0.826902	Fe
1471	0.876487	Fe
1472	0.859744	Fe
1473	0.923817	Fe
1474	0.821144	Fe
1475	0.835419	Fe
1476	0.80161	Fe
1477	0.912677	Fe
1478	0.868238	Fe
1479	0.834447	Fe
1480	0.786905	Fe
1481	0.898367	Fe
1482	0.815044	Fe
1483	0.806879	Fe
1484	0.929359	Fe
1485	0.764335	Fe
1486	0.882456	Fe
1487	0.852911	Fe
1488	0.875798	Fe
1489	0.786905	Fe
1490	0.916817	Fe
1491	0.821265	Fe
1492	0.91705	Fe
1493	0.859439	Fe
1494	0.849501	Fe
1495	0.863277	Fe
1496	0.904708	Fe
1497	0.834685	Fe
1498	0.801964	Fe
1499	0.845059	Fe
1500	0.836086	Fe
1501	0.851979	Fe
1502	0.839788	Fe
1503	0.813544	Fe
1504	0.873813	Fe
1505	0.855889	Fe
1506	0.820101	Fe
1507	0.840025	Fe
1508	0.874025	Fe
1509	0.914057	Fe
1510	0.85789	Fe
1511	0.856709	Fe
1512	0.81653	Fe
1513	0.815772	Fe
1514	0.93108	Fe
1515	0.909732	Fe
1516	0.851171	Fe
1517	0.816518	Fe
1518	0.894729	Fe
1519	0.851685	Fe
1520	0.842622	Fe
1521	0.786779	Fe
1522	0.793234	Fe
1523	0.877192	Fe
1524	0.849476	Fe
1525	0.850009	Fe
1526	0.79238	Fe
1527	0.783756	Fe
1528	0.84245	Fe
1529	0.885241	Fe
1530	0.783859	Fe
1531	0.87859	Fe
1532	0.816408	Fe
1533	0.807466	Fe
1534	0.849033	Fe
1535	0.907742	Fe
1536	0.880303	Fe
1537	0.814325	Fe
1538	0.836488	Fe
1539	0.832838	Fe
1540	0.83971	Fe
1541	0.807529	Fe
1542	0.827832	Fe
1543	0.922722	Fe
1544	0.892003	Fe
1545	0.775373	Fe
1546	0.931151	Fe
1547	0.81072	Fe
1548	0.86067	Fe
1549	0.84036	Fe
1550	0.786851	Fe
1551	0.834161	Fe
1552	0.76511	Fe
1553	0.781459	Fe
1554	0.861102	Fe
1555	0.831583	Fe
1556	0.883988	Fe
1557	0.805112	Fe
1558	0.86087	Fe
1559	0.903075	Fe
1560	0.81225	Fe
1561	0.83032	Fe
1562	0.891862	Fe
1563	0.869104	Fe
1564	0.819345	Fe
1565	0.864918	Fe
1566	0.817195	Fe
1567	0.939354	Fe
1568	0.88781	Fe
1569	0.836703	Fe
1570	0.878522	Fe
1571	0.76979	Fe
1572	0.827823	Fe
1573	0.830483	Fe
1574	0.932794	Fe
1575	0.900063	Fe
1576	0.888494	Fe
1577	0.796983	Fe
1578	0.811166	Fe
1579	0.899595	Fe
1580	0.792947	Fe
1581	0.864308	Fe
1582	0.887428	Fe
1583	0.847182	Fe
1584	0.798524	Fe
1585	0.903856	Fe
1586	0.932398	Fe
1587	0.830904	Fe
1588	0.934847	Fe
1589	0.878016	Fe
1590	0.791051	Fe
1591	0.846817	Fe
1592	0.841882	Fe
1593	0.819045	Fe
1594	0.891202	Fe
1595	0.823077	Fe
1596	0.795869	Fe
1597	0.803378	Fe
1598	0.887945	Fe
1599	0.874876	Fe
1600	0.859746	Fe
1601	0.750315	Fe
1602	0.781512	Fe
1603	0.8554	Fe
1604	0.80186	Fe
1605	0.855534	Fe
1606	0.882967	Fe
1607	0.825295	Fe
1608	0.874208	Fe
1609	0.95193	Fe
1610	0.864396	Fe
1611	0.821106	Fe
1612	0.819083	Fe
1613	0.892244	Fe
1614	0.92945	Fe
1615	0.866315	Fe
1616	0.808731	Fe
1617	0.882945	Fe
1618	0.849822	Fe
1619	0.905722	Fe
1620	0.883391	Fe
1621	0.894691	Fe
1622	0.851105	Fe
1623	0.861249	Fe
1624	0.891826	Fe
1625	0.869113	Fe
1626	0.857296	Fe
1627	0.914932	Fe
1628	0.946928	Fe
1629	0.830446	Fe
1630	0.842472	Fe
1631	0.873965	Fe
1632	0.858147	Fe
1633	0.839234	Fe
1634	0.856571	Fe
1635	0.784443	Fe
1636	0.898486	Fe
1637	0.944372	Fe
1638	0.921729	Fe
1639	0.792677	Fe
1640	0.78949	Fe
1641	0.805355	Fe
1642	0.908445	Fe
1643	0.80875	Fe
1644	0.870327	Fe
1645	0.768436	Fe
1646	0.914511	Fe
1647	0.865978	Fe
1648	0.87666	Fe
1649	0.920929	Fe
1650	0.803234	Fe
1651	0.80609	Fe
1652	0.92292	Fe
1653	0.865627	Fe
1654	0.780681	Fe
1655	0.78617	Fe
1656	0.859626	Fe
1657	0.849649	Fe
1658	0.840768	Fe
1659	0.868864	Fe
1660	0.813144	Fe
1661	0.827149	Fe
1662	0.794769	Fe
1663	0.831572	Fe
1664	0.931993	Fe
1665	0.836829	Fe
1666	0.896995	Fe
1667	0.868658	Fe
1668	0.793676	Fe
1669	0.791838	Fe
1670	0.862568	Fe
1671	0.904331	Fe
1672	0.76887	Fe
1673	0.828409	Fe
1674	0.827002	Fe
1675	0.830938	Fe
1676	0.854021	Fe
1677	0.906995	Fe
1678	0.881231	Fe
1679	0.786518	Fe
1680	0.889656	Fe
1681	0.894047	Fe
1682	0.837161	Fe
1683	0.845579	Fe
1684	0.923912	Fe
1685	0.837177	Fe
1686	0.858021	Fe
1687	0.912794	Fe
1688	0.84045	Fe
1689	0.825221	Fe
1690	0.805227	Fe
1691	0.834452	Fe
1692	0.805715	Fe
1693	0.90542	Fe
1694	0.778201	Fe
1695	0.786667	Fe
1696	0.90517	Fe
1697	0.86656	Fe
1698	0.868756	Fe
1699	0.847054	Fe
1700	0.917473	Fe
1701	0.879045	Fe
1702	0.845714	Fe
1703	0.883906	Fe
1704	0.834389	Fe
1705	0.874843	Fe
1706	0.867356	Fe
1707	0.842065	Fe
1708	0.852717	Fe
1709	0.864195	Fe
1710	0.782012	Fe
1711	0.942027	Fe
1712	0.949693	Fe
1713	0.823019	Fe
1714	0.805377	Fe
1715	0.923503	Fe
1716	0.864486	Fe
1717	0.856783	Fe
1718	0.93268	Fe
1719	0.831233	Fe
1720	0.9145	Fe
1721	0.879243	Fe
1722	0.859117	Fe
1723	0.890758	Fe
1724	0.805821	Fe
1725	0.894939	Fe
1726	0.918688	Fe
1727	0.851762	Fe
1728	0.836525	Fe
1729	0.807059	Fe
1730	0.895339	Fe
1731	0.920718	Fe
1732	0.926338	Fe
1733	0.892711	Fe
1734	0.832237	Fe
1735	0.887642	Fe
1736	0.889048	Fe
1737	0.888907	Fe
1738	0.764487	Fe
1739	0.752419	Fe
1740	0.797024	Fe
1741	0.831067	Fe
1742	0.823362	Fe
1743	0.789644	Fe
1744	0.882054	Fe
1745	0.890733	Fe
1746	0.876723	Fe
1747	0.913775	Fe
1748	0.792748	Fe
1749	0.906031	Fe
1750	0.859728	Fe
1751	0.844585	Fe
1752	0.727743	Fe
1753	0.860209	Fe
1754	0.89974	Fe
1755	0.808757	Fe
1756	0.829449	Fe
1757	0.779351	Fe
1758	0.776121	Fe
1759	0.879117	Fe
1760	0.798111	Fe
1761	0.727743	Fe
1762	0.830427	Fe
1763	0.862681	Fe
1764	0.914765	Fe
1765	0.916697	Fe
1766	0.854676	Fe
1767	0.894837	Fe
1768	0.904069	Fe
1769	0.903949	Fe
1770	0.814636	Fe
1771	0.782532	Fe
1772	0.821924	Fe
1773	0.80367	Fe
1774	0.86983	Fe
1775	0.835377	Fe
1776	0.821473	Fe
1777	0.935181	Fe
1778	0.739677	Fe
1779	0.830688	Fe
1780	0.82741	Fe
1781	0.89421	Fe
1782	0.825813	Fe
1783	0.86035	Fe
1784	0.802609	Fe
1785	0.824906	Fe
1786	0.872398	Fe
1787	0.914371	Fe
1788	0.815566	Fe
1789	0.876798	Fe
1790	0.928676	Fe
1791	0.843843	Fe
1792	0.806115	Fe
1793	0.907769	Fe
1794	0.778162	Fe
1795	0.873206	Fe
1796	0.826763	Fe
1797	0.855706	Fe
1798	0.863436	Fe
1799	0.914172	Fe
1800	0.867001	Fe
1801	0.821342	Fe
1802	0.811706	Fe
1803	0.882372	Fe
1804	0.879377	Fe
1805	0.811463	Fe
1806	0.847551	Fe
1807	0.826579	Fe
1808	0.836529	Fe
1809	0.87367	Fe
1810	0.862791	Fe
1811	0.850351	Fe
1812	0.904415	Fe
1813	0.894273	Fe
1814	0.851307	Fe
1815	0.884566	Fe
1816	0.828673	Fe
1817	0.812421	Fe
1818	0.920156	Fe
1819	0.850473	Fe
1820	0.84296	Fe
1821	0.85883	Fe
1822	0.88819	Fe
1823	0.850948	Fe
1824	0.803842	Fe
1825	0.795723	Fe
1826	0.876757	Fe
1827	0.878809	Fe
1828	0.863752	Fe
1829	0.854162	Fe
1830	0.875507	Fe
1831	0.812093	Fe
1832	0.825352	Fe
1833	0.776984	Fe
1834	0.772638	Fe
1835	0.84264	Fe
1836	0.814297	Fe
1837	0.822484	Fe
1838	0.861853	Fe
1839	0.989776	Fe
1840	0.944178	Fe
1841	0.891826	Fe
1842	0.77956	Fe
1843	0.794311	Fe
1844	0.903701	Fe
1845	0.942383	Fe
1846	0.903485	Fe
1847	0.814307	Fe
1848	0.8402	Fe
1849	0.912786	Fe
1850	0.841063	Fe
1851	0.832925	Fe
1852	0.853606	Fe
1853	0.822012	Fe
1854	0.905857	Fe
1855	0.863043	Fe
1856	0.902942	Fe
1857	0.829219	Fe
1858	0.837938	Fe
1859	0.920528	Fe
1860	0.80746	Fe
1861	0.853918	Fe
1862	0.835804	Fe
1863	0.832871	Fe
1864	0.785185	Fe
1865	0.800093	Fe
1866	0.845429	Fe
1867	0.900717	Fe
1868	0.856901	Fe
1869	0.89234	Fe
1870	0.903341	Fe
1871	0.83625	Fe
1872	0.84258	Fe
1873	0.836246	Fe
1874	0.810829	Fe
1875	0.872377	Fe
1876	0.849601	Fe
1877	0.868608	Fe
1878	0.885827	Fe
1879	0.805025	Fe
1880	0.826377	Fe
1881	0.917364	Fe
1882	0.760599	Fe
1883	0.771531	Fe
1884	0.900939	Fe
1885	0.950404	Fe
1886	0.868741	Fe
1887	0.881987	Fe
1888	0.794388	Fe
1889	0.887609	Fe
1890	0.751857	Fe
1891	0.839714	Fe
1892	0.849428	Fe
1893	0.838097	Fe
1894	0.830238	Fe
1895	0.863043	Fe
1896	0.85577	Fe
1897	0.874805	Fe
1898	0.853059	Fe
1899	0.762965	Fe
1900	0.837442	Fe
1901	0.859318	Fe
1902	0.924802	Fe
1903	0.827623	Fe
1904	0.910719	Fe
1905	0.893069	Fe
1906	0.807534	Fe
1907	0.862546	Fe
1908	0.810825	Fe
1909	1.00196	Fe
1910	0.916738	Fe
1911	0.784972	Fe
1912	0.88268	Fe
1913	0.799099	Fe
1914	0.864287	Fe
1915	1.05255	Fe
1916	0.850495	Fe
1917	0.924834	Fe
1918	0.834131	Fe
1919	0.910669	Fe
1920	0.933513	Fe
1921	0.838277	Fe
1922	0.877382	Fe
1923	0.875521	Fe
1924	0.767296	Fe
1925	0.875032	Fe
1926	0.855646	Fe
1927	0.8081	Fe
1928	0.838461	Fe
1929	0.814502	Fe
1930	0.823237	Fe
1931	0.829487	Fe
1932	0.829781	Fe
1933	0.812544	Fe
1934	0.775979	Fe
1935	0.868756	Fe
1936	0.891978	Fe
1937	0.849781	Fe
1938	0.864735	Fe
1939	0.832997	Fe
1940	0.812127	Fe
1941	0.834257	Fe
1942	0.793173	Fe
1943	0.798316	Fe
1944	0.861425	Fe
1945	0.873951	Fe
1946	0.852176	Fe
1947	0.855619	Fe
1948	0.926193	Fe
1949	0.879946	Fe
1950	0.941559	Fe
1951	0.887273	Fe
1952	0.793288	Fe
1953	0.812224	Fe
1954	0.828313	Fe
1955	0.894888	Fe
1956	0.801191	Fe
1957	0.749056	Fe
1958	0.914433	Fe
1959	0.795428	Fe
1960	0.907093	Fe
1961	0.808521	Fe
1962	0.842991	Fe
1963	0.846508	Fe
1964	0.846247	Fe
1965	0.89076	Fe
1966	0.822393	Fe
1967	0.866542	Fe
1968	0.874106	Fe
1969	0.833274	Fe
1970	0.831616	Fe
1971	0.873187	Fe
1972	0.909514	Fe
1973	0.8274	Fe
1974	0.858972	Fe
1975	0.791562	Fe
1976	0.813294	Fe
1977	0.89326	Fe
1978	0.861694	Fe
1979	0.819323	Fe
1980	0.849892	Fe
1981	0.890733	Fe
1982	0.858363	Fe
1983	0.827179	Fe
1984	0.84002	Fe
1985	0.901019	Fe
1986	0.80773	Fe
1987	0.871544	Fe
1988	0.888908	Fe
1989	0.872354	Fe
1990	0.793881	Fe
1991	0.900879	Fe
1992	0.784453	Fe
1993	0.937308	Fe
1994	0.851356	Fe
1995	0.867478	Fe
1996	0.879276	Fe
1997	0.876485	Fe
1998	0.820893	Fe
1999	0.876723	Fe
[truncated: 38,001 more rows]

## Sheet: Panel_b_overlay_points
panel	group	source	subcategory	element_ratio	value	marker	notes
b	Sensitivity tests	This study	AOD_90	Ca/Al	1.43805	D	Point plotted left of violin
b	Sensitivity tests	This study	DREAM_90	Ca/Al	1.54408	P	Point plotted left of violin
b	Sensitivity tests	This study	AOD_AND_DREAM_90	Ca/Al	1.39004	X	Point plotted left of violin
b	Sensitivity tests	This study	AOD_90	Fe/Al	0.787415	D	Point plotted left of violin
b	Sensitivity tests	This study	DREAM_90	Fe/Al	0.81341	P	Point plotted left of violin
b	Sensitivity tests	This study	AOD_AND_DREAM_90	Fe/Al	0.722524	X	Point plotted left of violin
b	Sensitivity tests	This study	AOD_90	Si/Al	2.31985	D	Point plotted left of violin
b	Sensitivity tests	This study	DREAM_90	Si/Al	2.33546	P	Point plotted left of violin
b	Sensitivity tests	This study	AOD_AND_DREAM_90	Si/Al	2.19849	X	Point plotted left of violin
b	Sensitivity tests	This study	AOD_90	Ti/Al	0.0538604	D	Point plotted left of violin
b	Sensitivity tests	This study	DREAM_90	Ti/Al	0.0608749	P	Point plotted left of violin
b	Sensitivity tests	This study	AOD_AND_DREAM_90	Ti/Al	0.0527414	X	Point plotted left of violin
b	Literature	Chiapello et al., 1997	Cape Verde	Fe/Al	0.542	o	Derived from Fe/Ca × Ca/Al
b	Literature	Chiapello et al., 1997	Cape Verde	Fe/Al	0.5148	o	Derived from Fe/Ca × Ca/Al
b	Literature	Chiapello et al., 1997	Cape Verde	Fe/Al	0.54	o	Derived from Fe/Ca × Ca/Al
b	Literature	Chiapello et al., 1997	Cape Verde	Ca/Al	0.2	o	Only visible if in y-axis range
b	Literature	Chiapello et al., 1997	Cape Verde	Ca/Al	0.36	o	Only visible if in y-axis range
b	Literature	Chiapello et al., 1997	Cape Verde	Ca/Al	0.6	o	Only visible if in y-axis range
b	Literature	Chiapello et al., 1997	Cape Verde	Si/Al	2.03	o	Point plotted right of violin
b	Literature	Chiapello et al., 1997	Cape Verde	Si/Al	2.21	o	Point plotted right of violin
b	Literature	Chiapello et al., 1997	Cape Verde	Si/Al	2.32	o	Point plotted right of violin
b	Literature	Loskot et al., 2024	Czech Republic	Ca/Al	2.1	s	Point plotted right of violin
b	Literature	Loskot et al., 2024	Czech Republic	Ca/Al	2.5	s	Point plotted right of violin
b	Literature	Loskot et al., 2024	Czech Republic	Si/Al	2.9	s	Point plotted right of violin
b	Literature	Loskot et al., 2024	Czech Republic	Si/Al	3.1	s	Point plotted right of violin
b	Literature	Marconi et al., 2014	Lampedusa	Si/Al	2.33	^	Point plotted right of violin
b	Literature	Marconi et al., 2014	Lampedusa	Ca/Al	2.5	^	Point plotted right of violin
b	Literature	Marconi et al., 2014	Lampedusa	Ca/Al	1.9	^	Point plotted right of violin
b	Literature	Marconi et al., 2014	Lampedusa	Fe/Al	0.65	^	Point plotted right of violin
b	Literature	Marconi et al., 2014	Lampedusa	Fe/Al	0.6	^	Point plotted right of violin
b	Literature	Liu et al., 2022	North Africa	Fe/Al	0.44	x	Individual literature point plotted right of violin
b	Literature	Liu et al., 2022	North Africa	Fe/Al	0.4	x	Individual literature point plotted right of violin
b	Literature	Liu et al., 2022	North Africa	Fe/Al	0.62	x	Individual literature point plotted right of violin
b	Literature	Liu et al., 2022	North Africa	Fe/Al	0.68	x	Individual literature point plotted right of violin
b	Literature	Liu et al., 2022	North Africa	Fe/Al	0.53	x	Individual literature point plotted right of violin
b	Literature	Liu et al., 2022	North Africa	Fe/Al	0.66	x	Individual literature point plotted right of violin
b	Literature	Liu et al., 2022	North Africa	Fe/Al	0.79	x	Individual literature point plotted right of violin
b	Literature	Liu et al., 2022	North Africa	Fe/Al	0.76	x	Individual literature point plotted right of violin
b	Literature	Liu et al., 2022	North Africa	Fe/Al	1.14	x	Individual literature point plotted right of violin
b	Literature	Liu et al., 2022	North Africa	Fe/Al	0.61	x	Individual literature point plotted right of violin
b	Literature	Liu et al., 2022	North Africa	Fe/Al	0.76	x	Individual literature point plotted right of violin
b	Literature	Liu et al., 2022	North Africa	Fe/Al	0.76	x	Individual literature point plotted right of violin
b	Literature	Liu et al., 2022	North Africa	Fe/Al	0.45	x	Individual literature point plotted right of violin
b	Literature	Liu et al., 2022	North Africa	Fe/Al	0.48	x	Individual literature point plotted right of violin
b	Literature	Liu et al., 2022	North Africa	Fe/Al	0.64	x	Individual literature point plotted right of violin
b	Literature	Liu et al., 2022	North Africa	Fe/Al	0.73	x	Individual literature point plotted right of violin
b	Literature	Liu et al., 2022	North Africa	Fe/Al	0.7	x	Individual literature point plotted right of violin
b	Literature	Liu et al., 2022	North Africa	Fe/Al	0.77	x	Individual literature point plotted right of violin
b	Literature	Liu et al., 2022	North Africa	Fe/Al	0.57	x	Individual literature point plotted right of violin
b	Literature	Liu et al., 2022	North Africa	Fe/Al	0.66	x	Individual literature point plotted right of violin
b	Literature	Liu et al., 2022	North Africa	Fe/Al	0.53	x	Individual literature point plotted right of violin
b	Literature	Liu et al., 2022	North Africa	Fe/Al	1.1	x	Individual literature point plotted right of violin
b	Literature	Liu et al., 2022	North Africa	Fe/Al	0.54	x	Individual literature point plotted right of violin
b	Literature	Liu et al., 2022	North Africa	Fe/Al	0.5	x	Individual literature point plotted right of violin
b	Literature	Liu et al., 2022	North Africa	Fe/Al	0.65	x	Individual literature point plotted right of violin
b	Literature	Liu et al., 2022	North Africa	Fe/Al	0.53	x	Individual literature point plotted right of violin
b	Literature	Liu et al., 2022	North Africa	Fe/Al	0.49	x	Individual literature point plotted right of violin
b	Literature	Liu et al., 2022	North Africa	Fe/Al	0.57	x	Individual literature point plotted right of violin
b	Literature	Liu et al., 2022	North Africa	Fe/Al	0.62	x	Individual literature point plotted right of violin
b	Literature	Liu et al., 2022	North Africa	Fe/Al	0.68	x	Individual literature point plotted right of violin
b	Literature	Liu et al., 2022	North Africa	Fe/Al	0.67	x	Individual literature point plotted right of violin
b	Literature	Liu et al., 2022	North Africa	Fe/Al	0.42	x	Individual literature point plotted right of violin
b	Literature	Liu et al., 2022	North Africa	Fe/Al	0.57	x	Individual literature point plotted right of violin
b	Literature	Liu et al., 2022	North Africa	Fe/Al	0.57	x	Individual literature point plotted right of violin
b	Literature	Liu et al., 2022	North Africa	Fe/Al	0.23	x	Individual literature point plotted right of violin
b	Literature	Liu et al., 2022	North Africa	Fe/Al	0.5	x	Individual literature point plotted right of violin
b	Literature	Liu et al., 2022	North Africa	Fe/Al	0.62	x	Individual literature point plotted right of violin
b	Literature	Liu et al., 2022	North Africa	Fe/Al	0.63	x	Individual literature point plotted right of violin
b	Literature	Liu et al., 2022	North Africa	Fe/Al	0.64	x	Individual literature point plotted right of violin
b	Literature	Liu et al., 2022	North Africa	Fe/Al	0.62	x	Individual literature point plotted right of violin
b	Literature	Liu et al., 2022	North Africa	Ca/Al	0.37	x	Individual literature point plotted right of violin
b	Literature	Liu et al., 2022	North Africa	Ca/Al	0.38	x	Individual literature point plotted right of violin
b	Literature	Liu et al., 2022	North Africa	Ca/Al	0.45	x	Individual literature point plotted right of violin
b	Literature	Liu et al., 2022	North Africa	Ca/Al	0.5	x	Individual literature point plotted right of violin
b	Literature	Liu et al., 2022	North Africa	Ca/Al	0.42	x	Individual literature point plotted right of violin
b	Literature	Liu et al., 2022	North Africa	Ca/Al	1.15	x	Individual literature point plotted right of violin
b	Literature	Liu et al., 2022	North Africa	Ca/Al	2.86	x	Individual literature point plotted right of violin
b	Literature	Liu et al., 2022	North Africa	Ca/Al	4.28	x	Individual literature point plotted right of violin
b	Literature	Liu et al., 2022	North Africa	Ca/Al	5.36	x	Individual literature point plotted right of violin
b	Literature	Liu et al., 2022	North Africa	Ca/Al	4.73	x	Individual literature point plotted right of violin
b	Literature	Liu et al., 2022	North Africa	Ca/Al	0.68	x	Individual literature point plotted right of violin
b	Literature	Liu et al., 2022	North Africa	Ca/Al	2.03	x	Individual literature point plotted right of violin
b	Literature	Liu et al., 2022	North Africa	Ca/Al	2.86	x	Individual literature point plotted right of violin
b	Literature	Liu et al., 2022	North Africa	Ca/Al	1.09	x	Individual literature point plotted right of violin
b	Literature	Liu et al., 2022	North Africa	Ca/Al	0.88	x	Individual literature point plotted right of violin
b	Literature	Liu et al., 2022	North Africa	Ca/Al	5.22	x	Individual literature point plotted right of violin
b	Literature	Liu et al., 2022	North Africa	Ca/Al	3.6	x	Individual literature point plotted right of violin
b	Literature	Liu et al., 2022	North Africa	Ca/Al	2	x	Individual literature point plotted right of violin
b	Literature	Liu et al., 2022	North Africa	Ca/Al	4.26	x	Individual literature point plotted right of violin
b	Literature	Liu et al., 2022	North Africa	Ca/Al	1.85	x	Individual literature point plotted right of violin
b	Literature	Liu et al., 2022	North Africa	Ca/Al	1.98	x	Individual literature point plotted right of violin
b	Literature	Liu et al., 2022	North Africa	Ca/Al	3.4	x	Individual literature point plotted right of violin
b	Literature	Liu et al., 2022	North Africa	Ca/Al	3.24	x	Individual literature point plotted right of violin
b	Literature	Liu et al., 2022	North Africa	Ca/Al	0.22	x	Individual literature point plotted right of violin
b	Literature	Liu et al., 2022	North Africa	Ca/Al	0.2	x	Individual literature point plotted right of violin
b	Literature	Liu et al., 2022	North Africa	Ca/Al	6.52	x	Individual literature point plotted right of violin
b	Literature	Liu et al., 2022	North Africa	Ca/Al	0.25	x	Individual literature point plotted right of violin
b	Literature	Liu et al., 2022	North Africa	Ca/Al	7.95	x	Individual literature point plotted right of violin
b	Literature	Liu et al., 2022	North Africa	Ca/Al	2	x	Individual literature point plotted right of violin
b	Literature	Liu et al., 2022	North Africa	Ca/Al	0.25	x	Individual literature point plotted right of violin
b	Literature	Liu et al., 2022	North Africa	Ca/Al	0.14	x	Individual literature point plotted right of violin
b	Literature	Liu et al., 2022	North Africa	Ca/Al	0.12	x	Individual literature point plotted right of violin
b	Literature	Liu et al., 2022	North Africa	Ca/Al	0.01	x	Individual literature point plotted right of violin
b	Literature	Liu et al., 2022	North Africa	Ca/Al	0.21	x	Individual literature point plotted right of violin
b	Literature	Liu et al., 2022	North Africa	Ca/Al	0.39	x	Individual literature point plotted right of violin
b	Literature	Liu et al., 2022	North Africa	Ca/Al	0.08	x	Individual literature point plotted right of violin
b	Literature	Liu et al., 2022	North Africa	Ca/Al	0.04	x	Individual literature point plotted right of violin
b	Literature	Liu et al., 2022	North Africa	Ca/Al	0.18	x	Individual literature point plotted right of violin
b	Literature	Liu et al., 2022	North Africa	Ca/Al	0.13	x	Individual literature point plotted right of violin
b	Literature	Liu et al., 2022	North Africa	Ca/Al	0.04	x	Individual literature point plotted right of violin
b	Literature	Liu et al., 2022	North Africa	Ca/Al	0.13	x	Individual literature point plotted right of violin
b	Literature	Liu et al., 2022	North Africa	Si/Al	3.83	x	Individual literature point plotted right of violin
b	Literature	Liu et al., 2022	North Africa	Si/Al	3.92	x	Individual literature point plotted right of violin
b	Literature	Liu et al., 2022	North Africa	Si/Al	3.41	x	Individual literature point plotted right of violin
b	Literature	Liu et al., 2022	North Africa	Si/Al	3.43	x	Individual literature point plotted right of violin
b	Literature	Liu et al., 2022	North Africa	Si/Al	3.63	x	Individual literature point plotted right of violin
b	Literature	Liu et al., 2022	North Africa	Si/Al	3.57	x	Individual literature point plotted right of violin
b	Literature	Liu et al., 2022	North Africa	Si/Al	4.34	x	Individual literature point plotted right of violin
b	Literature	Liu et al., 2022	North Africa	Si/Al	3.29	x	Individual literature point plotted right of violin
b	Literature	Liu et al., 2022	North Africa	Si/Al	2.71	x	Individual literature point plotted right of violin
b	Literature	Liu et al., 2022	North Africa	Si/Al	3.05	x	Individual literature point plotted right of violin
b	Literature	Liu et al., 2022	North Africa	Si/Al	3.29	x	Individual literature point plotted right of violin
b	Literature	Liu et al., 2022	North Africa	Si/Al	1.85	x	Individual literature point plotted right of violin
b	Literature	Liu et al., 2022	North Africa	Si/Al	2.12	x	Individual literature point plotted right of violin
b	Literature	Liu et al., 2022	North Africa	Si/Al	4.97	x	Individual literature point plotted right of violin
b	Literature	Liu et al., 2022	North Africa	Si/Al	4.05	x	Individual literature point plotted right of violin
b	Literature	Liu et al., 2022	North Africa	Si/Al	5.83	x	Individual literature point plotted right of violin
b	Literature	Liu et al., 2022	North Africa	Si/Al	6.33	x	Individual literature point plotted right of violin
b	Literature	Liu et al., 2022	North Africa	Si/Al	7.41	x	Individual literature point plotted right of violin
b	Literature	Liu et al., 2022	North Africa	Si/Al	6.26	x	Individual literature point plotted right of violin
b	Literature	Liu et al., 2022	North Africa	Si/Al	5.82	x	Individual literature point plotted right of violin
b	Literature	Liu et al., 2022	North Africa	Si/Al	9.88	x	Individual literature point plotted right of violin
b	Literature	Liu et al., 2022	North Africa	Si/Al	3.72	x	Individual literature point plotted right of violin
b	Literature	Liu et al., 2022	North Africa	Si/Al	4.06	x	Individual literature point plotted right of violin
b	Literature	Liu et al., 2022	North Africa	Si/Al	4.68	x	Individual literature point plotted right of violin
b	Literature	Liu et al., 2022	North Africa	Si/Al	7.07	x	Individual literature point plotted right of violin
b	Literature	Liu et al., 2022	North Africa	Si/Al	5.4	x	Individual literature point plotted right of violin
b	Literature	Liu et al., 2022	North Africa	Si/Al	5.62	x	Individual literature point plotted right of violin
b	Literature	Liu et al., 2022	North Africa	Si/Al	6.69	x	Individual literature point plotted right of violin
b	Literature	Liu et al., 2022	North Africa	Si/Al	6.59	x	Individual literature point plotted right of violin
b	Literature	Liu et al., 2022	North Africa	Si/Al	2.23	x	Individual literature point plotted right of violin
b	Literature	Liu et al., 2022	North Africa	Si/Al	2.5	x	Individual literature point plotted right of violin
b	Literature	Liu et al., 2022	North Africa	Si/Al	2.84	x	Individual literature point plotted right of violin
b	Literature	Liu et al., 2022	North Africa	Si/Al	6.1	x	Individual literature point plotted right of violin
b	Literature	Liu et al., 2022	North Africa	Si/Al	5.29	x	Individual literature point plotted right of violin
b	Literature	Liu et al., 2022	North Africa	Si/Al	4.84	x	Individual literature point plotted right of violin
b	Literature	Liu et al., 2022	North Africa	Si/Al	4	x	Individual literature point plotted right of violin
b	Literature	Liu et al., 2022	North Africa	Si/Al	5.07	x	Individual literature point plotted right of violin
b	Literature	Liu et al., 2022	North Africa	Ti/Al	0.04	x	Individual literature point plotted right of violin
b	Literature	Liu et al., 2022	North Africa	Ti/Al	0.04	x	Individual literature point plotted right of violin
b	Literature	Liu et al., 2022	North Africa	Ti/Al	0.05	x	Individual literature point plotted right of violin
b	Literature	Liu et al., 2022	North Africa	Ti/Al	0.07	x	Individual literature point plotted right of violin
b	Literature	Liu et al., 2022	North Africa	Ti/Al	0.05	x	Individual literature point plotted right of violin
b	Literature	Liu et al., 2022	North Africa	Ti/Al	0.08	x	Individual literature point plotted right of violin
b	Literature	Liu et al., 2022	North Africa	Ti/Al	0.07	x	Individual literature point plotted right of violin
b	Literature	Liu et al., 2022	North Africa	Ti/Al	0.1	x	Individual literature point plotted right of violin
b	Literature	Liu et al., 2022	North Africa	Ti/Al	0.14	x	Individual literature point plotted right of violin
b	Literature	Liu et al., 2022	North Africa	Ti/Al	0.02	x	Individual literature point plotted right of violin
b	Literature	Liu et al., 2022	North Africa	Ti/Al	0.06	x	Individual literature point plotted right of violin
b	Literature	Liu et al., 2022	North Africa	Ti/Al	0.06	x	Individual literature point plotted right of violin
b	Literature	Liu et al., 2022	North Africa	Ti/Al	0.07	x	Individual literature point plotted right of violin
b	Literature	Liu et al., 2022	North Africa	Ti/Al	0.06	x	Individual literature point plotted right of violin
b	Literature	Liu et al., 2022	North Africa	Ti/Al	0.06	x	Individual literature point plotted right of violin
b	Literature	Liu et al., 2022	North Africa	Ti/Al	0.09	x	Individual literature point plotted right of violin
b	Literature	Liu et al., 2022	North Africa	Ti/Al	0.13	x	Individual literature point plotted right of violin
b	Literature	Liu et al., 2022	North Africa	Ti/Al	0.14	x	Individual literature point plotted right of violin
b	Literature	Liu et al., 2022	North Africa	Ti/Al	0.21	x	Individual literature point plotted right of violin
b	Literature	Liu et al., 2022	North Africa	Ti/Al	0.11	x	Individual literature point plotted right of violin
b	Literature	Liu et al., 2022	North Africa	Ti/Al	0.08	x	Individual literature point plotted right of violin
b	Literature	Liu et al., 2022	North Africa	Ti/Al	0.07	x	Individual literature point plotted right of violin
b	Literature	Liu et al., 2022	North Africa	Ti/Al	0.2	x	Individual literature point plotted right of violin
b	Literature	Liu et al., 2022	North Africa	Ti/Al	0.11	x	Individual literature point plotted right of violin
b	Literature	Liu et al., 2022	North Africa	Ti/Al	0.1	x	Individual literature point plotted right of violin
b	Literature	Liu et al., 2022	North Africa	Ti/Al	0.11	x	Individual literature point plotted right of violin
b	Literature	Liu et al., 2022	North Africa	Ti/Al	0.17	x	Individual literature point plotted right of violin
b	Literature	Liu et al., 2022	North Africa	Ti/Al	0.11	x	Individual literature point plotted right of violin
b	Literature	Liu et al., 2022	North Africa	Ti/Al	0.09	x	Individual literature point plotted right of violin
b	Literature	Liu et al., 2022	North Africa	Ti/Al	0.1	x	Individual literature point plotted right of violin
b	Literature	Liu et al., 2022	North Africa	Ti/Al	0.1	x	Individual literature point plotted right of violin
b	Literature	Liu et al., 2022	North Africa	Ti/Al	0.06	x	Individual literature point plotted right of violin
b	Literature	Liu et al., 2022	North Africa	Ti/Al	0.11	x	Individual literature point plotted right of violin
b	Literature	Liu et al., 2022	North Africa	Ti/Al	0.07	x	Individual literature point plotted right of violin
b	Literature	Liu et al., 2022	North Africa	Ti/Al	0.03	x	Individual literature point plotted right of violin
b	Literature	Liu et al., 2022	North Africa	Ti/Al	0.13	x	Individual literature point plotted right of violin
b	Literature	Liu et al., 2022	North Africa	Ti/Al	0.11	x	Individual literature point plotted right of violin
b	Literature	Liu et al., 2022	North Africa	Ti/Al	0.08	x	Individual literature point plotted right of violin
b	Literature	Liu et al., 2022	North Africa	Ti/Al	0.09	x	Individual literature point plotted right of violin
