# Supplementary material for: Rising dust pollution across Europe in a changing climate
Source: Nature. 2026 Jul 15;655(8123):647–54. doi: 10.1038/s41586-026-10743-w (PMC13372676; doi:10.1038/s41586-026-10743-w)
Supplement: Supplementary file 4 — Source Data Fig. 2 [file 41586_2026_10743_MOESM4_ESM.xlsx]

## Sheet: Monthly_Normalized_Means
	Latitude mid point (degrees)
Month	-5	5	15	25	32.375
1	0.536043	0.504407	0.463081	0.487922	0.433606
2	0.593539	0.511425	0.548529	0.640161	0.536084
3	0.584295	0.586984	0.57495	0.686562	0.656956
4	0.738514	0.751988	0.831005	0.884864	0.73229
5	0.659652	0.643295	0.733974	0.967745	0.948409
6	0.889238	0.953659	1	1	1
7	0.982036	1	0.882943	0.878883	0.950094
8	1	0.995949	0.883493	0.894094	0.965552
9	0.888707	0.951088	0.885752	0.866982	0.899704
10	0.746739	0.828537	0.830033	0.778869	0.788779
11	0.579464	0.581399	0.659163	0.730825	0.671054
12	0.586926	0.492965	0.506399	0.502018	0.475704
