# Supplementary material for: Rising dust pollution across Europe in a changing climate
Source: Nature. 2026 Jul 15;655(8123):647–54. doi: 10.1038/s41586-026-10743-w (PMC13372676; doi:10.1038/s41586-026-10743-w)
Supplement: Supplementary file 5 — Source Data Fig. 3 [file 41586_2026_10743_MOESM5_ESM.xlsx]

## Sheet: 10_year_mean_conc
Latitude	Longitude	mask	10_year_mean_conc (μg m-3)
35	-15	1	5.11696
35	-14.75	1	5.15601
35	-14.5	1	5.20073		mask=1	data is plotted
35	-14.25	1	5.2371		mask=0	data is grayed
35	-14	1	5.30016
35	-13.75	1	5.3128
35	-13.5	1	5.31695
35	-13.25	1	5.43074
35	-13	1	5.47636
35	-12.75	1	5.56284
35	-12.5	1	5.61759
35	-12.25	1	5.66973
35	-12	1	5.73051
35	-11.75	1	5.8039
35	-11.5	1	5.88479
35	-11.25	1	5.93769
35	-11	1	5.9097
35	-10.75	1	5.97807
35	-10.5	1	6.09244
35	-10.25	1	6.2241
35	-10	1	6.37339
35	-9.75	1	6.44325
35	-9.5	1	6.57318
35	-9.25	1	6.69416
35	-9	1	6.79372
35	-8.75	1	6.92745
35	-8.5	1	7.10178
35	-8.25	1	7.23957
35	-8	1	7.41255
35	-7.75	1	7.60658
35	-7.5	1	7.80412
35	-7.25	1	8.06321
35	-7	1	8.24949
35	-6.75	1	8.6214
35	-6.5	1	8.68598
35	-6.25	0
35	-6	0
35	-5.75	0
35	-5.5	0
35	-5.25	0
35	-5	0
35	-4.75	0
35	-4.5	0
35	-4.25	0
35	-4	0
35	-3.75	0
35	-3.5	0
35	-3.25	0
35	-3	0
35	-2.75	0
35	-2.5	0
35	-2.25	0
35	-2	0
35	-1.75	0
35	-1.5	0
35	-1.25	0
35	-1	0
35	-0.75	0
35	-0.5	0
35	-0.25	0
35	0	0
35	0.25	0
35	0.5	0
35	0.75	0
35	1	0
35	1.25	0
35	1.5	0
35	1.75	0
35	2	0
35	2.25	0
35	2.5	0
35	2.75	0
35	3	0
35	3.25	0
35	3.5	0
35	3.75	0
35	4	0
35	4.25	0
35	4.5	0
35	4.75	0
35	5	0
35	5.25	0
35	5.5	0
35	5.75	0
35	6	0
35	6.25	0
35	6.5	0
35	6.75	0
35	7	0
35	7.25	0
35	7.5	0
35	7.75	0
35	8	0
35	8.25	0
35	8.5	0
35	8.75	0
35	9	0
35	9.25	0
35	9.5	0
35	9.75	0
35	10	0
35	10.25	0
35	10.5	0
35	10.75	0
35	11	1	20.3804
35	11.25	1	19.0648
35	11.5	1	18.1589
35	11.75	1	17.7843
35	12	1	17.6224
35	12.25	1	17.3164
35	12.5	1	17.0768
35	12.75	1	16.7102
35	13	1	16.3615
35	13.25	1	16.1009
35	13.5	1	15.6599
35	13.75	1	15.4745
35	14	1	15.172
35	14.25	1	14.8743
35	14.5	1	14.6332
35	14.75	1	14.3531
35	15	1	14.1912
35	15.25	1	14.0616
35	15.5	1	13.857
35	15.75	1	13.7519
35	16	1	13.5838
35	16.25	1	13.5104
35	16.5	1	13.4002
35	16.75	1	13.2351
35	17	1	13.1766
35	17.25	1	13.0415
35	17.5	1	12.9166
35	17.75	1	12.8512
35	18	1	12.8916
35	18.25	1	12.7946
35	18.5	1	12.7134
35	18.75	1	12.6068
35	19	1	12.5562
35	19.25	1	12.458
35	19.5	1	12.2282
35	19.75	1	12.1177
35	20	1	12.141
35	20.25	1	11.6871
35	20.5	1	11.5579
35	20.75	1	11.2968
35	21	1	11.1343
35	21.25	1	11.0082
35	21.5	1	10.8891
35	21.75	1	10.6942
35	22	1	10.4914
35	22.25	1	10.2129
35	22.5	1	10.0492
35	22.75	1	9.96824
35	23	1	9.85927
35	23.25	1	9.72125
35	23.5	1	9.61067
35	23.75	1	9.31173
35	24	1	9.06007
35	24.25	1	9.89512
35	24.5	1	10.5854
35	24.75	1	10.059
35	25	1	7.42778
35	25.25	1	9.76939
35	25.5	1	8.57265
35	25.75	1	9.70586
35	26	1	9.93549
35	26.25	1	9.22965
35	26.5	1	8.95321
35	26.75	1	8.87299
35	27	1	8.77263
35	27.25	1	8.64222
35	27.5	1	8.51309
35	27.75	1	8.33175
35	28	1	8.25294
35	28.25	1	8.18212
35	28.5	1	7.98729
35	28.75	1	7.90756
35	29	1	7.85423
35	29.25	1	7.82608
35	29.5	1	7.79358
35	29.75	1	7.86852
35	30	1	7.89629
35	30.25	1	7.96198
35	30.5	1	7.98467
35	30.75	1	8.02538
35	31	1	7.99735
35	31.25	1	8.03405
35	31.5	1	8.03845
35	31.75	1	8.06739
35	32	1	8.05433
35	32.25	1	8.33497
35	32.5	1	5.86415
35	32.75	0
35	33	0
35	33.25	0
35	33.5	0
35	33.75	0
35	34	1	7.45411
35	34.25	1	9.17928
35	34.5	1	9.39004
35	34.75	1	9.3702
35.125	-15	1	5.07571
35.125	-14.75	1	5.1093
35.125	-14.5	1	5.16806
35.125	-14.25	1	5.19388
35.125	-14	1	5.26166
35.125	-13.75	1	5.29098
35.125	-13.5	1	5.31416
35.125	-13.25	1	5.35631
35.125	-13	1	5.41608
35.125	-12.75	1	5.49747
35.125	-12.5	1	5.54464
35.125	-12.25	1	5.60667
35.125	-12	1	5.68729
35.125	-11.75	1	5.76224
35.125	-11.5	1	5.8188
35.125	-11.25	1	5.88981
35.125	-11	1	5.86745
35.125	-10.75	1	5.91553
35.125	-10.5	1	6.01937
35.125	-10.25	1	6.15893
35.125	-10	1	6.25035
35.125	-9.75	1	6.37923
35.125	-9.5	1	6.47306
35.125	-9.25	1	6.59971
35.125	-9	1	6.69539
35.125	-8.75	1	6.84452
35.125	-8.5	1	6.98618
35.125	-8.25	1	7.14663
35.125	-8	1	7.31356
35.125	-7.75	1	7.48778
35.125	-7.5	1	7.67934
35.125	-7.25	1	7.87998
35.125	-7	1	8.08946
35.125	-6.75	1	8.328
35.125	-6.5	1	8.41611
35.125	-6.25	0
35.125	-6	0
35.125	-5.75	0
35.125	-5.5	0
35.125	-5.25	0
35.125	-5	0
35.125	-4.75	0
35.125	-4.5	0
35.125	-4.25	0
35.125	-4	0
35.125	-3.75	0
35.125	-3.5	0
35.125	-3.25	0
35.125	-3	0
35.125	-2.75	1	14.7717
35.125	-2.5	1	13.9006
35.125	-2.25	1	12.0723
35.125	-2	1	11.3834
35.125	-1.75	0
35.125	-1.5	0
35.125	-1.25	0
35.125	-1	0
35.125	-0.75	0
35.125	-0.5	0
35.125	-0.25	0
35.125	0	0
35.125	0.25	0
35.125	0.5	0
35.125	0.75	0
35.125	1	0
35.125	1.25	0
35.125	1.5	0
35.125	1.75	0
35.125	2	0
35.125	2.25	0
35.125	2.5	0
35.125	2.75	0
35.125	3	0
35.125	3.25	0
35.125	3.5	0
35.125	3.75	0
35.125	4	0
35.125	4.25	0
35.125	4.5	0
35.125	4.75	0
35.125	5	0
35.125	5.25	0
35.125	5.5	0
35.125	5.75	0
35.125	6	0
35.125	6.25	0
35.125	6.5	0
35.125	6.75	0
35.125	7	0
35.125	7.25	0
35.125	7.5	0
35.125	7.75	0
35.125	8	0
35.125	8.25	0
35.125	8.5	0
35.125	8.75	0
35.125	9	0
35.125	9.25	0
35.125	9.5	0
35.125	9.75	0
35.125	10	0
35.125	10.25	0
35.125	10.5	0
35.125	10.75	0
35.125	11	1	17.7507
35.125	11.25	1	18.3266
35.125	11.5	1	17.676
35.125	11.75	1	17.1906
35.125	12	1	17.0339
35.125	12.25	1	16.7314
35.125	12.5	1	16.6288
35.125	12.75	1	16.2217
35.125	13	1	15.8076
35.125	13.25	1	15.4694
35.125	13.5	1	15.2147
35.125	13.75	1	14.9732
35.125	14	1	14.7093
35.125	14.25	1	14.3686
35.125	14.5	1	14.1467
35.125	14.75	1	13.9869
35.125	15	1	13.8293
35.125	15.25	1	13.6979
35.125	15.5	1	13.5098
35.125	15.75	1	13.416
35.125	16	1	13.3682
35.125	16.25	1	13.299
35.125	16.5	1	13.1467
35.125	16.75	1	13.0025
35.125	17	1	12.8712
35.125	17.25	1	12.6867
35.125	17.5	1	12.6408
35.125	17.75	1	12.5712
35.125	18	1	12.5767
35.125	18.25	1	12.4992
35.125	18.5	1	12.441
35.125	18.75	1	12.3873
35.125	19	1	12.2173
35.125	19.25	1	12.1272
35.125	19.5	1	11.9519
35.125	19.75	1	11.804
35.125	20	1	11.8598
35.125	20.25	1	11.364
35.125	20.5	1	11.2271
35.125	20.75	1	11.1453
35.125	21	1	10.8946
35.125	21.25	1	10.7944
35.125	21.5	1	10.6189
35.125	21.75	1	10.4509
35.125	22	1	10.3146
35.125	22.25	1	10.0214
35.125	22.5	1	9.95139
35.125	22.75	1	9.80457
35.125	23	1	9.73801
35.125	23.25	1	9.58725
35.125	23.5	1	9.52331
35.125	23.75	1	9.53191
35.125	24	1	9.32843
35.125	24.25	1	9.89258
35.125	24.5	1	10.3857
35.125	24.75	1	8.41447
35.125	25	1	8.36148
35.125	25.25	1	8.36965
35.125	25.5	1	9.36197
35.125	25.75	1	8.3572
35.125	26	1	6.89804
35.125	26.25	1	7.48952
35.125	26.5	1	8.93372
35.125	26.75	1	8.7904
35.125	27	1	8.68616
35.125	27.25	1	8.55635
35.125	27.5	1	8.41376
35.125	27.75	1	8.2719
35.125	28	1	8.16897
35.125	28.25	1	8.09973
35.125	28.5	1	7.88636
35.125	28.75	1	7.77215
35.125	29	1	7.74349
35.125	29.25	1	7.69803
35.125	29.5	1	7.69455
35.125	29.75	1	7.84956
35.125	30	1	7.84848
35.125	30.25	1	7.88716
35.125	30.5	1	7.92298
35.125	30.75	1	8.01554
35.125	31	1	7.99533
35.125	31.25	1	7.98817
35.125	31.5	1	7.98111
35.125	31.75	1	7.98025
35.125	32	1	7.98599
35.125	32.25	1	8.11176
35.125	32.5	1	6.00777
35.125	32.75	1	6.08839
35.125	33	0
35.125	33.25	0
35.125	33.5	0
35.125	33.75	0
35.125	34	1	8.29264
35.125	34.25	1	9.20869
35.125	34.5	1	9.41918
35.125	34.75	1	9.39134
35.25	-15	1	5.0355
35.25	-14.75	1	5.08885
35.25	-14.5	1	5.14043
35.25	-14.25	1	5.17946
35.25	-14	1	5.18718
35.25	-13.75	1	5.21231
35.25	-13.5	1	5.2572
35.25	-13.25	1	5.30981
35.25	-13	1	5.3797
35.25	-12.75	1	5.45118
35.25	-12.5	1	5.52856
35.25	-12.25	1	5.55156
35.25	-12	1	5.63419
35.25	-11.75	1	5.6792
35.25	-11.5	1	5.75578
35.25	-11.25	1	5.81072
35.25	-11	1	5.82593
35.25	-10.75	1	5.85776
35.25	-10.5	1	5.96057
35.25	-10.25	1	6.09921
35.25	-10	1	6.19857
35.25	-9.75	1	6.30205
35.25	-9.5	1	6.43182
35.25	-9.25	1	6.5053
35.25	-9	1	6.59065
35.25	-8.75	1	6.71339
35.25	-8.5	1	6.89329
35.25	-8.25	1	7.0277
35.25	-8	1	7.19601
35.25	-7.75	1	7.39104
35.25	-7.5	1	7.55698
35.25	-7.25	1	7.77777
35.25	-7	1	7.97245
35.25	-6.75	1	8.10655
35.25	-6.5	1	8.10099
35.25	-6.25	0
35.25	-6	0
35.25	-5.75	0
35.25	-5.5	0
35.25	-5.25	0
35.25	-5	0
35.25	-4.75	1	8.88318
35.25	-4.5	1	11.3305
35.25	-4.25	1	11.8232
35.25	-4	1	8.9613
35.25	-3.75	1	8.37665
35.25	-3.5	1	11.2666
35.25	-3.25	1	11.2473
35.25	-3	1	10.2976
35.25	-2.75	1	10.6727
35.25	-2.5	1	9.61925
35.25	-2.25	1	10.2329
35.25	-2	1	9.88121
35.25	-1.75	1	10.6159
35.25	-1.5	0
35.25	-1.25	0
35.25	-1	0
35.25	-0.75	0
35.25	-0.5	0
35.25	-0.25	0
35.25	0	0
35.25	0.25	0
35.25	0.5	0
35.25	0.75	0
35.25	1	0
35.25	1.25	0
35.25	1.5	0
35.25	1.75	0
35.25	2	0
35.25	2.25	0
35.25	2.5	0
35.25	2.75	0
35.25	3	0
35.25	3.25	0
35.25	3.5	0
35.25	3.75	0
35.25	4	0
35.25	4.25	0
35.25	4.5	0
35.25	4.75	0
35.25	5	0
35.25	5.25	0
35.25	5.5	0
35.25	5.75	0
35.25	6	0
35.25	6.25	0
35.25	6.5	0
35.25	6.75	0
35.25	7	0
35.25	7.25	0
35.25	7.5	0
35.25	7.75	0
35.25	8	0
35.25	8.25	0
35.25	8.5	0
35.25	8.75	0
35.25	9	0
35.25	9.25	0
35.25	9.5	0
35.25	9.75	0
35.25	10	0
35.25	10.25	0
35.25	10.5	0
35.25	10.75	0
35.25	11	1	16.369
35.25	11.25	1	17.696
35.25	11.5	1	17.1185
35.25	11.75	1	16.6683
35.25	12	1	16.4958
35.25	12.25	1	16.2997
35.25	12.5	1	16.0756
35.25	12.75	1	15.6642
35.25	13	1	15.3137
35.25	13.25	1	14.9753
35.25	13.5	1	14.7156
35.25	13.75	1	14.4133
35.25	14	1	14.1764
35.25	14.25	1	13.8668
35.25	14.5	1	13.7645
35.25	14.75	1	13.5138
35.25	15	1	13.4229
35.25	15.25	1	13.2833
35.25	15.5	1	13.1596
35.25	15.75	1	13.1243
35.25	16	1	13.0318
35.25	16.25	1	13.0152
35.25	16.5	1	12.8684
35.25	16.75	1	12.7701
35.25	17	1	12.5996
35.25	17.25	1	12.4747
35.25	17.5	1	12.3965
35.25	17.75	1	12.3592
35.25	18	1	12.3156
35.25	18.25	1	12.2619
35.25	18.5	1	12.2233
35.25	18.75	1	12.0642
35.25	19	1	11.9841
35.25	19.25	1	11.8239
35.25	19.5	1	11.6548
35.25	19.75	1	11.566
35.25	20	1	11.5039
35.25	20.25	1	11.0681
35.25	20.5	1	11.0081
35.25	20.75	1	10.9007
35.25	21	1	10.6329
35.25	21.25	1	10.5518
35.25	21.5	1	10.3783
35.25	21.75	1	10.2206
35.25	22	1	10.0503
35.25	22.25	1	9.89818
35.25	22.5	1	9.71326
35.25	22.75	1	9.63409
35.25	23	1	9.54402
35.25	23.25	1	9.44886
35.25	23.5	1	9.67568
35.25	23.75	1	10.7107
35.25	24	1	7.41839
35.25	24.25	1	7.93433
35.25	24.5	1	7.49089
35.25	24.75	1	9.55074
35.25	25	1	7.79908
35.25	25.25	1	7.71833
35.25	25.5	1	6.98997
35.25	25.75	1	7.87857
35.25	26	1	7.37947
35.25	26.25	1	7.82747
35.25	26.5	1	8.74347
35.25	26.75	1	8.65112
35.25	27	1	8.54282
35.25	27.25	1	8.48518
35.25	27.5	1	8.26498
35.25	27.75	1	8.18577
35.25	28	1	8.0784
35.25	28.25	1	7.98313
35.25	28.5	1	7.7914
35.25	28.75	1	7.69401
35.25	29	1	7.69225
35.25	29.25	1	7.67321
35.25	29.5	1	7.72285
35.25	29.75	1	7.83134
35.25	30	1	7.83643
35.25	30.25	1	7.86986
35.25	30.5	1	7.92238
35.25	30.75	1	7.93923
35.25	31	1	7.93457
35.25	31.25	1	7.97475
35.25	31.5	1	7.91405
35.25	31.75	1	7.91516
35.25	32	1	7.90736
35.25	32.25	1	7.99388
35.25	32.5	1	7.91228
35.25	32.75	1	7.97462
35.25	33	1	6.63307
35.25	33.25	0
35.25	33.5	0
35.25	33.75	0
35.25	34	1	8.90828
35.25	34.25	1	9.21221
35.25	34.5	1	9.35333
35.25	34.75	1	9.38832
35.375	-15	1	4.95744
35.375	-14.75	1	5.02191
35.375	-14.5	1	5.10741
35.375	-14.25	1	5.11984
35.375	-14	1	5.14747
35.375	-13.75	1	5.18153
35.375	-13.5	1	5.2229
35.375	-13.25	1	5.27951
35.375	-13	1	5.34969
35.375	-12.75	1	5.41207
35.375	-12.5	1	5.47613
35.375	-12.25	1	5.53044
35.375	-12	1	5.56718
35.375	-11.75	1	5.61143
35.375	-11.5	1	5.69894
35.375	-11.25	1	5.74461
35.375	-11	1	5.97244
35.375	-10.75	1	5.80931
35.375	-10.5	1	5.90443
35.375	-10.25	1	6.01762
35.375	-10	1	6.13514
35.375	-9.75	1	6.22492
35.375	-9.5	1	6.28786
35.375	-9.25	1	6.36354
35.375	-9	1	6.49127
35.375	-8.75	1	6.59815
35.375	-8.5	1	6.75389
35.375	-8.25	1	6.9066
35.375	-8	1	7.09137
35.375	-7.75	1	7.24259
35.375	-7.5	1	7.40848
35.375	-7.25	1	7.66551
35.375	-7	1	7.86397
35.375	-6.75	1	7.86675
35.375	-6.5	1	7.92569
35.375	-6.25	1	7.97869
35.375	-6	0
35.375	-5.75	0
35.375	-5.5	0
35.375	-5.25	0
35.375	-5	1	7.36583
35.375	-4.75	1	7.85449
35.375	-4.5	1	8.73101
35.375	-4.25	1	8.67659
35.375	-4	1	7.35979
35.375	-3.75	1	8.05121
35.375	-3.5	1	8.9343
35.375	-3.25	1	9.17713
35.375	-3	1	7.66507
35.375	-2.75	1	6.58171
35.375	-2.5	1	7.02372
35.375	-2.25	1	8.49121
35.375	-2	1	8.20662
35.375	-1.75	1	8.81212
35.375	-1.5	1	9.86358
35.375	-1.25	0
35.375	-1	0
35.375	-0.75	0
35.375	-0.5	0
35.375	-0.25	0
35.375	0	0
35.375	0.25	0
35.375	0.5	0
35.375	0.75	0
35.375	1	0
35.375	1.25	0
35.375	1.5	0
35.375	1.75	0
35.375	2	0
35.375	2.25	0
35.375	2.5	0
35.375	2.75	0
35.375	3	0
35.375	3.25	0
35.375	3.5	0
35.375	3.75	0
35.375	4	0
35.375	4.25	0
35.375	4.5	0
35.375	4.75	0
35.375	5	0
35.375	5.25	0
35.375	5.5	0
35.375	5.75	0
35.375	6	0
35.375	6.25	0
35.375	6.5	0
35.375	6.75	0
35.375	7	0
35.375	7.25	0
35.375	7.5	0
35.375	7.75	0
35.375	8	0
35.375	8.25	0
35.375	8.5	0
35.375	8.75	0
35.375	9	0
35.375	9.25	0
35.375	9.5	0
35.375	9.75	0
35.375	10	0
35.375	10.25	0
35.375	10.5	0
35.375	10.75	0
35.375	11	1	15.5817
35.375	11.25	1	17.0297
35.375	11.5	1	16.6591
35.375	11.75	1	16.1261
35.375	12	1	15.9333
35.375	12.25	1	15.7766
35.375	12.5	1	15.4966
35.375	12.75	1	15.0996
35.375	13	1	14.804
35.375	13.25	1	14.55
35.375	13.5	1	14.3882
35.375	13.75	1	13.975
35.375	14	1	13.7999
35.375	14.25	1	13.5455
35.375	14.5	1	13.3128
35.375	14.75	1	13.2019
35.375	15	1	13.0747
35.375	15.25	1	12.9212
35.375	15.5	1	12.8362
35.375	15.75	1	12.8006
35.375	16	1	12.8038
35.375	16.25	1	12.7162
35.375	16.5	1	12.5339
35.375	16.75	1	12.4813
35.375	17	1	12.3301
35.375	17.25	1	12.249
35.375	17.5	1	12.2211
35.375	17.75	1	12.1659
35.375	18	1	12.0505
35.375	18.25	1	12.0366
35.375	18.5	1	11.9222
35.375	18.75	1	11.7741
35.375	19	1	11.6947
35.375	19.25	1	11.5534
35.375	19.5	1	11.4252
35.375	19.75	1	11.3017
35.375	20	1	11.1716
35.375	20.25	1	10.831
35.375	20.5	1	10.737
35.375	20.75	1	10.6694
35.375	21	1	10.4238
35.375	21.25	1	10.3038
35.375	21.5	1	10.1699
35.375	21.75	1	10.0638
35.375	22	1	9.91981
35.375	22.25	1	9.74083
35.375	22.5	1	9.58559
35.375	22.75	1	9.4935
35.375	23	1	9.44006
35.375	23.25	1	9.37
35.375	23.5	1	9.72686
35.375	23.75	1	7.04823
35.375	24	1	8.90515
35.375	24.25	1	7.7245
35.375	24.5	1	8.16672
35.375	24.75	1	7.26066
35.375	25	1	7.51139
35.375	25.25	1	9.25122
35.375	25.5	1	9.16205
35.375	25.75	1	8.83746
35.375	26	1	8.58502
35.375	26.25	1	8.53275
35.375	26.5	1	8.59886
35.375	26.75	1	8.57678
35.375	27	1	8.17024
35.375	27.25	1	8.33746
35.375	27.5	1	8.20576
35.375	27.75	1	8.11198
35.375	28	1	8.02718
35.375	28.25	1	7.92413
35.375	28.5	1	7.80287
35.375	28.75	1	7.66261
35.375	29	1	7.58332
35.375	29.25	1	7.60478
35.375	29.5	1	7.72047
35.375	29.75	1	7.79785
35.375	30	1	7.84339
35.375	30.25	1	7.8774
35.375	30.5	1	7.91733
35.375	30.75	1	7.94202
35.375	31	1	7.96803
35.375	31.25	1	7.95982
35.375	31.5	1	7.89157
35.375	31.75	1	7.85814
35.375	32	1	7.80849
35.375	32.25	1	7.82789
35.375	32.5	1	7.6657
35.375	32.75	1	7.63721
35.375	33	1	7.28133
35.375	33.25	1	7.61227
35.375	33.5	1	7.45703
35.375	33.75	1	6.57615
35.375	34	0
35.375	34.25	1	9.06503
35.375	34.5	1	9.26597
35.375	34.75	1	9.31731
35.5	-15	1	4.90814
35.5	-14.75	1	4.98625
35.5	-14.5	1	5.04409
35.5	-14.25	1	5.08133
35.5	-14	1	5.10382
35.5	-13.75	1	5.15913
35.5	-13.5	1	5.16366
35.5	-13.25	1	5.23867
35.5	-13	1	5.27724
35.5	-12.75	1	5.3867
35.5	-12.5	1	5.43957
35.5	-12.25	1	5.48635
35.5	-12	1	5.51868
35.5	-11.75	1	5.577
35.5	-11.5	1	5.62379
35.5	-11.25	1	5.70988
35.5	-11	1	5.77699
35.5	-10.75	1	5.78023
35.5	-10.5	1	5.8549
35.5	-10.25	1	5.97531
35.5	-10	1	6.04939
35.5	-9.75	1	6.12946
35.5	-9.5	1	6.21904
35.5	-9.25	1	6.27635
35.5	-9	1	6.36643
35.5	-8.75	1	6.48698
35.5	-8.5	1	6.62478
35.5	-8.25	1	6.78574
35.5	-8	1	7.01199
35.5	-7.75	1	7.10014
35.5	-7.5	1	7.29782
35.5	-7.25	1	7.45866
35.5	-7	1	7.6142
35.5	-6.75	1	7.71751
35.5	-6.5	1	7.72781
35.5	-6.25	1	7.76873
35.5	-6	0
35.5	-5.75	0
35.5	-5.5	0
35.5	-5.25	1	6.27729
35.5	-5	1	7.69124
35.5	-4.75	1	7.29608
35.5	-4.5	1	7.15395
35.5	-4.25	1	6.91836
35.5	-4	1	6.33628
35.5	-3.75	1	6.74741
35.5	-3.5	1	7.37976
35.5	-3.25	1	7.40587
35.5	-3	1	6.80979
35.5	-2.75	1	5.98825
35.5	-2.5	1	6.74908
35.5	-2.25	1	7.39
35.5	-2	1	7.49689
35.5	-1.75	1	7.86745
35.5	-1.5	1	8.85875
35.5	-1.25	0
35.5	-1	0
35.5	-0.75	0
35.5	-0.5	0
35.5	-0.25	0
35.5	0	0
35.5	0.25	0
35.5	0.5	0
35.5	0.75	0
35.5	1	0
35.5	1.25	0
35.5	1.5	0
35.5	1.75	0
35.5	2	0
35.5	2.25	0
35.5	2.5	0
35.5	2.75	0
35.5	3	0
35.5	3.25	0
35.5	3.5	0
35.5	3.75	0
35.5	4	0
35.5	4.25	0
35.5	4.5	0
35.5	4.75	0
35.5	5	0
35.5	5.25	0
35.5	5.5	0
35.5	5.75	0
35.5	6	0
35.5	6.25	0
35.5	6.5	0
35.5	6.75	0
35.5	7	0
35.5	7.25	0
35.5	7.5	0
35.5	7.75	0
35.5	8	0
35.5	8.25	0
35.5	8.5	0
35.5	8.75	0
35.5	9	0
35.5	9.25	0
35.5	9.5	0
35.5	9.75	0
35.5	10	0
35.5	10.25	0
35.5	10.5	0
35.5	10.75	0
35.5	11	1	14.9047
35.5	11.25	1	16.4067
35.5	11.5	1	16.1694
35.5	11.75	1	15.6695
35.5	12	1	15.4055
35.5	12.25	1	15.2653
35.5	12.5	1	14.871
35.5	12.75	1	14.5741
35.5	13	1	14.3696
35.5	13.25	1	14.1575
35.5	13.5	1	13.8448
35.5	13.75	1	13.5919
35.5	14	1	13.5257
35.5	14.25	1	13.2224
35.5	14.5	1	12.9771
35.5	14.75	1	12.8084
35.5	15	1	12.7242
35.5	15.25	1	12.62
35.5	15.5	1	12.6159
35.5	15.75	1	12.5167
35.5	16	1	12.476
35.5	16.25	1	12.4252
35.5	16.5	1	12.2797
35.5	16.75	1	12.234
35.5	17	1	12.1353
35.5	17.25	1	12.055
35.5	17.5	1	11.9693
35.5	17.75	1	11.8506
35.5	18	1	11.8465
35.5	18.25	1	11.7791
35.5	18.5	1	11.6133
35.5	18.75	1	11.4868
35.5	19	1	11.4037
35.5	19.25	1	11.2973
35.5	19.5	1	11.2155
35.5	19.75	1	11.0755
35.5	20	1	10.9419
35.5	20.25	1	10.5678
35.5	20.5	1	10.5065
35.5	20.75	1	10.5468
35.5	21	1	10.3017
35.5	21.25	1	10.1492
35.5	21.5	1	9.98561
35.5	21.75	1	9.86819
35.5	22	1	9.72254
35.5	22.25	1	9.56192
35.5	22.5	1	9.45471
35.5	22.75	1	9.38793
35.5	23	1	9.31506
35.5	23.25	1	9.16893
35.5	23.5	1	9.03007
35.5	23.75	1	7.28707
35.5	24	1	7.5066
35.5	24.25	1	8.99271
35.5	24.5	1	9.32902
35.5	24.75	1	8.96335
35.5	25	1	8.96038
35.5	25.25	1	8.89559
35.5	25.5	1	8.86476
35.5	25.75	1	8.60167
35.5	26	1	8.48129
35.5	26.25	1	8.44677
35.5	26.5	1	8.48165
35.5	26.75	1	8.42801
35.5	27	1	8.27326
35.5	27.25	1	8.28522
35.5	27.5	1	8.22061
35.5	27.75	1	8.07456
35.5	28	1	7.95769
35.5	28.25	1	7.88776
35.5	28.5	1	7.74653
35.5	28.75	1	7.63852
35.5	29	1	7.59214
35.5	29.25	1	7.58273
35.5	29.5	1	7.68467
35.5	29.75	1	7.7926
35.5	30	1	7.88488
35.5	30.25	1	7.87206
35.5	30.5	1	7.91941
35.5	30.75	1	7.9317
35.5	31	1	7.91136
35.5	31.25	1	7.93699
35.5	31.5	1	7.89082
35.5	31.75	1	7.80785
35.5	32	1	7.73705
35.5	32.25	1	7.7037
35.5	32.5	1	7.63781
35.5	32.75	1	7.58216
35.5	33	1	7.90473
35.5	33.25	1	8.29486
35.5	33.5	1	8.55111
35.5	33.75	1	8.6418
35.5	34	1	8.59741
35.5	34.25	1	7.24832
35.5	34.5	1	9.07767
35.5	34.75	1	9.22603
35.625	-15	1	4.87065
35.625	-14.75	1	4.93175
35.625	-14.5	1	5.01044
35.625	-14.25	1	5.05509
35.625	-14	1	5.04678
35.625	-13.75	1	5.08279
35.625	-13.5	1	5.13161
35.625	-13.25	1	5.19887
35.625	-13	1	5.23933
35.625	-12.75	1	5.28815
35.625	-12.5	1	5.37753
35.625	-12.25	1	5.43247
35.625	-12	1	5.49693
35.625	-11.75	1	5.53901
35.625	-11.5	1	5.59525
35.625	-11.25	1	5.65602
35.625	-11	1	5.82613
35.625	-10.75	1	5.72807
35.625	-10.5	1	5.8021
35.625	-10.25	1	5.8791
35.625	-10	1	5.99593
35.625	-9.75	1	6.06304
35.625	-9.5	1	6.12014
35.625	-9.25	1	6.18809
35.625	-9	1	6.29169
35.625	-8.75	1	6.36774
35.625	-8.5	1	6.49402
35.625	-8.25	1	6.65605
35.625	-8	1	6.88079
35.625	-7.75	1	6.98513
35.625	-7.5	1	7.13626
35.625	-7.25	1	7.31431
35.625	-7	1	7.41306
35.625	-6.75	1	7.51579
35.625	-6.5	1	7.54942
35.625	-6.25	1	7.60586
35.625	-6	0
35.625	-5.75	0
35.625	-5.5	0
35.625	-5.25	1	7.07674
35.625	-5	1	7.25134
35.625	-4.75	1	6.83276
35.625	-4.5	1	6.47419
35.625	-4.25	1	6.24696
35.625	-4	1	6.20593
35.625	-3.75	1	6.25213
35.625	-3.5	1	6.28124
35.625	-3.25	1	6.33983
35.625	-3	1	6.31992
35.625	-2.75	1	6.30513
35.625	-2.5	1	6.56815
35.625	-2.25	1	6.89216
35.625	-2	1	7.22706
35.625	-1.75	1	7.36013
35.625	-1.5	1	8.28188
35.625	-1.25	1	9.07501
35.625	-1	0
35.625	-0.75	0
35.625	-0.5	0
35.625	-0.25	0
35.625	0	0
35.625	0.25	0
35.625	0.5	0
35.625	0.75	0
35.625	1	0
35.625	1.25	0
35.625	1.5	0
35.625	1.75	0
35.625	2	0
35.625	2.25	0
35.625	2.5	0
35.625	2.75	0
35.625	3	0
35.625	3.25	0
35.625	3.5	0
35.625	3.75	0
35.625	4	0
35.625	4.25	0
35.625	4.5	0
35.625	4.75	0
35.625	5	0
35.625	5.25	0
35.625	5.5	0
35.625	5.75	0
35.625	6	0
35.625	6.25	0
35.625	6.5	0
35.625	6.75	0
35.625	7	0
35.625	7.25	0
35.625	7.5	0
35.625	7.75	0
35.625	8	0
35.625	8.25	0
35.625	8.5	0
35.625	8.75	0
35.625	9	0
35.625	9.25	0
35.625	9.5	0
35.625	9.75	0
35.625	10	0
35.625	10.25	0
35.625	10.5	0
35.625	10.75	1	14.2162
35.625	11	1	14.5664
35.625	11.25	1	15.8271
35.625	11.5	1	15.5304
35.625	11.75	1	15.11
35.625	12	1	14.9367
35.625	12.25	1	14.7056
35.625	12.5	1	14.4247
35.625	12.75	1	14.1988
35.625	13	1	13.9458
35.625	13.25	1	13.7066
35.625	13.5	1	13.5018
35.625	13.75	1	13.198
35.625	14	1	13.0433
35.625	14.25	1	12.8217
35.625	14.5	1	12.678
35.625	14.75	1	12.5113
35.625	15	1	12.3991
35.625	15.25	1	12.366
35.625	15.5	1	12.282
35.625	15.75	1	12.2442
35.625	16	1	12.2354
35.625	16.25	1	12.1479
35.625	16.5	1	12.0143
35.625	16.75	1	12.0053
35.625	17	1	12.0151
35.625	17.25	1	11.8926
35.625	17.5	1	11.7346
35.625	17.75	1	11.671
35.625	18	1	11.5776
35.625	18.25	1	11.5205
35.625	18.5	1	11.3879
35.625	18.75	1	11.2614
35.625	19	1	11.1369
35.625	19.25	1	11.0453
35.625	19.5	1	10.9647
35.625	19.75	1	10.8884
35.625	20	1	10.7919
35.625	20.25	1	10.4546
35.625	20.5	1	10.3128
35.625	20.75	1	10.6201
35.625	21	1	10.014
35.625	21.25	1	9.94457
35.625	21.5	1	9.76925
35.625	21.75	1	9.59209
35.625	22	1	9.53122
35.625	22.25	1	9.36738
35.625	22.5	1	9.29646
35.625	22.75	1	9.23857
35.625	23	1	9.16757
35.625	23.25	1	9.01982
35.625	23.5	1	8.99356
35.625	23.75	1	7.99386
35.625	24	1	8.71173
35.625	24.25	1	8.9182
35.625	24.5	1	8.99869
35.625	24.75	1	8.90953
35.625	25	1	8.67575
35.625	25.25	1	8.7318
35.625	25.5	1	8.63901
35.625	25.75	1	8.39941
35.625	26	1	8.37474
35.625	26.25	1	8.33435
35.625	26.5	1	8.29365
35.625	26.75	1	8.25962
35.625	27	1	8.17651
35.625	27.25	1	8.34205
35.625	27.5	1	8.13052
35.625	27.75	1	8.01776
35.625	28	1	7.88364
35.625	28.25	1	7.80872
35.625	28.5	1	7.71092
35.625	28.75	1	7.62082
35.625	29	1	7.66303
35.625	29.25	1	7.63467
35.625	29.5	1	7.70211
35.625	29.75	1	7.82069
35.625	30	1	7.85408
35.625	30.25	1	7.8404
35.625	30.5	1	7.90933
35.625	30.75	1	7.95846
35.625	31	1	7.95932
35.625	31.25	1	7.90373
35.625	31.5	1	7.82251
35.625	31.75	1	7.73964
35.625	32	1	7.72855
35.625	32.25	1	7.64146
35.625	32.5	1	7.64147
35.625	32.75	1	7.61423
35.625	33	1	7.78345
35.625	33.25	1	8.02116
35.625	33.5	1	8.40931
35.625	33.75	1	8.53514
35.625	34	1	8.69076
35.625	34.25	1	8.69254
35.625	34.5	1	7.64406
35.625	34.75	1	9.01942
35.75	-15	1	4.85704
35.75	-14.75	1	4.90288
35.75	-14.5	1	4.95098
35.75	-14.25	1	4.99886
35.75	-14	1	5.02425
35.75	-13.75	1	5.0436
35.75	-13.5	1	5.10061
35.75	-13.25	1	5.14866
35.75	-13	1	5.20775
35.75	-12.75	1	5.26426
35.75	-12.5	1	5.34634
35.75	-12.25	1	5.37628
35.75	-12	1	5.43685
35.75	-11.75	1	5.48013
35.75	-11.5	1	5.54649
35.75	-11.25	1	5.58588
35.75	-11	1	5.60843
35.75	-10.75	1	5.67237
35.75	-10.5	1	5.75302
35.75	-10.25	1	5.81975
35.75	-10	1	5.92771
35.75	-9.75	1	6.00557
35.75	-9.5	1	6.04033
35.75	-9.25	1	6.13215
35.75	-9	1	6.17258
35.75	-8.75	1	6.28228
35.75	-8.5	1	6.37706
35.75	-8.25	1	6.54702
35.75	-8	1	6.74953
35.75	-7.75	1	6.85587
35.75	-7.5	1	7.02497
35.75	-7.25	1	7.17346
35.75	-7	1	7.30888
35.75	-6.75	1	7.33528
35.75	-6.5	1	7.30149
35.75	-6.25	1	7.34808
35.75	-6	1	7.25714
35.75	-5.75	1	6.1753
35.75	-5.5	1	5.53461
35.75	-5.25	1	6.80957
35.75	-5	1	6.75056
35.75	-4.75	1	6.41773
35.75	-4.5	1	6.15239
35.75	-4.25	1	6.06967
35.75	-4	1	6.25717
35.75	-3.75	1	6.07726
35.75	-3.5	1	6.00913
35.75	-3.25	1	5.9461
35.75	-3	1	6.16576
35.75	-2.75	1	6.71521
35.75	-2.5	1	6.75471
35.75	-2.25	1	6.75541
35.75	-2	1	7.03239
35.75	-1.75	1	7.08883
35.75	-1.5	1	7.75936
35.75	-1.25	1	8.46544
35.75	-1	1	8.52997
35.75	-0.75	1	8.29262
35.75	-0.5	0
35.75	-0.25	0
35.75	0	0
35.75	0.25	0
35.75	0.5	0
35.75	0.75	0
35.75	1	0
35.75	1.25	0
35.75	1.5	0
35.75	1.75	0
35.75	2	0
35.75	2.25	0
35.75	2.5	0
35.75	2.75	0
35.75	3	0
35.75	3.25	0
35.75	3.5	0
35.75	3.75	0
35.75	4	0
35.75	4.25	0
35.75	4.5	0
35.75	4.75	0
35.75	5	0
35.75	5.25	0
35.75	5.5	0
35.75	5.75	0
35.75	6	0
35.75	6.25	0
35.75	6.5	0
35.75	6.75	0
35.75	7	0
35.75	7.25	0
35.75	7.5	0
35.75	7.75	0
35.75	8	0
35.75	8.25	0
35.75	8.5	0
35.75	8.75	0
35.75	9	0
35.75	9.25	0
35.75	9.5	0
35.75	9.75	0
35.75	10	0
35.75	10.25	0
35.75	10.5	1	13.9916
35.75	10.75	1	13.7141
35.75	11	1	15.1892
35.75	11.25	1	15.1214
35.75	11.5	1	14.9522
35.75	11.75	1	14.6817
35.75	12	1	14.4617
35.75	12.25	1	14.1954
35.75	12.5	1	13.9891
35.75	12.75	1	13.7952
35.75	13	1	13.459
35.75	13.25	1	13.3048
35.75	13.5	1	13.1228
35.75	13.75	1	12.8857
35.75	14	1	12.6428
35.75	14.25	1	12.4424
35.75	14.5	1	12.2885
35.75	14.75	1	12.2058
35.75	15	1	12.0189
35.75	15.25	1	11.9886
35.75	15.5	1	11.9573
35.75	15.75	1	11.9919
35.75	16	1	11.9672
35.75	16.25	1	11.8961
35.75	16.5	1	11.762
35.75	16.75	1	11.8898
35.75	17	1	11.8111
35.75	17.25	1	11.7335
35.75	17.5	1	11.4756
35.75	17.75	1	11.4055
35.75	18	1	11.3971
35.75	18.25	1	11.2664
35.75	18.5	1	11.1647
35.75	18.75	1	11.0621
35.75	19	1	10.8959
35.75	19.25	1	10.8173
35.75	19.5	1	10.7191
35.75	19.75	1	10.9973
35.75	20	1	10.5724
35.75	20.25	1	10.2422
35.75	20.5	1	10.1712
35.75	20.75	1	10.3698
35.75	21	1	9.84348
35.75	21.25	1	9.77167
35.75	21.5	1	9.51844
35.75	21.75	1	9.37926
35.75	22	1	9.33271
35.75	22.25	1	9.22147
35.75	22.5	1	9.14075
35.75	22.75	1	9.08972
35.75	23	1	9.04435
35.75	23.25	1	8.93126
35.75	23.5	1	8.9303
35.75	23.75	1	8.98281
35.75	24	1	8.82208
35.75	24.25	1	8.8442
35.75	24.5	1	8.86763
35.75	24.75	1	8.68523
35.75	25	1	8.47443
35.75	25.25	1	8.53772
35.75	25.5	1	8.40899
35.75	25.75	1	8.20516
35.75	26	1	8.23079
35.75	26.25	1	8.19647
35.75	26.5	1	8.21828
35.75	26.75	1	8.17582
35.75	27	1	8.1085
35.75	27.25	1	7.27885
35.75	27.5	1	8.01973
35.75	27.75	1	7.8803
35.75	28	1	7.77005
35.75	28.25	1	7.68694
35.75	28.5	1	7.70469
35.75	28.75	1	7.60899
35.75	29	1	7.63481
35.75	29.25	1	7.76184
35.75	29.5	1	7.79186
35.75	29.75	1	7.84639
35.75	30	1	7.81396
35.75	30.25	1	7.93785
35.75	30.5	1	8.0044
35.75	30.75	1	7.99299
35.75	31	1	8.03999
35.75	31.25	1	7.92744
35.75	31.5	1	7.90219
35.75	31.75	1	7.68488
35.75	32	1	7.65886
35.75	32.25	1	7.65291
35.75	32.5	1	7.62014
35.75	32.75	1	7.5863
35.75	33	1	7.71814
35.75	33.25	1	7.96415
35.75	33.5	1	8.3363
35.75	33.75	1	8.43789
35.75	34	1	8.7674
35.75	34.25	1	8.74989
35.75	34.5	1	8.81291
35.75	34.75	1	8.96221
35.875	-15	1	4.83439
35.875	-14.75	1	4.84032
35.875	-14.5	1	4.90497
35.875	-14.25	1	4.98129
35.875	-14	1	5.0026
35.875	-13.75	1	5.04777
35.875	-13.5	1	5.06896
35.875	-13.25	1	5.11912
35.875	-13	1	5.18927
35.875	-12.75	1	5.21405
35.875	-12.5	1	5.30144
35.875	-12.25	1	5.33632
35.875	-12	1	5.39721
35.875	-11.75	1	5.4359
35.875	-11.5	1	5.49221
35.875	-11.25	1	5.55769
35.875	-11	1	5.56449
35.875	-10.75	1	5.63656
35.875	-10.5	1	5.69524
35.875	-10.25	1	5.75438
35.875	-10	1	5.85348
35.875	-9.75	1	5.9119
35.875	-9.5	1	5.98902
35.875	-9.25	1	6.07346
35.875	-9	1	6.10625
35.875	-8.75	1	6.18875
35.875	-8.5	1	6.32204
35.875	-8.25	1	6.43766
35.875	-8	1	6.68545
35.875	-7.75	1	6.7524
35.875	-7.5	1	6.9063
35.875	-7.25	1	7.04124
35.875	-7	1	7.14088
35.875	-6.75	1	7.1967
35.875	-6.5	1	7.13653
35.875	-6.25	1	7.14803
35.875	-6	1	7.24144
35.875	-5.75	1	7.05722
35.875	-5.5	1	5.82229
35.875	-5.25	1	6.53189
35.875	-5	1	6.19916
35.875	-4.75	1	6.06088
35.875	-4.5	1	5.99701
35.875	-4.25	1	5.9795
35.875	-4	1	6.10998
35.875	-3.75	1	5.96168
35.875	-3.5	1	5.99979
35.875	-3.25	1	5.90765
35.875	-3	1	6.17437
35.875	-2.75	1	6.52659
35.875	-2.5	1	6.66638
35.875	-2.25	1	6.71393
35.875	-2	1	6.86393
35.875	-1.75	1	6.96624
35.875	-1.5	1	7.30127
35.875	-1.25	1	7.84411
35.875	-1	1	7.96167
35.875	-0.75	1	7.95313
35.875	-0.5	1	7.98939
35.875	-0.25	1	8.64823
35.875	0	0
35.875	0.25	0
35.875	0.5	0
35.875	0.75	0
35.875	1	0
35.875	1.25	0
35.875	1.5	0
35.875	1.75	0
35.875	2	0
35.875	2.25	0
35.875	2.5	0
35.875	2.75	0
35.875	3	0
35.875	3.25	0
35.875	3.5	0
35.875	3.75	0
35.875	4	0
35.875	4.25	0
35.875	4.5	0
35.875	4.75	0
35.875	5	0
35.875	5.25	0
35.875	5.5	0
35.875	5.75	0
35.875	6	0
35.875	6.25	0
35.875	6.5	0
35.875	6.75	0
35.875	7	0
35.875	7.25	0
35.875	7.5	0
35.875	7.75	0
35.875	8	0
35.875	8.25	0
35.875	8.5	0
35.875	8.75	0
35.875	9	0
35.875	9.25	0
35.875	9.5	0
35.875	9.75	0
35.875	10	0
35.875	10.25	0
35.875	10.5	1	13.31
35.875	10.75	1	14.5176
35.875	11	1	14.3441
35.875	11.25	1	14.404
35.875	11.5	1	14.338
35.875	11.75	1	14.2628
35.875	12	1	13.9683
35.875	12.25	1	13.732
35.875	12.5	1	13.4616
35.875	12.75	1	13.3602
35.875	13	1	13.1423
35.875	13.25	1	12.87
35.875	13.5	1	12.7541
35.875	13.75	1	12.5017
35.875	14	1	12.4252
35.875	14.25	1	12.2573
35.875	14.5	1	10.5127
35.875	14.75	1	11.9093
35.875	15	1	11.7856
35.875	15.25	1	11.7571
35.875	15.5	1	11.728
35.875	15.75	1	11.7763
35.875	16	1	11.7197
35.875	16.25	1	11.6515
35.875	16.5	1	11.6068
35.875	16.75	1	11.7404
35.875	17	1	11.5737
35.875	17.25	1	11.5141
35.875	17.5	1	11.3048
35.875	17.75	1	11.2222
35.875	18	1	11.1739
35.875	18.25	1	11.0658
35.875	18.5	1	10.9749
35.875	18.75	1	10.8378
35.875	19	1	10.7346
35.875	19.25	1	10.672
35.875	19.5	1	10.4899
35.875	19.75	1	10.7752
35.875	20	1	10.5005
35.875	20.25	1	10.1136
35.875	20.5	1	9.99219
35.875	20.75	1	9.94947
35.875	21	1	9.73309
35.875	21.25	1	9.5421
35.875	21.5	1	9.36358
35.875	21.75	1	9.2101
35.875	22	1	9.1321
35.875	22.25	1	9.01313
35.875	22.5	1	8.98954
35.875	22.75	1	9.00079
35.875	23	1	9.03211
35.875	23.25	1	8.75605
35.875	23.5	1	8.89334
35.875	23.75	1	8.89055
35.875	24	1	8.82422
35.875	24.25	1	8.77629
35.875	24.5	1	8.74157
35.875	24.75	1	8.56445
35.875	25	1	8.4048
35.875	25.25	1	8.40073
35.875	25.5	1	8.24717
35.875	25.75	1	8.11898
35.875	26	1	8.1485
35.875	26.25	1	8.10765
35.875	26.5	1	8.08734
35.875	26.75	1	8.08904
35.875	27	1	8.05301
35.875	27.25	1	7.52839
35.875	27.5	1	7.90416
35.875	27.75	1	7.63645
35.875	28	1	7.70261
35.875	28.25	1	7.66849
35.875	28.5	1	7.69845
35.875	28.75	1	7.66527
35.875	29	1	7.60772
35.875	29.25	1	7.78632
35.875	29.5	1	7.92511
35.875	29.75	1	7.9714
35.875	30	1	7.85865
35.875	30.25	1	8.03837
35.875	30.5	1	8.16494
35.875	30.75	1	8.45201
35.875	31	1	8.30085
35.875	31.25	1	7.94419
35.875	31.5	1	7.81482
35.875	31.75	1	7.64914
35.875	32	1	7.59054
35.875	32.25	1	7.6269
35.875	32.5	1	7.72057
35.875	32.75	1	7.6152
35.875	33	1	7.80703
35.875	33.25	1	8.28362
35.875	33.5	1	8.48262
35.875	33.75	1	8.60375
35.875	34	1	8.77311
35.875	34.25	1	8.69482
35.875	34.5	1	8.75488
35.875	34.75	1	8.86921
36	-15	1	4.81902
36	-14.75	1	4.80061
36	-14.5	1	4.87751
36	-14.25	1	4.92184
36	-14	1	4.96025
36	-13.75	1	5.00048
36	-13.5	1	5.03683
36	-13.25	1	5.10032
36	-13	1	5.14871
36	-12.75	1	5.16827
36	-12.5	1	5.253
36	-12.25	1	5.31355
36	-12	1	5.33943
36	-11.75	1	5.37385
36	-11.5	1	5.45393
36	-11.25	1	5.511
36	-11	1	5.52419
36	-10.75	1	5.58833
36	-10.5	1	5.64801
36	-10.25	1	5.67259
36	-10	1	5.77808
36	-9.75	1	5.88358
36	-9.5	1	5.94009
36	-9.25	1	5.97636
36	-9	1	6.01412
36	-8.75	1	6.10886
36	-8.5	1	6.23705
36	-8.25	1	6.33897
36	-8	1	6.53674
36	-7.75	1	6.62443
36	-7.5	1	6.78559
36	-7.25	1	6.93687
36	-7	1	6.97703
36	-6.75	1	7.01365
36	-6.5	1	6.95952
36	-6.25	1	6.93367
36	-6	1	7.01643
36	-5.75	1	7.05824
36	-5.5	1	6.70915
36	-5.25	1	6.23542
36	-5	1	5.96945
36	-4.75	1	5.84685
36	-4.5	1	5.90309
36	-4.25	1	5.97314
36	-4	1	5.90432
36	-3.75	1	5.91597
36	-3.5	1	6.02515
36	-3.25	1	6.04778
36	-3	1	6.208
36	-2.75	1	6.35793
36	-2.5	1	6.55267
36	-2.25	1	6.61384
36	-2	1	6.71892
36	-1.75	1	6.93691
36	-1.5	1	7.13548
36	-1.25	1	7.35833
36	-1	1	7.48736
36	-0.75	1	7.45007
36	-0.5	1	7.91466
36	-0.25	1	8.34541
36	0	1	8.18704
36	0.25	0
36	0.5	0
36	0.75	0
36	1	0
36	1.25	0
36	1.5	0
36	1.75	0
36	2	0
36	2.25	0
36	2.5	0
36	2.75	0
36	3	0
36	3.25	0
36	3.5	0
36	3.75	0
36	4	0
36	4.25	0
36	4.5	0
36	4.75	0
36	5	0
36	5.25	0
36	5.5	0
36	5.75	0
36	6	0
36	6.25	0
36	6.5	0
36	6.75	0
36	7	0
36	7.25	0
36	7.5	0
36	7.75	0
36	8	0
36	8.25	0
36	8.5	0
36	8.75	0
36	9	0
36	9.25	0
36	9.5	0
36	9.75	0
36	10	0
36	10.25	0
36	10.5	1	12.9501
36	10.75	1	14.086
36	11	1	13.6754
36	11.25	1	13.78
36	11.5	1	13.9755
36	11.75	1	13.6587
36	12	1	13.4597
36	12.25	1	13.3385
36	12.5	1	13.0841
36	12.75	1	12.8352
36	13	1	12.8356
36	13.25	1	12.4895
36	13.5	1	12.3261
36	13.75	1	12.2134
36	14	1	12.0791
36	14.25	1	10.9518
36	14.5	1	11.6028
36	14.75	1	11.6061
36	15	1	11.5126
36	15.25	1	11.466
36	15.5	1	11.4571
36	15.75	1	11.5338
36	16	1	11.4909
36	16.25	1	11.4037
36	16.5	1	11.4255
36	16.75	1	11.4841
36	17	1	11.4089
36	17.25	1	11.2453
36	17.5	1	11.1441
36	17.75	1	11.0388
36	18	1	11.0096
36	18.25	1	10.85
36	18.5	1	10.7766
36	18.75	1	10.6476
36	19	1	10.5019
36	19.25	1	10.3955
36	19.5	1	10.2762
36	19.75	1	10.5044
36	20	1	10.4687
36	20.25	1	9.91194
36	20.5	1	9.84314
36	20.75	1	9.64592
36	21	1	9.56498
36	21.25	1	9.31108
36	21.5	1	9.1694
36	21.75	1	9.00464
36	22	1	8.91244
36	22.25	1	8.80965
36	22.5	1	8.75795
36	22.75	1	8.80792
36	23	1	8.87843
36	23.25	1	8.87128
36	23.5	1	8.85572
36	23.75	1	8.79104
36	24	1	8.81002
36	24.25	1	8.80842
36	24.5	1	8.69646
36	24.75	1	8.55375
36	25	1	8.43505
36	25.25	1	8.27576
36	25.5	1	8.1813
36	25.75	1	8.09497
36	26	1	8.05527
36	26.25	1	8.01899
36	26.5	1	7.98972
36	26.75	1	7.96882
36	27	1	7.89942
36	27.25	1	7.84166
36	27.5	1	7.81315
36	27.75	1	7.19452
36	28	1	7.70217
36	28.25	1	7.65257
36	28.5	1	7.68503
36	28.75	1	7.65019
36	29	1	7.6586
36	29.25	1	7.96086
36	29.5	1	8.20714
36	29.75	1	8.22475
36	30	1	8.03112
36	30.25	1	8.15571
36	30.5	1	8.80993
36	30.75	1	8.51562
36	31	1	8.36061
36	31.25	1	8.08111
36	31.5	1	7.83361
36	31.75	1	7.6452
36	32	1	7.61095
36	32.25	1	7.759
36	32.5	0
36	32.75	0
36	33	1	8.10958
36	33.25	1	8.71464
36	33.5	1	8.95361
36	33.75	1	8.81136
36	34	1	8.91429
36	34.25	1	8.72029
36	34.5	1	8.7007
36	34.75	1	8.82658
36.125	-15	1	4.74316
36.125	-14.75	1	4.80382
36.125	-14.5	1	4.8485
36.125	-14.25	1	4.8932
36.125	-14	1	4.93223
36.125	-13.75	1	4.98372
36.125	-13.5	1	5.00717
36.125	-13.25	1	5.06797
36.125	-13	1	5.12654
36.125	-12.75	1	5.14513
36.125	-12.5	1	5.19796
36.125	-12.25	1	5.24236
36.125	-12	1	5.30308
36.125	-11.75	1	5.34322
36.125	-11.5	1	5.40079
36.125	-11.25	1	5.46463
36.125	-11	1	5.48981
36.125	-10.75	1	5.5876
36.125	-10.5	1	5.58352
36.125	-10.25	1	5.63971
36.125	-10	1	5.74306
36.125	-9.75	1	5.80386
36.125	-9.5	1	5.84296
36.125	-9.25	1	5.90546
36.125	-9	1	5.94104
36.125	-8.75	1	6.02297
36.125	-8.5	1	6.1082
36.125	-8.25	1	6.27572
36.125	-8	1	6.41769
36.125	-7.75	1	6.52591
36.125	-7.5	1	6.68706
36.125	-7.25	1	6.83285
36.125	-7	1	6.85442
36.125	-6.75	1	6.89025
36.125	-6.5	1	6.82139
36.125	-6.25	1	6.82494
36.125	-6	1	6.80101
36.125	-5.75	1	4.89887
36.125	-5.5	1	5.12481
36.125	-5.25	1	6.08008
36.125	-5	1	5.87912
36.125	-4.75	1	5.78898
36.125	-4.5	1	5.79326
36.125	-4.25	1	5.8517
36.125	-4	1	5.80198
36.125	-3.75	1	5.81978
36.125	-3.5	1	5.91259
36.125	-3.25	1	6.05973
36.125	-3	1	6.14312
36.125	-2.75	1	6.18658
36.125	-2.5	1	6.41474
36.125	-2.25	1	6.5766
36.125	-2	1	6.66561
36.125	-1.75	1	6.80094
36.125	-1.5	1	6.98962
36.125	-1.25	1	7.09964
36.125	-1	1	7.22104
36.125	-0.75	1	7.15013
36.125	-0.5	1	7.46546
36.125	-0.25	1	8.03484
36.125	0	1	7.83427
36.125	0.25	1	7.50144
36.125	0.5	0
36.125	0.75	0
36.125	1	0
36.125	1.25	0
36.125	1.5	0
36.125	1.75	0
36.125	2	0
36.125	2.25	0
36.125	2.5	0
36.125	2.75	0
36.125	3	0
36.125	3.25	0
36.125	3.5	0
36.125	3.75	0
36.125	4	0
36.125	4.25	0
36.125	4.5	0
36.125	4.75	0
36.125	5	0
36.125	5.25	0
36.125	5.5	0
36.125	5.75	0
36.125	6	0
36.125	6.25	0
36.125	6.5	0
36.125	6.75	0
36.125	7	0
36.125	7.25	0
36.125	7.5	0
36.125	7.75	0
36.125	8	0
36.125	8.25	0
36.125	8.5	0
36.125	8.75	0
36.125	9	0
36.125	9.25	0
36.125	9.5	0
36.125	9.75	0
36.125	10	0
36.125	10.25	0
36.125	10.5	1	13.7653
36.125	10.75	1	13.6827
36.125	11	1	13.2585
36.125	11.25	1	13.2239
36.125	11.5	1	13.2752
36.125	11.75	1	13.1861
36.125	12	1	13.0799
36.125	12.25	1	12.8105
36.125	12.5	1	12.6461
36.125	12.75	1	12.4495
36.125	13	1	12.3965
36.125	13.25	1	12.0877
36.125	13.5	1	11.9546
36.125	13.75	1	11.8545
36.125	14	1	11.7604
36.125	14.25	1	11.524
36.125	14.5	1	11.455
36.125	14.75	1	11.2456
36.125	15	1	11.146
36.125	15.25	1	11.1401
36.125	15.5	1	11.1929
36.125	15.75	1	11.3173
36.125	16	1	11.3016
36.125	16.25	1	11.2411
36.125	16.5	1	11.2351
36.125	16.75	1	11.2267
36.125	17	1	11.2072
36.125	17.25	1	11.0956
36.125	17.5	1	10.9438
36.125	17.75	1	10.9118
36.125	18	1	10.8122
36.125	18.25	1	10.7094
36.125	18.5	1	10.5762
36.125	18.75	1	10.4575
36.125	19	1	10.2588
36.125	19.25	1	10.2063
36.125	19.5	1	10.1246
36.125	19.75	1	10.3755
36.125	20	1	9.95984
36.125	20.25	1	9.81598
36.125	20.5	1	9.77921
36.125	20.75	1	9.49774
36.125	21	1	9.33484
36.125	21.25	1	9.18056
36.125	21.5	1	8.9892
36.125	21.75	1	8.86998
36.125	22	1	8.70921
36.125	22.25	1	8.62274
36.125	22.5	1	8.61361
36.125	22.75	1	8.57112
36.125	23	1	8.315
36.125	23.25	1	8.88856
36.125	23.5	1	8.8114
36.125	23.75	1	8.77892
36.125	24	1	8.77926
36.125	24.25	1	8.7138
36.125	24.5	1	8.59129
36.125	24.75	1	8.48172
36.125	25	1	8.36651
36.125	25.25	1	8.14706
36.125	25.5	1	8.07456
36.125	25.75	1	8.01672
36.125	26	1	8.00375
36.125	26.25	1	7.95742
36.125	26.5	1	7.94792
36.125	26.75	1	7.90412
36.125	27	1	7.83187
36.125	27.25	1	7.79489
36.125	27.5	1	7.72631
36.125	27.75	1	8.85412
36.125	28	1	6.33823
36.125	28.25	1	7.78228
36.125	28.5	1	7.72679
36.125	28.75	1	7.64749
36.125	29	1	7.69923
36.125	29.25	1	8.15046
36.125	29.5	1	8.38207
36.125	29.75	1	7.56759
36.125	30	1	8.47001
36.125	30.25	1	8.40823
36.125	30.5	1	8.67428
36.125	30.75	1	8.58406
36.125	31	1	8.63588
36.125	31.25	1	8.33849
36.125	31.5	1	7.77504
36.125	31.75	1	7.62397
36.125	32	1	7.72946
36.125	32.25	0
36.125	32.5	0
36.125	32.75	0
36.125	33	0
36.125	33.25	0
36.125	33.5	1	9.35353
36.125	33.75	1	9.04307
36.125	34	1	9.0148
36.125	34.25	1	8.76131
36.125	34.5	1	8.67265
[truncated: 44,601 more rows]

## Sheet: slope_mean_conc
Latitude	Longitude	mask	slope_rf_mean (μg m-3 year-1)	slope_rf_mean_25th (μg m-3 year-1)	slope_rf_mean_75th (μg m-3 year-1)
35	-15	1	0.029576	0.00537352	0.0520464
35	-14.75	1	0.0311122	0.0132576	0.0595547
35	-14.5	1	0.024856	0.0115044	0.0511059
35	-14.25	1	0.0274814	0.00925923	0.0483722		mask=1	data is plotted
35	-14	1	0.024631	0.00336934	0.0449038		mask=0	data is grayed
35	-13.75	1	0.0194873	-0.0120435	0.0451815
35	-13.5	1	0.0247855	0.0108638	0.0516585
35	-13.25	1	0.0197303	0.000156845	0.0452872
35	-13	1	0.0225578	-0.00370519	0.0427554
35	-12.75	1	0.00913991	-0.0202834	0.0272656
35	-12.5	1	0.0235585	0.00316503	0.0444831
35	-12.25	1	0.0214603	-0.0097355	0.0427416
35	-12	1	0.0275084	-0.000444795	0.0571195
35	-11.75	1	0.036449	0.00328099	0.0590313
35	-11.5	1	0.0324938	-0.00456946	0.0507304
35	-11.25	1	0.0181691	-0.0155904	0.0415715
35	-11	1	0.00179951	-0.0177342	0.0234071
35	-10.75	1	0.00491903	-0.0149855	0.0204409
35	-10.5	1	-0.00984868	-0.0408409	0.00180129
35	-10.25	1	-0.0163503	-0.0375656	0.00434617
35	-10	1	-0.00993289	-0.0393937	0.0241415
35	-9.75	1	-0.0238874	-0.0542204	0.0109522
35	-9.5	1	-0.0309631	-0.0586505	0.00138281
35	-9.25	1	-0.0357323	-0.0581869	-0.0065237
35	-9	1	-0.0392373	-0.0662148	-0.00892009
35	-8.75	1	-0.0222991	-0.0463297	0.0100289
35	-8.5	1	-0.00796826	-0.0443929	0.0223756
35	-8.25	1	-0.0119532	-0.045308	0.011291
35	-8	1	-0.0138287	-0.0659393	0.030441
35	-7.75	1	-0.00728542	-0.042276	0.041386
35	-7.5	1	-0.0227004	-0.0708171	0.0144476
35	-7.25	1	-0.0482325	-0.10474	-0.01251
35	-7	1	-0.0358037	-0.0831389	0.0137135
35	-6.75	1	-0.0583743	-0.117097	-0.0133962
35	-6.5	1	-0.0549481	-0.099925	0.0030853
35	-6.25	0
35	-6	0
35	-5.75	0
35	-5.5	0
35	-5.25	0
35	-5	0
35	-4.75	0
35	-4.5	0
35	-4.25	0
35	-4	0
35	-3.75	0
35	-3.5	0
35	-3.25	0
35	-3	0
35	-2.75	0
35	-2.5	0
35	-2.25	0
35	-2	0
35	-1.75	0
35	-1.5	0
35	-1.25	0
35	-1	0
35	-0.75	0
35	-0.5	0
35	-0.25	0
35	0	0
35	0.25	0
35	0.5	0
35	0.75	0
35	1	0
35	1.25	0
35	1.5	0
35	1.75	0
35	2	0
35	2.25	0
35	2.5	0
35	2.75	0
35	3	0
35	3.25	0
35	3.5	0
35	3.75	0
35	4	0
35	4.25	0
35	4.5	0
35	4.75	0
35	5	0
35	5.25	0
35	5.5	0
35	5.75	0
35	6	0
35	6.25	0
35	6.5	0
35	6.75	0
35	7	0
35	7.25	0
35	7.5	0
35	7.75	0
35	8	0
35	8.25	0
35	8.5	0
35	8.75	0
35	9	0
35	9.25	0
35	9.5	0
35	9.75	0
35	10	0
35	10.25	0
35	10.5	0
35	10.75	0
35	11	1	0.673667	0.337729	1.05015
35	11.25	1	0.56456	0.131984	0.867639
35	11.5	1	0.463785	0.102075	0.728511
35	11.75	1	0.424548	0.148826	0.715804
35	12	1	0.400629	0.103161	0.717764
35	12.25	1	0.398263	-0.0799235	0.771289
35	12.5	1	0.364226	-0.0523515	0.684454
35	12.75	1	0.323689	-0.00115436	0.648537
35	13	1	0.328836	0.103005	0.651154
35	13.25	1	0.356367	-0.10774	0.60782
35	13.5	1	0.266048	0.0505501	0.505654
35	13.75	1	0.300109	0.0414883	0.545062
35	14	1	0.279406	0.0654327	0.505885
35	14.25	1	0.282282	-0.0264676	0.516988
35	14.5	1	0.282215	0.0643704	0.490572
35	14.75	1	0.294604	0.00814141	0.492512
35	15	1	0.287868	0.00364433	0.477155
35	15.25	1	0.283757	0.00208985	0.512954
35	15.5	1	0.263516	-0.012543	0.421935
35	15.75	1	0.248475	0.0493904	0.407867
35	16	1	0.215431	-0.0534222	0.374387
35	16.25	1	0.197224	0.0227557	0.400228
35	16.5	1	0.160081	-0.0608728	0.311324
35	16.75	1	0.139129	-0.00320203	0.364277
35	17	1	0.1457	0.0473257	0.384305
35	17.25	1	0.108791	-0.00627899	0.342874
35	17.5	1	0.0970159	-0.13356	0.223228
35	17.75	1	0.103214	-0.0822195	0.298799
35	18	1	0.0871937	-0.0562391	0.260898
35	18.25	1	0.0837843	-0.1382	0.230835
35	18.5	1	0.0595773	-0.102808	0.168768
35	18.75	1	0.0383563	-0.123106	0.183016
35	19	1	0.036679	-0.195785	0.129935
35	19.25	1	0.00288644	-0.160723	0.149052
35	19.5	1	-0.0213268	-0.136435	0.111336
35	19.75	1	-0.0232727	-0.196446	0.0688858
35	20	1	0.0777939	-0.11409	0.247946
35	20.25	1	-0.0852928	-0.224964	0.0339563
35	20.5	1	-0.0514484	-0.167654	0.0922929
35	20.75	1	-0.0605823	-0.227106	0.0413814
35	21	1	-0.0843917	-0.247259	0.0148491
35	21.25	1	-0.0558168	-0.235248	0.0353288
35	21.5	1	0.0028426	-0.136856	0.172258
35	21.75	1	-0.00686071	-0.176401	0.106877
35	22	1	-0.000639404	-0.136637	0.121758
35	22.25	1	0.0118777	-0.100849	0.130005
35	22.5	1	-0.00764794	-0.13803	0.0981564
35	22.75	1	0.00278488	-0.0896349	0.0796709
35	23	1	0.0189688	-0.11632	0.0819346
35	23.25	1	0.051735	-0.00566256	0.129507
35	23.5	1	0.0228481	-0.0852463	0.0753316
35	23.75	1	0.0488844	-0.0357809	0.128716
35	24	1	0.0201527	-0.0247911	0.0970392
35	24.25	1	0.0799598	0.00419687	0.145131
35	24.5	1	0.313675	0.161561	0.502555
35	24.75	1	0.111204	-0.0288134	0.210372
35	25	1	0.12388	-0.087755	0.23919
35	25.25	1	0.136933	-0.0909508	0.227935
35	25.5	1	0.1295	-0.0239731	0.232899
35	25.75	1	0.311185	0.18446	0.470198
35	26	1	0.0849602	0.0100114	0.164354
35	26.25	1	0.120839	-0.0112233	0.230636
35	26.5	1	0.0594817	-0.0389343	0.176097
35	26.75	1	0.0537011	-0.0297965	0.116314
35	27	1	0.0264068	-0.0768946	0.11117
35	27.25	1	0.0310614	-0.0545904	0.0938355
35	27.5	1	0.0222749	-0.060325	0.100873
35	27.75	1	0.0175621	-0.0874007	0.0858716
35	28	1	0.0195399	-0.0459366	0.0638117
35	28.25	1	0.0511262	-0.0533131	0.104537
35	28.5	1	0.0143438	-0.0207333	0.0826145
35	28.75	1	0.0118585	-0.0533805	0.0647233
35	29	1	0.0190458	-0.0563383	0.0721845
35	29.25	1	0.0143981	-0.0474714	0.0707358
35	29.5	1	0.00636253	-0.0652336	0.051309
35	29.75	1	0.0368111	-0.00940457	0.0825245
35	30	1	0.0447339	-0.00419216	0.0811715
35	30.25	1	0.0680198	0.0198653	0.125442
35	30.5	1	0.0536422	-0.0108288	0.0961478
35	30.75	1	0.0590699	0.00896543	0.10566
35	31	1	0.0434095	-0.0106355	0.0952004
35	31.25	1	0.0502112	0.0158432	0.0943545
35	31.5	1	0.0599884	0.0133479	0.0982265
35	31.75	1	0.0599682	0.0132059	0.107089
35	32	1	0.0621057	0.00382157	0.0947305
35	32.25	1	0.181956	0.072651	0.24856
35	32.5	1	0.20106	0.100553	0.268477
35	32.75	0
35	33	0
35	33.25	0
35	33.5	0
35	33.75	0
35	34	1	0.109901	0.0599411	0.131008
35	34.25	1	0.049397	0.00139262	0.0869505
35	34.5	1	0.0560618	-0.0188143	0.115364
35	34.75	1	0.0429651	-0.0260893	0.0844973
35.125	-15	1	0.0341651	0.0163445	0.0596543
35.125	-14.75	1	0.0202558	0.00812218	0.0457151
35.125	-14.5	1	0.021619	0.00755594	0.050779
35.125	-14.25	1	0.0258634	0.00670275	0.0455127
35.125	-14	1	0.0263716	0.00811879	0.0498771
35.125	-13.75	1	0.0242484	-0.00897364	0.0496614
35.125	-13.5	1	0.0249199	0.000515509	0.0411421
35.125	-13.25	1	0.0173958	-0.0138869	0.04323
35.125	-13	1	0.0182379	-0.0147563	0.0412407
35.125	-12.75	1	0.0143141	-0.0155935	0.0379037
35.125	-12.5	1	0.0342893	0.00154816	0.0594468
35.125	-12.25	1	0.0230933	0.0131062	0.0458518
35.125	-12	1	0.0242754	-0.00456734	0.0494584
35.125	-11.75	1	0.0315108	4.45196e-05	0.0549342
35.125	-11.5	1	0.0300449	0.00107706	0.0535637
35.125	-11.25	1	0.0183824	-0.0172737	0.0393154
35.125	-11	1	0.0050096	-0.0226148	0.0219466
35.125	-10.75	1	0.0095998	-0.0171821	0.034398
35.125	-10.5	1	-0.001575	-0.0274977	0.0223942
35.125	-10.25	1	-0.00377328	-0.0334556	0.024114
35.125	-10	1	-0.0139797	-0.0303823	0.0171136
35.125	-9.75	1	-0.0181697	-0.0461525	-0.00171605
35.125	-9.5	1	-0.0314384	-0.0579009	-0.00225674
35.125	-9.25	1	-0.0412291	-0.0644364	-0.00730599
35.125	-9	1	-0.0324533	-0.0651371	0.00521397
35.125	-8.75	1	-0.0193142	-0.0486733	0.0178785
35.125	-8.5	1	-0.00168747	-0.0314981	0.0332707
35.125	-8.25	1	-0.00716588	-0.0413436	0.0416798
35.125	-8	1	-0.00984687	-0.0452856	0.046732
35.125	-7.75	1	-0.0041463	-0.0594396	0.0404203
35.125	-7.5	1	-0.0150127	-0.0545625	0.0331162
35.125	-7.25	1	-0.0264266	-0.0622045	0.0103667
35.125	-7	1	-0.0302703	-0.0801024	0.0319963
35.125	-6.75	1	-0.0201675	-0.0756398	0.00202125
35.125	-6.5	1	-0.0050469	-0.0339791	0.046721
35.125	-6.25	0
35.125	-6	0
35.125	-5.75	0
35.125	-5.5	0
35.125	-5.25	0
35.125	-5	0
35.125	-4.75	0
35.125	-4.5	0
35.125	-4.25	0
35.125	-4	0
35.125	-3.75	0
35.125	-3.5	0
35.125	-3.25	0
35.125	-3	0
35.125	-2.75	1	0.117675	0.0514848	0.152848
35.125	-2.5	1	-0.449886	-0.590283	-0.345799
35.125	-2.25	1	-0.889163	-1.14155	-0.674585
35.125	-2	1	-0.910157	-1.15123	-0.741637
35.125	-1.75	0
35.125	-1.5	0
35.125	-1.25	0
35.125	-1	0
35.125	-0.75	0
35.125	-0.5	0
35.125	-0.25	0
35.125	0	0
35.125	0.25	0
35.125	0.5	0
35.125	0.75	0
35.125	1	0
35.125	1.25	0
35.125	1.5	0
35.125	1.75	0
35.125	2	0
35.125	2.25	0
35.125	2.5	0
35.125	2.75	0
35.125	3	0
35.125	3.25	0
35.125	3.5	0
35.125	3.75	0
35.125	4	0
35.125	4.25	0
35.125	4.5	0
35.125	4.75	0
35.125	5	0
35.125	5.25	0
35.125	5.5	0
35.125	5.75	0
35.125	6	0
35.125	6.25	0
35.125	6.5	0
35.125	6.75	0
35.125	7	0
35.125	7.25	0
35.125	7.5	0
35.125	7.75	0
35.125	8	0
35.125	8.25	0
35.125	8.5	0
35.125	8.75	0
35.125	9	0
35.125	9.25	0
35.125	9.5	0
35.125	9.75	0
35.125	10	0
35.125	10.25	0
35.125	10.5	0
35.125	10.75	0
35.125	11	1	0.659196	0.324317	0.975771
35.125	11.25	1	0.562847	0.193849	0.827937
35.125	11.5	1	0.511274	0.0668401	0.867742
35.125	11.75	1	0.427012	0.0724428	0.640178
35.125	12	1	0.391664	0.113167	0.692177
35.125	12.25	1	0.385331	0.12903	0.637938
35.125	12.5	1	0.387265	0.00344644	0.683727
35.125	12.75	1	0.333627	0.0245232	0.633121
35.125	13	1	0.345664	-0.0713794	0.498214
35.125	13.25	1	0.327473	0.0288957	0.616345
35.125	13.5	1	0.292529	0.0480786	0.482903
35.125	13.75	1	0.277473	-0.019587	0.536482
35.125	14	1	0.282412	0.0506251	0.464726
35.125	14.25	1	0.281035	0.100663	0.544628
35.125	14.5	1	0.288123	0.0487672	0.48834
35.125	14.75	1	0.296925	0.0568031	0.464386
35.125	15	1	0.259601	0.0182321	0.476012
35.125	15.25	1	0.274215	0.0347507	0.442763
35.125	15.5	1	0.25738	-0.00889603	0.368119
35.125	15.75	1	0.241627	0.00569658	0.407616
35.125	16	1	0.226999	0.0144675	0.355457
35.125	16.25	1	0.207421	-0.0387294	0.37445
35.125	16.5	1	0.145943	-0.0272962	0.280534
35.125	16.75	1	0.144548	-0.0852295	0.34528
35.125	17	1	0.132237	-0.0928245	0.265976
35.125	17.25	1	0.10322	-0.0920853	0.267821
35.125	17.5	1	0.103376	-0.0570105	0.272028
35.125	17.75	1	0.0877336	-0.142607	0.25553
35.125	18	1	0.0971207	-0.0529979	0.274617
35.125	18.25	1	0.0674626	-0.0998591	0.179485
35.125	18.5	1	0.0756618	-0.0915029	0.215005
35.125	18.75	1	0.0376997	-0.109961	0.183119
35.125	19	1	0.024281	-0.119048	0.129951
35.125	19.25	1	-0.00533055	-0.101069	0.114314
35.125	19.5	1	-0.0208571	-0.141554	0.130742
35.125	19.75	1	-0.0161277	-0.0975437	0.130922
35.125	20	1	0.0725254	-0.199146	0.258689
35.125	20.25	1	-0.0836066	-0.238903	0.0390993
35.125	20.5	1	-0.0450969	-0.160947	0.0729777
35.125	20.75	1	-0.0135327	-0.18972	0.110175
35.125	21	1	-0.0620975	-0.192782	0.0487025
35.125	21.25	1	-0.0523707	-0.138004	0.0639544
35.125	21.5	1	-0.0105495	-0.190089	0.107463
35.125	21.75	1	-0.00695783	-0.163303	0.0519584
35.125	22	1	0.0321599	-0.115132	0.156045
35.125	22.25	1	0.00524199	-0.0917078	0.0734505
35.125	22.5	1	-0.00635543	-0.119963	0.111948
35.125	22.75	1	-0.0084712	-0.120861	0.0763145
35.125	23	1	0.0348227	-0.0537355	0.123194
35.125	23.25	1	0.00978811	-0.0871259	0.08116
35.125	23.5	1	-0.0111943	-0.0991786	0.0696426
35.125	23.75	1	0.0356032	-0.0711155	0.112158
35.125	24	1	0.0998909	-0.00992768	0.224816
35.125	24.25	1	0.123033	0.00584959	0.193163
35.125	24.5	1	0.284714	0.0220121	0.440611
35.125	24.75	1	0.246626	-0.0176652	0.455029
35.125	25	1	0.14578	-0.0402672	0.292576
35.125	25.25	1	0.170471	-0.00748191	0.283453
35.125	25.5	1	-0.0323286	-0.179487	0.138718
35.125	25.75	1	0.179005	0.0620924	0.30909
35.125	26	1	0.123601	-0.0206686	0.222258
35.125	26.25	1	0.154149	0.0229086	0.226839
35.125	26.5	1	0.0569719	-0.0607471	0.0950414
35.125	26.75	1	0.03871	-0.0577093	0.137053
35.125	27	1	0.0434711	-0.0459776	0.0977643
35.125	27.25	1	0.0372022	-0.0588472	0.0924897
35.125	27.5	1	0.0216533	-0.0592148	0.0993725
35.125	27.75	1	0.0518276	-0.0125387	0.110404
35.125	28	1	0.0400287	-0.0390614	0.103016
35.125	28.25	1	0.0500292	-0.0462885	0.0781925
35.125	28.5	1	0.0190419	-0.0453058	0.0627843
35.125	28.75	1	0.0175583	-0.0466498	0.0738349
35.125	29	1	0.00896472	-0.0527471	0.074122
35.125	29.25	1	0.0240307	-0.0380098	0.0699881
35.125	29.5	1	-0.000622072	-0.0719261	0.0384003
35.125	29.75	1	0.0506929	-0.00426091	0.0850022
35.125	30	1	0.0420485	-0.00795013	0.0823617
35.125	30.25	1	0.0475458	0.0195336	0.0963522
35.125	30.5	1	0.0491694	0.00437435	0.0784099
35.125	30.75	1	0.0533586	0.0205677	0.0976173
35.125	31	1	0.0493985	0.000165739	0.0888604
35.125	31.25	1	0.0597758	0.014024	0.0851423
35.125	31.5	1	0.0469354	0.00863707	0.0968585
35.125	31.75	1	0.0642059	0.00678632	0.100279
35.125	32	1	0.0551421	0.00935471	0.0908897
35.125	32.25	1	0.159482	0.0809293	0.210354
35.125	32.5	1	0.153061	0.0841316	0.194335
35.125	32.75	1	0.131462	0.0657969	0.169375
35.125	33	0
35.125	33.25	0
35.125	33.5	0
35.125	33.75	0
35.125	34	1	0.14127	0.0968943	0.203676
35.125	34.25	1	0.0583826	0.0162973	0.0918741
35.125	34.5	1	0.0511102	-0.0101226	0.119687
35.125	34.75	1	0.059931	0.0189189	0.120715
35.25	-15	1	0.0183335	-0.00618152	0.0457453
35.25	-14.75	1	0.0331437	0.00961834	0.0555077
35.25	-14.5	1	0.0269626	0.00993641	0.0510866
35.25	-14.25	1	0.0222736	-0.0145971	0.040897
35.25	-14	1	0.0304063	-0.00579285	0.0528827
35.25	-13.75	1	0.0259177	0.000420594	0.0466939
35.25	-13.5	1	0.0211838	0.00256075	0.0453947
35.25	-13.25	1	0.023978	-0.000875708	0.0469129
35.25	-13	1	0.0263448	0.000300385	0.0470712
35.25	-12.75	1	0.0248278	-0.0156443	0.0444538
35.25	-12.5	1	0.033747	0.0128678	0.0587316
35.25	-12.25	1	0.023644	-0.00247965	0.0425718
35.25	-12	1	0.0380939	0.0184038	0.0709581
35.25	-11.75	1	0.0387301	0.00596245	0.0555985
35.25	-11.5	1	0.0220826	-0.00883492	0.0442433
35.25	-11.25	1	0.0353122	0.00308823	0.0581011
35.25	-11	1	0.00815444	-0.020067	0.0259231
35.25	-10.75	1	0.00779621	-0.0130982	0.0323718
35.25	-10.5	1	0.005639	-0.0161251	0.0271399
35.25	-10.25	1	-0.000824293	-0.0384529	0.0158183
35.25	-10	1	-0.00958761	-0.0375429	0.00437696
35.25	-9.75	1	-0.0121665	-0.0347986	0.0204332
35.25	-9.5	1	-0.021881	-0.0529519	0.00309474
35.25	-9.25	1	-0.0354941	-0.0615594	-0.010504
35.25	-9	1	-0.020138	-0.039832	0.0190385
35.25	-8.75	1	-0.0179635	-0.0597334	0.0161876
35.25	-8.5	1	-0.00598334	-0.0340137	0.0217565
35.25	-8.25	1	-0.00136644	-0.0449876	0.0292647
35.25	-8	1	-0.00420816	-0.0425385	0.0249524
35.25	-7.75	1	-0.00924551	-0.0388932	0.0525529
35.25	-7.5	1	-0.00791821	-0.02807	0.0458541
35.25	-7.25	1	-0.0162454	-0.0464569	0.0328726
35.25	-7	1	-0.00739515	-0.0716929	0.0302879
35.25	-6.75	1	-0.00288687	-0.0575021	0.0343812
35.25	-6.5	1	-0.0182177	-0.0737279	0.0133098
35.25	-6.25	0
35.25	-6	0
35.25	-5.75	0
35.25	-5.5	0
35.25	-5.25	0
35.25	-5	0
35.25	-4.75	1	0.0825602	0.0356102	0.14828
35.25	-4.5	1	0.0682534	-0.0195524	0.181923
35.25	-4.25	1	0.0629285	-0.0545646	0.177008
35.25	-4	1	0.0230231	-0.0130023	0.11264
35.25	-3.75	1	-0.0419258	-0.081315	0.00338324
35.25	-3.5	1	0.0702456	-0.0379332	0.126579
35.25	-3.25	1	0.0429667	-0.0153256	0.0900907
35.25	-3	1	0.176132	0.113909	0.231264
35.25	-2.75	1	0.0191546	-0.0282701	0.0709234
35.25	-2.5	1	-0.439801	-0.550389	-0.338406
35.25	-2.25	1	-0.675653	-0.825057	-0.591346
35.25	-2	1	-0.475773	-0.553652	-0.377645
35.25	-1.75	1	-0.300429	-0.407596	-0.215374
35.25	-1.5	0
35.25	-1.25	0
35.25	-1	0
35.25	-0.75	0
35.25	-0.5	0
35.25	-0.25	0
35.25	0	0
35.25	0.25	0
35.25	0.5	0
35.25	0.75	0
35.25	1	0
35.25	1.25	0
35.25	1.5	0
35.25	1.75	0
35.25	2	0
35.25	2.25	0
35.25	2.5	0
35.25	2.75	0
35.25	3	0
35.25	3.25	0
35.25	3.5	0
35.25	3.75	0
35.25	4	0
35.25	4.25	0
35.25	4.5	0
35.25	4.75	0
35.25	5	0
35.25	5.25	0
35.25	5.5	0
35.25	5.75	0
35.25	6	0
35.25	6.25	0
35.25	6.5	0
35.25	6.75	0
35.25	7	0
35.25	7.25	0
35.25	7.5	0
35.25	7.75	0
35.25	8	0
35.25	8.25	0
35.25	8.5	0
35.25	8.75	0
35.25	9	0
35.25	9.25	0
35.25	9.5	0
35.25	9.75	0
35.25	10	0
35.25	10.25	0
35.25	10.5	0
35.25	10.75	0
35.25	11	1	0.565637	0.154602	0.778637
35.25	11.25	1	0.528869	0.089578	0.786996
35.25	11.5	1	0.46946	0.00349614	0.707189
35.25	11.75	1	0.399122	0.132091	0.638021
35.25	12	1	0.396252	-0.0187897	0.640123
35.25	12.25	1	0.420743	0.0960598	0.75918
35.25	12.5	1	0.375879	0.0832114	0.604259
35.25	12.75	1	0.367171	-0.0715863	0.641737
35.25	13	1	0.35901	0.0637981	0.534942
35.25	13.25	1	0.347556	0.0988719	0.566881
35.25	13.5	1	0.260038	-0.0590302	0.419764
35.25	13.75	1	0.26497	-0.0201246	0.389226
35.25	14	1	0.272503	-0.0170803	0.487769
35.25	14.25	1	0.286287	0.0216644	0.446151
35.25	14.5	1	0.286861	0.0532926	0.514277
35.25	14.75	1	0.275208	0.0584113	0.441658
35.25	15	1	0.258739	0.0682025	0.424819
35.25	15.25	1	0.247885	-0.0413384	0.363299
35.25	15.5	1	0.243832	0.0643702	0.424163
35.25	15.75	1	0.229608	0.00776481	0.359862
35.25	16	1	0.203033	-0.103502	0.40578
35.25	16.25	1	0.175132	-0.0727399	0.372663
35.25	16.5	1	0.158767	-0.0301409	0.363893
35.25	16.75	1	0.14906	-0.0591279	0.356686
35.25	17	1	0.13438	-0.0397105	0.288206
35.25	17.25	1	0.103892	-0.111863	0.297611
35.25	17.5	1	0.114647	-0.117185	0.242065
35.25	17.75	1	0.109703	-0.0212335	0.268949
35.25	18	1	0.0899728	-0.103275	0.293324
35.25	18.25	1	0.0672861	-0.101167	0.210141
35.25	18.5	1	0.0626287	-0.102646	0.208999
35.25	18.75	1	0.0334883	-0.0722816	0.158512
35.25	19	1	0.0265169	-0.131065	0.11256
35.25	19.25	1	0.0158163	-0.156784	0.119453
35.25	19.5	1	-0.0111786	-0.204652	0.1496
35.25	19.75	1	-0.0177354	-0.173838	0.076295
35.25	20	1	0.014649	-0.10258	0.203924
35.25	20.25	1	-0.0758274	-0.231561	0.0272059
35.25	20.5	1	-0.0334006	-0.195647	0.0605501
35.25	20.75	1	-0.00181515	-0.21479	0.0632608
35.25	21	1	-0.0469674	-0.16107	0.0968719
35.25	21.25	1	-0.0393816	-0.183258	0.0533814
35.25	21.5	1	-0.0400782	-0.171136	0.0788827
35.25	21.75	1	-0.0110122	-0.133532	0.0751252
35.25	22	1	0.00925297	-0.11869	0.0917968
35.25	22.25	1	-0.00458802	-0.164203	0.074416
35.25	22.5	1	-0.00218257	-0.131557	0.114979
35.25	22.75	1	-0.0224671	-0.128682	0.0687171
35.25	23	1	0.0150193	-0.134045	0.113577
35.25	23.25	1	0.0080878	-0.09683	0.0954568
35.25	23.5	1	0.0342884	-0.0969113	0.141649
35.25	23.75	1	0.0890655	-0.0834185	0.362369
35.25	24	1	-0.00328166	-0.109244	0.149884
35.25	24.25	1	0.138434	0.0628943	0.263602
35.25	24.5	1	0.136615	0.0310805	0.236013
35.25	24.75	1	-0.0126284	-0.149221	0.146578
35.25	25	1	0.102658	-0.0141684	0.227448
35.25	25.25	1	0.13617	0.0143646	0.272028
35.25	25.5	1	0.081966	-0.0324294	0.177754
35.25	25.75	1	0.172862	0.0569473	0.264734
35.25	26	1	0.10427	-0.0107663	0.196867
35.25	26.25	1	0.12384	0.030309	0.215616
35.25	26.5	1	0.0495616	-0.0511592	0.120975
35.25	26.75	1	0.0382744	-0.0525825	0.113326
35.25	27	1	0.0436887	-0.0667252	0.0943963
35.25	27.25	1	0.0306839	-0.0619214	0.0947605
35.25	27.5	1	0.0145233	-0.0885456	0.0685467
35.25	27.75	1	0.0320629	-0.0349362	0.10427
35.25	28	1	0.0403023	-0.024545	0.106621
35.25	28.25	1	0.0605445	-0.0190207	0.109207
35.25	28.5	1	0.0200645	-0.0365132	0.0672277
35.25	28.75	1	0.019999	-0.023405	0.0781926
35.25	29	1	0.0240126	-0.0403874	0.0711906
35.25	29.25	1	0.0101754	-0.0435219	0.0678913
35.25	29.5	1	0.055916	0.00713004	0.10306
35.25	29.75	1	0.0751662	0.0237048	0.113778
35.25	30	1	0.0447723	-0.0178899	0.0803528
35.25	30.25	1	0.0490955	0.000977698	0.0980738
35.25	30.5	1	0.0428695	0.0093478	0.0788698
35.25	30.75	1	0.0512651	0.00988482	0.0889742
35.25	31	1	0.0543991	0.0236041	0.094001
35.25	31.25	1	0.0521332	0.0199399	0.0878594
35.25	31.5	1	0.0439409	-0.00421101	0.0777168
35.25	31.75	1	0.0624544	0.0201673	0.10184
35.25	32	1	0.0935251	0.0497057	0.130543
35.25	32.25	1	0.141997	0.0575147	0.191753
35.25	32.5	1	0.136708	0.0623205	0.190817
35.25	32.75	1	0.14014	0.0999437	0.190302
35.25	33	1	0.192774	0.08416	0.270065
35.25	33.25	0
35.25	33.5	0
35.25	33.75	0
35.25	34	1	0.0792181	0.0238509	0.122756
35.25	34.25	1	0.0452139	-0.00186305	0.0804189
35.25	34.5	1	0.0544692	-0.0121143	0.0748633
35.25	34.75	1	0.0564672	0.00229351	0.117297
35.375	-15	1	0.0142296	-0.0142738	0.0387295
35.375	-14.75	1	0.0351143	0.00298508	0.053928
35.375	-14.5	1	0.0287897	-0.00960698	0.0486049
35.375	-14.25	1	0.0237323	-0.00203502	0.0529057
35.375	-14	1	0.0277283	-0.01292	0.0534035
35.375	-13.75	1	0.0241709	-0.0222693	0.0389099
35.375	-13.5	1	0.0224527	0.00125004	0.0504409
35.375	-13.25	1	0.0268151	0.00129184	0.0506767
35.375	-13	1	0.0241132	-0.00346817	0.0488275
35.375	-12.75	1	0.0259646	-0.0130897	0.0415838
35.375	-12.5	1	0.0334448	0.0116111	0.0512851
35.375	-12.25	1	0.0358205	0.0105253	0.0695947
35.375	-12	1	0.0385702	0.0200685	0.0628814
35.375	-11.75	1	0.0346818	-0.000363503	0.0532954
35.375	-11.5	1	0.0257262	-0.00157448	0.0543779
35.375	-11.25	1	0.0380188	0.0161194	0.0657373
35.375	-11	1	0.114896	0.0553517	0.167552
35.375	-10.75	1	0.0173303	-0.00621492	0.0362231
35.375	-10.5	1	0.00269673	-0.0144548	0.0284514
35.375	-10.25	1	-0.00545506	-0.03004	0.0198026
35.375	-10	1	-0.00204803	-0.0223069	0.0250951
35.375	-9.75	1	-0.00111741	-0.0258574	0.0227804
35.375	-9.5	1	-0.00273314	-0.0243858	0.0372109
35.375	-9.25	1	-0.0138536	-0.0392311	0.0111059
35.375	-9	1	-0.0212065	-0.0497244	-0.0138726
35.375	-8.75	1	-0.021059	-0.0535144	0.00942853
35.375	-8.5	1	-0.00677941	-0.036459	0.0182039
35.375	-8.25	1	-0.0207157	-0.0516376	0.0133146
35.375	-8	1	-0.00398091	-0.0463465	0.0331329
35.375	-7.75	1	-0.0055655	-0.0348246	0.0466775
35.375	-7.5	1	8.91032e-05	-0.0506824	0.0244547
35.375	-7.25	1	0.00563505	-0.035873	0.064119
35.375	-7	1	0.0204036	-0.0240228	0.0585445
35.375	-6.75	1	-0.0220961	-0.0658572	0.0305252
35.375	-6.5	1	-0.00805791	-0.0536338	0.0199789
35.375	-6.25	1	-0.0331801	-0.0708597	0.0111614
35.375	-6	0
35.375	-5.75	0
35.375	-5.5	0
35.375	-5.25	0
35.375	-5	1	0.0103709	-0.0354832	0.0433446
35.375	-4.75	1	0.0623936	0.0160723	0.116919
35.375	-4.5	1	0.0359766	-0.0284604	0.0810046
35.375	-4.25	1	0.0205121	-0.0597203	0.0690598
35.375	-4	1	0.12824	0.0838293	0.18662
35.375	-3.75	1	0.0222633	-0.0354822	0.0876334
35.375	-3.5	1	-0.0208445	-0.0525453	0.0143621
35.375	-3.25	1	0.0786071	0.0382504	0.142121
35.375	-3	1	0.186343	0.094347	0.263985
35.375	-2.75	1	0.0377965	-0.00651932	0.0931017
35.375	-2.5	1	-0.221878	-0.273666	-0.175485
35.375	-2.25	1	-0.304695	-0.347187	-0.241189
35.375	-2	1	-0.082838	-0.126087	-0.0535706
35.375	-1.75	1	-0.0825702	-0.116219	-0.0265064
35.375	-1.5	1	-0.0664414	-0.131984	-0.0291916
35.375	-1.25	0
35.375	-1	0
35.375	-0.75	0
35.375	-0.5	0
35.375	-0.25	0
35.375	0	0
35.375	0.25	0
35.375	0.5	0
35.375	0.75	0
35.375	1	0
35.375	1.25	0
35.375	1.5	0
35.375	1.75	0
35.375	2	0
35.375	2.25	0
35.375	2.5	0
35.375	2.75	0
35.375	3	0
35.375	3.25	0
35.375	3.5	0
35.375	3.75	0
35.375	4	0
35.375	4.25	0
35.375	4.5	0
35.375	4.75	0
35.375	5	0
35.375	5.25	0
35.375	5.5	0
35.375	5.75	0
35.375	6	0
35.375	6.25	0
35.375	6.5	0
35.375	6.75	0
35.375	7	0
35.375	7.25	0
35.375	7.5	0
35.375	7.75	0
35.375	8	0
35.375	8.25	0
35.375	8.5	0
35.375	8.75	0
35.375	9	0
35.375	9.25	0
35.375	9.5	0
35.375	9.75	0
35.375	10	0
35.375	10.25	0
35.375	10.5	0
35.375	10.75	0
35.375	11	1	0.517155	0.228515	0.782022
35.375	11.25	1	0.503864	0.10145	0.745872
35.375	11.5	1	0.492571	0.173278	0.800439
35.375	11.75	1	0.426331	0.104606	0.672697
35.375	12	1	0.450185	0.0977446	0.746763
35.375	12.25	1	0.406748	0.0774289	0.690463
35.375	12.5	1	0.405473	0.0187522	0.69093
35.375	12.75	1	0.358042	0.0638664	0.648668
35.375	13	1	0.380945	0.0733667	0.639285
35.375	13.25	1	0.364313	0.197158	0.604476
35.375	13.5	1	0.374127	0.0466523	0.557565
35.375	13.75	1	0.272781	0.0639692	0.492243
35.375	14	1	0.285804	0.0470177	0.464281
35.375	14.25	1	0.289342	0.0181921	0.481788
35.375	14.5	1	0.298449	0.119755	0.532056
35.375	14.75	1	0.262352	0.0192483	0.424206
35.375	15	1	0.245167	-0.00610377	0.403716
35.375	15.25	1	0.211152	-0.0201415	0.354938
35.375	15.5	1	0.211362	-0.0705765	0.373796
35.375	15.75	1	0.196266	-0.0359562	0.350574
35.375	16	1	0.182902	-0.0601914	0.307285
35.375	16.25	1	0.17298	-0.0665714	0.371431
35.375	16.5	1	0.147218	-0.0939458	0.281348
35.375	16.75	1	0.13424	-0.0436584	0.319657
35.375	17	1	0.124893	-0.00999506	0.290496
35.375	17.25	1	0.106626	-0.111981	0.273775
35.375	17.5	1	0.126573	-0.0859384	0.252826
35.375	17.75	1	0.100105	-0.0858337	0.281486
35.375	18	1	0.0748282	-0.0275474	0.199748
35.375	18.25	1	0.0823126	-0.0980445	0.197648
35.375	18.5	1	0.064732	-0.118112	0.214999
35.375	18.75	1	0.0374631	-0.0581023	0.207086
35.375	19	1	0.0329203	-0.170323	0.137939
35.375	19.25	1	0.0127858	-0.143663	0.158121
35.375	19.5	1	0.00647854	-0.10526	0.138539
35.375	19.75	1	-0.00701748	-0.139819	0.0998608
35.375	20	1	0.0235529	-0.135763	0.121924
35.375	20.25	1	-0.0726433	-0.189375	0.0189856
35.375	20.5	1	-0.0402658	-0.165125	0.0587062
35.375	20.75	1	0.014623	-0.203779	0.14746
35.375	21	1	-0.0458523	-0.178526	0.0396282
35.375	21.25	1	-0.0503061	-0.136374	0.0600253
35.375	21.5	1	-0.0420595	-0.165243	0.0444637
35.375	21.75	1	-0.00852778	-0.121811	0.109463
35.375	22	1	0.0123729	-0.101913	0.147652
35.375	22.25	1	-0.00832775	-0.166135	0.0871199
35.375	22.5	1	-0.0197784	-0.134373	0.0571135
35.375	22.75	1	-0.0187236	-0.115049	0.0642109
35.375	23	1	0.0218958	-0.0909625	0.121372
35.375	23.25	1	0.0361873	-0.0857418	0.132558
35.375	23.5	1	0.16003	-0.0625313	0.308284
35.375	23.75	1	-0.05132	-0.141559	0.0572422
35.375	24	1	-0.143764	-0.299061	-0.0295024
35.375	24.25	1	0.122934	-0.00136201	0.231919
35.375	24.5	1	0.184529	0.0536881	0.254926
35.375	24.75	1	0.106864	-0.00325922	0.225882
35.375	25	1	0.0876003	-0.0746003	0.177662
35.375	25.25	1	0.147074	0.02875	0.220783
35.375	25.5	1	0.146223	0.00659794	0.220389
35.375	25.75	1	0.11485	0.0335994	0.185753
35.375	26	1	0.0708593	-0.00379091	0.154686
35.375	26.25	1	0.0450312	-0.0346583	0.135173
35.375	26.5	1	0.0422209	-0.0685724	0.0960354
35.375	26.75	1	0.0634889	-0.0367684	0.155477
35.375	27	1	0.0729798	-0.0113678	0.139013
35.375	27.25	1	0.0464182	-0.00795827	0.120427
35.375	27.5	1	0.032431	-0.0708332	0.0932627
35.375	27.75	1	0.0403861	-0.0374732	0.0875183
35.375	28	1	0.0428256	-0.0286041	0.0988648
35.375	28.25	1	0.0483701	-0.0178433	0.111579
35.375	28.5	1	0.0144046	-0.0522828	0.0683604
35.375	28.75	1	0.013401	-0.0634339	0.0671319
35.375	29	1	0.0195142	-0.0573442	0.068072
35.375	29.25	1	0.0195688	-0.016864	0.0871112
35.375	29.5	1	0.0634404	0.0120173	0.105798
35.375	29.75	1	0.0624463	-0.00190312	0.111456
35.375	30	1	0.0617706	0.00577746	0.109665
35.375	30.25	1	0.0687203	0.0101376	0.107409
35.375	30.5	1	0.051792	0.0040305	0.0948534
35.375	30.75	1	0.0378186	0.00463954	0.0716189
35.375	31	1	0.043422	0.00695896	0.0960866
35.375	31.25	1	0.0541484	0.00174615	0.0901443
35.375	31.5	1	0.0390415	0.00126487	0.0804847
35.375	31.75	1	0.0560673	0.0240625	0.0984253
35.375	32	1	0.0697947	0.0403285	0.113332
35.375	32.25	1	0.0855467	0.0267887	0.1454
35.375	32.5	1	0.110007	0.0441348	0.159482
35.375	32.75	1	0.0972031	0.0524726	0.143852
35.375	33	1	0.17024	0.115356	0.203575
35.375	33.25	1	0.0843584	0.0564198	0.126498
35.375	33.5	1	0.124651	0.0773637	0.152422
35.375	33.75	1	0.144495	0.103089	0.188133
35.375	34	0
35.375	34.25	1	0.034341	-0.0117913	0.0771676
35.375	34.5	1	0.0398168	-0.00323606	0.0897165
35.375	34.75	1	0.0711182	-5.98668e-05	0.121622
35.5	-15	1	0.0199347	-0.00591943	0.0328904
35.5	-14.75	1	0.0361846	0.0233487	0.058625
35.5	-14.5	1	0.0349598	0.0135736	0.0569018
35.5	-14.25	1	0.0268999	-0.00751564	0.0467126
35.5	-14	1	0.0243335	-0.00579629	0.0482212
35.5	-13.75	1	0.0257363	0.0182019	0.0494725
35.5	-13.5	1	0.0264713	-0.0047089	0.040437
35.5	-13.25	1	0.0282242	0.00333611	0.05249
35.5	-13	1	0.0314539	0.0195052	0.0585665
35.5	-12.75	1	0.0260766	0.0135132	0.0507995
35.5	-12.5	1	0.0280754	0.00985248	0.0508973
35.5	-12.25	1	0.0325346	0.00408864	0.056425
35.5	-12	1	0.034391	0.00602856	0.0559405
35.5	-11.75	1	0.0299236	-0.000638761	0.0488926
35.5	-11.5	1	0.0238751	-0.00932152	0.044199
35.5	-11.25	1	0.0305654	-0.00681773	0.0549055
35.5	-11	1	0.039076	0.0154915	0.0662819
35.5	-10.75	1	0.0146741	-0.00600407	0.0339009
35.5	-10.5	1	0.00826679	-0.00428596	0.0312934
35.5	-10.25	1	0.00533877	-0.022178	0.0321584
35.5	-10	1	-0.00796461	-0.0387182	0.00490276
35.5	-9.75	1	-0.0221128	-0.0475773	0.00768996
35.5	-9.5	1	-0.00514378	-0.0306092	0.0150762
35.5	-9.25	1	-0.0127973	-0.0378217	0.00413212
35.5	-9	1	-0.0170185	-0.048465	0.00190902
35.5	-8.75	1	-0.0241136	-0.0448693	0.00454789
35.5	-8.5	1	-0.00932127	-0.0374739	0.0223498
35.5	-8.25	1	-0.00471292	-0.0300405	0.0365084
35.5	-8	1	0.0195356	-0.0287003	0.0664725
35.5	-7.75	1	-0.0158949	-0.0458035	0.0289585
35.5	-7.5	1	0.00396772	-0.0338629	0.0431641
35.5	-7.25	1	0.00106356	-0.0584203	0.0314278
35.5	-7	1	0.00504128	-0.0404551	0.0327174
35.5	-6.75	1	-0.018782	-0.0569043	0.0225854
35.5	-6.5	1	-0.0255416	-0.070818	0.0198792
35.5	-6.25	1	-0.00987268	-0.0574189	0.0353488
35.5	-6	0
35.5	-5.75	0
35.5	-5.5	0
35.5	-5.25	1	0.022692	-0.0318528	0.0607622
35.5	-5	1	0.0610266	-0.00487653	0.117559
35.5	-4.75	1	0.0890259	-0.00455464	0.138716
35.5	-4.5	1	-0.000860443	-0.0478448	0.0268093
35.5	-4.25	1	0.0122926	-0.0198297	0.0445645
35.5	-4	1	0.0365526	-0.0177127	0.0563119
35.5	-3.75	1	-0.0202879	-0.0467782	0.0136899
35.5	-3.5	1	-0.0252927	-0.0744472	0.00621377
35.5	-3.25	1	0.0192254	-0.0306103	0.0687172
35.5	-3	1	0.0961876	0.0347697	0.128705
35.5	-2.75	1	0.0168483	-0.0247714	0.0460327
35.5	-2.5	1	-0.0780431	-0.106324	-0.035805
35.5	-2.25	1	-0.0750521	-0.111894	-0.0502481
35.5	-2	1	-0.0178844	-0.0492542	0.0144273
35.5	-1.75	1	-0.0526801	-0.0795336	-0.0283071
35.5	-1.5	1	-0.0309222	-0.0680864	0.0151466
35.5	-1.25	0
35.5	-1	0
35.5	-0.75	0
35.5	-0.5	0
35.5	-0.25	0
35.5	0	0
35.5	0.25	0
35.5	0.5	0
35.5	0.75	0
35.5	1	0
35.5	1.25	0
35.5	1.5	0
35.5	1.75	0
35.5	2	0
35.5	2.25	0
35.5	2.5	0
35.5	2.75	0
35.5	3	0
35.5	3.25	0
35.5	3.5	0
35.5	3.75	0
35.5	4	0
35.5	4.25	0
35.5	4.5	0
35.5	4.75	0
35.5	5	0
35.5	5.25	0
35.5	5.5	0
35.5	5.75	0
35.5	6	0
35.5	6.25	0
35.5	6.5	0
35.5	6.75	0
35.5	7	0
35.5	7.25	0
35.5	7.5	0
35.5	7.75	0
35.5	8	0
35.5	8.25	0
35.5	8.5	0
35.5	8.75	0
35.5	9	0
35.5	9.25	0
35.5	9.5	0
35.5	9.75	0
35.5	10	0
35.5	10.25	0
35.5	10.5	0
35.5	10.75	0
35.5	11	1	0.480796	0.297741	0.72834
35.5	11.25	1	0.470462	0.125497	0.805982
35.5	11.5	1	0.509758	0.0457064	0.742463
35.5	11.75	1	0.374167	0.0159673	0.566383
35.5	12	1	0.406421	0.125357	0.684296
35.5	12.25	1	0.433979	0.0163189	0.651278
35.5	12.5	1	0.395146	0.0810125	0.49846
35.5	12.75	1	0.353943	0.0720526	0.569643
35.5	13	1	0.372815	0.134093	0.636989
35.5	13.25	1	0.349582	0.0663166	0.60054
35.5	13.5	1	0.306903	0.0366078	0.447608
35.5	13.75	1	0.247906	0.0452435	0.443118
35.5	14	1	0.290114	-0.0261212	0.499496
35.5	14.25	1	0.280236	-0.0501488	0.460797
35.5	14.5	1	0.266815	-0.002619	0.406693
35.5	14.75	1	0.225617	0.0106331	0.384965
35.5	15	1	0.210554	-0.0364751	0.346889
35.5	15.25	1	0.175887	-0.0601597	0.289177
35.5	15.5	1	0.16166	-0.00231925	0.352846
35.5	15.75	1	0.173096	-0.0317233	0.311056
35.5	16	1	0.172713	-0.00385073	0.290543
35.5	16.25	1	0.154766	-0.0150392	0.266024
35.5	16.5	1	0.109339	-0.114121	0.210356
35.5	16.75	1	0.113367	-0.0603654	0.252544
35.5	17	1	0.113714	-0.166661	0.195136
35.5	17.25	1	0.110196	-0.118781	0.186705
35.5	17.5	1	0.113441	-0.0896082	0.288358
35.5	17.75	1	0.0780902	-0.0805845	0.23556
35.5	18	1	0.0851703	-0.0773398	0.239066
35.5	18.25	1	0.088467	-0.0358281	0.27362
35.5	18.5	1	0.0787155	-0.0858594	0.186843
35.5	18.75	1	0.0451307	-0.104973	0.133243
35.5	19	1	0.0524992	-0.0747083	0.129984
35.5	19.25	1	0.0329148	-0.138322	0.169958
35.5	19.5	1	0.0130747	-0.150967	0.184032
35.5	19.75	1	-0.00302613	-0.106305	0.13189
35.5	20	1	0.0206768	-0.0877109	0.1521
35.5	20.25	1	-0.0731913	-0.168551	0.0276114
35.5	20.5	1	-0.0291985	-0.188887	0.0479258
35.5	20.75	1	0.0255439	-0.127028	0.160147
35.5	21	1	-0.00175243	-0.130234	0.110119
35.5	21.25	1	-0.0453696	-0.164476	0.0642542
35.5	21.5	1	-0.0307544	-0.145377	0.0421917
35.5	21.75	1	-0.00794643	-0.130908	0.0930425
35.5	22	1	0.00296663	-0.111787	0.0929704
35.5	22.25	1	0.0027642	-0.120649	0.112928
35.5	22.5	1	-0.00994778	-0.11592	0.104362
35.5	22.75	1	-0.0185324	-0.117614	0.0748826
35.5	23	1	0.0156159	-0.115356	0.134901
35.5	23.25	1	0.0207071	-0.100541	0.124114
35.5	23.5	1	-0.0639272	-0.154918	0.0140146
35.5	23.75	1	-0.035561	-0.175569	0.144516
35.5	24	1	0.00499675	-0.157397	0.0740506
35.5	24.25	1	0.0680244	-0.0296821	0.152686
35.5	24.5	1	0.100873	-0.0465575	0.153378
35.5	24.75	1	0.103951	-0.0123371	0.196872
35.5	25	1	0.108336	-0.043256	0.194833
35.5	25.25	1	0.110749	-0.0131514	0.206003
35.5	25.5	1	0.0855004	-0.0468942	0.165518
35.5	25.75	1	0.0613699	-0.0472018	0.15844
35.5	26	1	0.0808992	-0.0645567	0.159238
35.5	26.25	1	0.0501699	-0.0323292	0.140473
35.5	26.5	1	0.0765837	-0.00612675	0.14658
35.5	26.75	1	0.0478781	-0.0327318	0.135106
35.5	27	1	0.0593263	-0.0211424	0.117945
35.5	27.25	1	0.0590948	-0.0553695	0.121655
35.5	27.5	1	0.046811	-0.0613237	0.103106
35.5	27.75	1	0.0395852	-0.0221974	0.110676
35.5	28	1	0.033927	-0.0193495	0.0727304
35.5	28.25	1	0.0503701	0.00613661	0.102624
35.5	28.5	1	0.0118808	-0.0751846	0.0505903
35.5	28.75	1	0.0154747	-0.048703	0.0594757
35.5	29	1	0.0118216	-0.0319191	0.0577984
35.5	29.25	1	0.013278	-0.0448723	0.0679757
35.5	29.5	1	0.0472805	-0.00253615	0.103893
35.5	29.75	1	0.0685966	0.00197316	0.125194
35.5	30	1	0.0624487	0.0198904	0.109061
35.5	30.25	1	0.0573569	0.0236868	0.102372
35.5	30.5	1	0.0664432	0.0173332	0.092812
35.5	30.75	1	0.0399599	-0.000996245	0.0812943
35.5	31	1	0.0477717	-0.00823953	0.0789868
35.5	31.25	1	0.0401564	-0.00343007	0.0594419
35.5	31.5	1	0.0657532	0.0246535	0.107133
35.5	31.75	1	0.0764581	0.0301865	0.11579
35.5	32	1	0.0526884	0.0152772	0.0920384
35.5	32.25	1	0.0764806	0.0395359	0.131471
35.5	32.5	1	0.0925009	0.0618938	0.15163
35.5	32.75	1	0.0822961	0.039553	0.117361
35.5	33	1	0.112941	0.0521291	0.138903
35.5	33.25	1	0.0945861	0.0519395	0.141323
35.5	33.5	1	0.100318	0.0527865	0.142472
35.5	33.75	1	0.0775596	0.0369367	0.116682
35.5	34	1	0.0930399	0.0484963	0.125832
35.5	34.25	1	0.129795	0.0760549	0.177484
35.5	34.5	1	0.036837	-0.0213714	0.0909084
35.5	34.75	1	0.0681008	0.0172139	0.113675
35.625	-15	1	0.0225664	-0.0122633	0.0484156
35.625	-14.75	1	0.040812	0.0131319	0.0603086
35.625	-14.5	1	0.0315063	-0.0024006	0.0577514
35.625	-14.25	1	0.0305662	0.00419294	0.0546409
35.625	-14	1	0.0261489	0.000975542	0.0553974
35.625	-13.75	1	0.0264578	0.0100187	0.0562904
35.625	-13.5	1	0.0261196	0.00174779	0.0460432
35.625	-13.25	1	0.0300031	0.00534087	0.0553454
35.625	-13	1	0.0284807	0.0102298	0.0531595
35.625	-12.75	1	0.0267066	0.00228231	0.0488519
35.625	-12.5	1	0.032775	-0.00312091	0.0457535
35.625	-12.25	1	0.0420515	0.0189875	0.0735522
35.625	-12	1	0.0334983	0.00875654	0.0626392
35.625	-11.75	1	0.0365834	0.0103534	0.0629844
35.625	-11.5	1	0.0260493	-0.0126147	0.0509549
35.625	-11.25	1	0.0456514	0.0260479	0.0698396
35.625	-11	1	0.100415	0.0490722	0.143139
35.625	-10.75	1	0.0144895	0.00278846	0.0424346
35.625	-10.5	1	0.0158272	-0.0046925	0.0370912
35.625	-10.25	1	-0.00356172	-0.030411	0.00640136
35.625	-10	1	0.00960808	-0.0175083	0.0288745
35.625	-9.75	1	0.00242537	-0.0216601	0.0279371
35.625	-9.5	1	-0.00449238	-0.0267336	0.0225467
35.625	-9.25	1	-0.0132044	-0.0431919	0.00232903
35.625	-9	1	-0.00234168	-0.0263085	0.0178374
35.625	-8.75	1	0.00152586	-0.0306441	0.0225638
35.625	-8.5	1	-0.0149387	-0.0374826	0.0183195
35.625	-8.25	1	0.00454899	-0.0385121	0.0261889
35.625	-8	1	0.0163016	-0.0138508	0.0464564
35.625	-7.75	1	-0.00682688	-0.0540796	0.0245827
35.625	-7.5	1	0.00963534	-0.0331583	0.0525239
35.625	-7.25	1	0.00937576	-0.0340143	0.0432837
35.625	-7	1	-0.00672263	-0.045173	0.0339046
35.625	-6.75	1	-0.0309998	-0.0737883	0.000749507
35.625	-6.5	1	-0.0312262	-0.0689558	0.0169394
35.625	-6.25	1	-0.0227356	-0.0537446	0.0216528
35.625	-6	0
35.625	-5.75	0
35.625	-5.5	0
35.625	-5.25	1	0.0769303	0.00372923	0.148027
35.625	-5	1	0.050953	-0.028246	0.0785832
35.625	-4.75	1	0.0776017	0.0307997	0.126049
35.625	-4.5	1	0.0207341	-0.0364506	0.0484202
35.625	-4.25	1	-0.0273163	-0.0469921	-0.000260749
35.625	-4	1	-0.0292045	-0.0665088	-0.00848872
35.625	-3.75	1	-0.0360581	-0.0793586	-0.00723826
35.625	-3.5	1	-0.0328436	-0.0561586	-0.0105346
35.625	-3.25	1	-0.00804187	-0.04934	0.0147841
35.625	-3	1	0.0156198	-0.0326984	0.0384422
35.625	-2.75	1	-0.00791474	-0.063987	0.0226301
35.625	-2.5	1	-0.0388496	-0.0822762	-0.0106039
35.625	-2.25	1	-0.0218322	-0.0626376	0.00559476
35.625	-2	1	-0.0364065	-0.0720456	-0.00565203
35.625	-1.75	1	-0.0485796	-0.0821443	-0.0218769
35.625	-1.5	1	-0.0592668	-0.10406	-0.0321273
35.625	-1.25	1	-0.0638542	-0.0990077	-0.00659244
35.625	-1	0
35.625	-0.75	0
35.625	-0.5	0
35.625	-0.25	0
35.625	0	0
35.625	0.25	0
35.625	0.5	0
35.625	0.75	0
35.625	1	0
35.625	1.25	0
35.625	1.5	0
35.625	1.75	0
35.625	2	0
35.625	2.25	0
35.625	2.5	0
35.625	2.75	0
35.625	3	0
35.625	3.25	0
35.625	3.5	0
35.625	3.75	0
35.625	4	0
35.625	4.25	0
35.625	4.5	0
35.625	4.75	0
35.625	5	0
35.625	5.25	0
35.625	5.5	0
35.625	5.75	0
35.625	6	0
35.625	6.25	0
35.625	6.5	0
35.625	6.75	0
35.625	7	0
35.625	7.25	0
35.625	7.5	0
35.625	7.75	0
35.625	8	0
35.625	8.25	0
35.625	8.5	0
35.625	8.75	0
35.625	9	0
35.625	9.25	0
35.625	9.5	0
35.625	9.75	0
35.625	10	0
35.625	10.25	0
35.625	10.5	0
35.625	10.75	1	0.500449	0.254538	0.776727
35.625	11	1	0.509193	0.155772	0.785816
35.625	11.25	1	0.428361	0.0415354	0.638855
35.625	11.5	1	0.448477	0.15386	0.667771
35.625	11.75	1	0.353137	0.101445	0.58346
35.625	12	1	0.350286	0.0704606	0.598762
35.625	12.25	1	0.347658	0.0678379	0.466076
35.625	12.5	1	0.377099	0.145823	0.597858
35.625	12.75	1	0.341575	-0.0450093	0.51162
35.625	13	1	0.333173	0.166177	0.58036
35.625	13.25	1	0.335206	0.0849205	0.49746
35.625	13.5	1	0.323709	0.0623547	0.544176
35.625	13.75	1	0.227813	-0.0148074	0.342997
35.625	14	1	0.210368	-0.0211638	0.293795
35.625	14.25	1	0.221189	0.0157429	0.341315
35.625	14.5	1	0.253719	-0.055734	0.344798
35.625	14.75	1	0.220733	0.00153095	0.360336
35.625	15	1	0.21926	0.0106307	0.385183
35.625	15.25	1	0.18612	-0.0233099	0.294514
35.625	15.5	1	0.167413	0.010081	0.336134
35.625	15.75	1	0.183934	-0.0451379	0.322688
35.625	16	1	0.182515	0.00358425	0.296499
35.625	16.25	1	0.133774	-0.0608197	0.295945
35.625	16.5	1	0.117765	-0.0766797	0.275134
35.625	16.75	1	0.121289	-0.0493658	0.254669
35.625	17	1	0.188625	-0.0197942	0.345205
35.625	17.25	1	0.139371	-0.064855	0.340451
35.625	17.5	1	0.091817	-0.0360334	0.306513
35.625	17.75	1	0.0782531	-0.0629709	0.279571
35.625	18	1	0.0842241	-0.105392	0.209392
35.625	18.25	1	0.0771531	-0.0414684	0.208219
35.625	18.5	1	0.0799808	-0.0701612	0.229162
35.625	18.75	1	0.0648447	-0.0858969	0.216826
35.625	19	1	0.0451206	-0.0867086	0.14208
35.625	19.25	1	0.0284602	-0.108164	0.149619
35.625	19.5	1	0.0344931	-0.0993702	0.151421
35.625	19.75	1	0.0177811	-0.115785	0.150081
35.625	20	1	0.0415707	-0.11123	0.184252
35.625	20.25	1	-0.0681039	-0.202605	0.0312076
35.625	20.5	1	-0.0453701	-0.133888	0.0558769
35.625	20.75	1	0.204734	-0.120146	0.381782
35.625	21	1	-0.0253983	-0.126798	0.071138
35.625	21.25	1	-0.0387343	-0.147806	0.0379038
35.625	21.5	1	-0.0461095	-0.174498	0.0711351
35.625	21.75	1	-0.0102364	-0.154434	0.117925
35.625	22	1	-0.00056162	-0.122981	0.0902877
35.625	22.25	1	-0.0179813	-0.124743	0.0853411
35.625	22.5	1	-0.0132189	-0.113743	0.107323
35.625	22.75	1	-0.0261923	-0.119802	0.0858078
35.625	23	1	0.0145846	-0.107305	0.100484
35.625	23.25	1	0.0202019	-0.05429	0.11907
35.625	23.5	1	-0.0561583	-0.175957	0.0191067
35.625	23.75	1	-0.0325733	-0.179153	0.0844268
35.625	24	1	-0.020966	-0.162921	0.0884926
35.625	24.25	1	0.0423579	-0.084527	0.161974
35.625	24.5	1	0.0972181	-0.0455917	0.202244
35.625	24.75	1	0.0797846	-0.0641439	0.189912
35.625	25	1	0.0688281	-0.0370616	0.175205
35.625	25.25	1	0.110382	-0.00261209	0.20444
35.625	25.5	1	0.116529	0.0173095	0.212818
35.625	25.75	1	0.0728608	0.00493952	0.148596
35.625	26	1	0.0876174	0.0121483	0.154681
35.625	26.25	1	0.0626981	-0.00480756	0.146576
35.625	26.5	1	0.0544178	0.00639613	0.160317
35.625	26.75	1	0.060505	-0.0212299	0.102229
35.625	27	1	0.0654904	-0.00715513	0.144879
35.625	27.25	1	0.0538329	-0.0451916	0.0939385
35.625	27.5	1	0.0418	-0.048971	0.0868006
35.625	27.75	1	0.0358404	-0.0302056	0.0981554
35.625	28	1	0.0251987	-0.0283626	0.0639637
35.625	28.25	1	0.0149165	-0.0484596	0.0662027
35.625	28.5	1	0.00170036	-0.0511819	0.0542005
35.625	28.75	1	0.0015168	-0.0794332	0.058877
35.625	29	1	0.0224314	-0.0400763	0.0844314
35.625	29.25	1	0.040662	-0.0112636	0.0981264
35.625	29.5	1	0.0597954	-0.0100818	0.110165
35.625	29.75	1	0.0716774	0.00781115	0.0955209
35.625	30	1	0.0515706	0.0092008	0.0869964
35.625	30.25	1	0.0427927	-0.00817302	0.0794365
35.625	30.5	1	0.0508115	0.0164541	0.0845188
35.625	30.75	1	0.051946	-0.00780493	0.0886199
35.625	31	1	0.0494923	0.00599389	0.0755099
35.625	31.25	1	0.0565356	0.0211772	0.0829612
35.625	31.5	1	0.064505	0.0330785	0.108846
35.625	31.75	1	0.0682875	0.024972	0.0985143
35.625	32	1	0.0731878	0.029827	0.108183
35.625	32.25	1	0.0694694	0.0165282	0.113748
35.625	32.5	1	0.0783511	0.0299213	0.114453
35.625	32.75	1	0.0686201	0.033374	0.108107
35.625	33	1	0.0717741	0.0180697	0.0984326
35.625	33.25	1	0.0823016	0.0403857	0.118028
35.625	33.5	1	0.088719	0.0523461	0.124775
35.625	33.75	1	0.0791956	0.0320167	0.134791
35.625	34	1	0.0873956	0.0541538	0.122496
35.625	34.25	1	0.0645915	0.0377713	0.1053
35.625	34.5	1	0.105079	0.0672043	0.145871
35.625	34.75	1	0.0439042	0.000542518	0.0937627
35.75	-15	1	0.0393923	0.011525	0.0583134
35.75	-14.75	1	0.0410218	0.0205526	0.061303
35.75	-14.5	1	0.0409864	0.0270708	0.0683528
35.75	-14.25	1	0.0313405	0.0038769	0.059834
35.75	-14	1	0.02674	0.0146536	0.0550956
35.75	-13.75	1	0.031649	0.00367868	0.0497151
35.75	-13.5	1	0.0220401	-0.000552521	0.048701
35.75	-13.25	1	0.0311323	0.0077368	0.0601197
35.75	-13	1	0.0310643	0.00613709	0.0617757
35.75	-12.75	1	0.0220385	-0.00738082	0.0477141
35.75	-12.5	1	0.035589	0.0135175	0.0653757
35.75	-12.25	1	0.0364266	0.00489297	0.0617852
35.75	-12	1	0.039089	0.00339793	0.0612242
35.75	-11.75	1	0.0320702	0.00913019	0.066871
35.75	-11.5	1	0.0261065	-0.0146859	0.0496219
35.75	-11.25	1	0.0284292	-0.00553368	0.054099
35.75	-11	1	0.0168985	-0.00789835	0.0385916
35.75	-10.75	1	0.015222	-0.0156213	0.0326445
35.75	-10.5	1	0.0145521	-0.0102342	0.03556
35.75	-10.25	1	-0.00261805	-0.0282793	0.01365
35.75	-10	1	0.00698471	-0.0144192	0.0231525
35.75	-9.75	1	0.00475826	-0.0207153	0.0295517
35.75	-9.5	1	-0.000417274	-0.0366968	0.0135213
35.75	-9.25	1	-0.00359966	-0.0265193	0.00875153
35.75	-9	1	-0.0103913	-0.0320398	0.0183669
35.75	-8.75	1	-0.00483788	-0.0264524	0.0195219
35.75	-8.5	1	-0.0169463	-0.0375108	0.0168984
35.75	-8.25	1	0.00389196	-0.0397623	0.0320546
35.75	-8	1	0.00997366	-0.0129543	0.0456151
35.75	-7.75	1	-0.00365213	-0.0450091	0.0255158
35.75	-7.5	1	0.00839604	-0.0439148	0.0416042
35.75	-7.25	1	0.0111325	-0.0278352	0.0602266
35.75	-7	1	-0.00330351	-0.0505643	0.045079
35.75	-6.75	1	-0.033866	-0.0787951	0.00935697
35.75	-6.5	1	-0.033981	-0.0731982	0.0042238
35.75	-6.25	1	-0.0354854	-0.0684806	0.00920964
35.75	-6	1	-0.0595837	-0.0968067	-0.0220426
35.75	-5.75	1	-0.0243989	-0.0680989	0.00662099
35.75	-5.5	1	0.0184354	-0.0160909	0.0456057
35.75	-5.25	1	0.0375572	-0.0353757	0.0865888
35.75	-5	1	0.0502956	-0.022639	0.0956377
35.75	-4.75	1	0.0248253	-0.017204	0.0482058
35.75	-4.5	1	-0.0129604	-0.0385368	0.00402044
35.75	-4.25	1	-0.0328598	-0.0527756	-0.00924625
35.75	-4	1	-0.0479475	-0.0646903	-0.0229807
35.75	-3.75	1	-0.0373991	-0.0758543	-0.0177841
35.75	-3.5	1	-0.0240927	-0.076158	0.00114624
35.75	-3.25	1	-0.0179179	-0.0604781	0.00165919
35.75	-3	1	-0.0443853	-0.0658053	-0.0204438
35.75	-2.75	1	-0.0246342	-0.0485308	0.00494459
35.75	-2.5	1	-0.0550096	-0.0802979	-0.024512
35.75	-2.25	1	-0.0389275	-0.0706266	-0.0175674
35.75	-2	1	-0.0851578	-0.108829	-0.0597997
35.75	-1.75	1	-0.0926896	-0.118058	-0.0624212
35.75	-1.5	1	-0.060729	-0.10049	-0.0363923
35.75	-1.25	1	-0.0250767	-0.0681961	-0.00170011
35.75	-1	1	-0.0448948	-0.0928503	0.0115055
35.75	-0.75	1	-0.02377	-0.0765379	0.0139838
35.75	-0.5	0
35.75	-0.25	0
35.75	0	0
35.75	0.25	0
35.75	0.5	0
35.75	0.75	0
35.75	1	0
35.75	1.25	0
35.75	1.5	0
35.75	1.75	0
35.75	2	0
35.75	2.25	0
35.75	2.5	0
35.75	2.75	0
35.75	3	0
35.75	3.25	0
35.75	3.5	0
35.75	3.75	0
35.75	4	0
35.75	4.25	0
35.75	4.5	0
35.75	4.75	0
35.75	5	0
35.75	5.25	0
35.75	5.5	0
35.75	5.75	0
35.75	6	0
35.75	6.25	0
35.75	6.5	0
35.75	6.75	0
35.75	7	0
35.75	7.25	0
35.75	7.5	0
35.75	7.75	0
35.75	8	0
35.75	8.25	0
35.75	8.5	0
35.75	8.75	0
35.75	9	0
35.75	9.25	0
35.75	9.5	0
35.75	9.75	0
35.75	10	0
35.75	10.25	0
35.75	10.5	1	0.446935	0.201001	0.715163
35.75	10.75	1	0.483376	0.114729	0.650735
35.75	11	1	0.394744	0.183451	0.605906
35.75	11.25	1	0.343112	0.0512603	0.485973
35.75	11.5	1	0.389852	0.0175143	0.596569
35.75	11.75	1	0.377053	0.114379	0.621808
35.75	12	1	0.315691	0.0705943	0.507213
35.75	12.25	1	0.305992	0.0538036	0.504037
35.75	12.5	1	0.332687	0.029104	0.567818
35.75	12.75	1	0.364272	0.169095	0.54875
35.75	13	1	0.276881	0.161477	0.462406
35.75	13.25	1	0.305375	0.0230486	0.458167
35.75	13.5	1	0.311746	0.065044	0.452607
35.75	13.75	1	0.248019	0.0238166	0.396499
35.75	14	1	0.196735	-5.9778e-05	0.315448
35.75	14.25	1	0.183598	0.00997118	0.324328
35.75	14.5	1	0.219787	0.0257799	0.400572
35.75	14.75	1	0.212326	-0.0282099	0.339675
35.75	15	1	0.170597	0.0354707	0.312534
35.75	15.25	1	0.135026	-0.0296179	0.235251
35.75	15.5	1	0.14386	-0.0190126	0.313172
35.75	15.75	1	0.181677	-0.0280303	0.326773
35.75	16	1	0.188435	0.0583178	0.348557
35.75	16.25	1	0.136114	-0.0365092	0.258758
35.75	16.5	1	0.117494	-0.0396511	0.253757
35.75	16.75	1	0.212967	0.0169441	0.416406
35.75	17	1	0.202802	0.00273677	0.380224
35.75	17.25	1	0.167999	-0.0596654	0.330237
35.75	17.5	1	0.101467	-0.0694633	0.239137
35.75	17.75	1	0.0931482	-0.0449812	0.235535
35.75	18	1	0.0757041	-0.0357529	0.23053
35.75	18.25	1	0.0729382	0.00114443	0.239418
35.75	18.5	1	0.0760603	-0.0765369	0.186002
35.75	18.75	1	0.0613142	-0.044538	0.223733
35.75	19	1	0.0369078	-0.0726414	0.145808
35.75	19.25	1	0.00762333	-0.0930516	0.124336
35.75	19.5	1	0.011386	-0.112169	0.161604
35.75	19.75	1	0.179063	-0.0931641	0.364711
35.75	20	1	0.0347412	-0.121948	0.197523
35.75	20.25	1	-0.0711401	-0.200139	0.0159398
35.75	20.5	1	-0.0203097	-0.159725	0.0918571
35.75	20.75	1	0.184494	-0.139305	0.352847
35.75	21	1	-0.0250145	-0.142018	0.0924413
35.75	21.25	1	-0.0250095	-0.170676	0.0322696
35.75	21.5	1	-0.047866	-0.164788	0.0628907
35.75	21.75	1	-0.0187843	-0.114324	0.0951734
35.75	22	1	-0.00443497	-0.121858	0.0940513
35.75	22.25	1	-0.0273045	-0.105552	0.089261
35.75	22.5	1	-0.00699942	-0.107525	0.103773
35.75	22.75	1	-0.000802199	-0.104194	0.1206
35.75	23	1	0.0215931	-0.115714	0.0899711
35.75	23.25	1	0.0344623	-0.0487353	0.132796
35.75	23.5	1	-0.0191596	-0.144593	0.0710283
35.75	23.75	1	-0.0649101	-0.141318	0.0435576
35.75	24	1	-0.014968	-0.156785	0.0847551
35.75	24.25	1	0.0609682	-0.0674026	0.15201
35.75	24.5	1	0.071931	-0.0864442	0.145724
35.75	24.75	1	0.0756157	-0.0381573	0.195135
35.75	25	1	0.0823554	-0.0114634	0.155045
35.75	25.25	1	0.105241	0.0105661	0.189096
35.75	25.5	1	0.0823892	0.0144072	0.174578
35.75	25.75	1	0.0709048	-0.00653154	0.155015
35.75	26	1	0.0766567	-0.013331	0.134737
35.75	26.25	1	0.058029	-0.00741301	0.107362
35.75	26.5	1	0.0505029	-0.0397992	0.11746
35.75	26.75	1	0.06188	-0.0114627	0.134708
35.75	27	1	0.05347	0.00286864	0.141053
35.75	27.25	1	0.0798673	-0.0148288	0.137948
35.75	27.5	1	0.043798	-0.0408085	0.109855
35.75	27.75	1	0.0375559	-0.0269505	0.069855
35.75	28	1	0.0193236	-0.0515524	0.068792
35.75	28.25	1	0.00921452	-0.0484498	0.0719227
35.75	28.5	1	0.00438614	-0.0779715	0.0526842
35.75	28.75	1	-0.00281193	-0.088585	0.0188726
35.75	29	1	-0.00981311	-0.0599715	0.0413091
35.75	29.25	1	0.06625	0.012626	0.127298
35.75	29.5	1	0.0816638	0.0322472	0.129804
35.75	29.75	1	0.0644529	0.0153077	0.113855
35.75	30	1	0.0471087	0.00480606	0.0773862
35.75	30.25	1	0.028041	-0.00973574	0.0606366
35.75	30.5	1	0.0425816	0.00333297	0.0849504
35.75	30.75	1	0.0466484	0.00848585	0.0899299
35.75	31	1	0.0702002	0.0139716	0.0969881
35.75	31.25	1	0.0575155	0.0173285	0.0991086
35.75	31.5	1	0.099058	0.064565	0.127552
35.75	31.75	1	0.0697456	0.0301353	0.103432
35.75	32	1	0.0816777	0.052008	0.118556
35.75	32.25	1	0.0860355	0.042331	0.122115
35.75	32.5	1	0.0918464	0.0565837	0.133867
35.75	32.75	1	0.0637087	0.0259485	0.0920198
35.75	33	1	0.0576538	0.0190787	0.0927841
35.75	33.25	1	0.0882294	0.0530414	0.123562
35.75	33.5	1	0.0624979	0.00658972	0.113436
35.75	33.75	1	0.0693188	0.00919331	0.114808
35.75	34	1	0.126926	0.0899249	0.175289
35.75	34.25	1	0.0829317	0.020917	0.126244
35.75	34.5	1	0.0391198	0.00127721	0.095766
35.75	34.75	1	0.0385557	0.00670987	0.100214
35.875	-15	1	0.0333187	-0.00110526	0.0609707
35.875	-14.75	1	0.0341318	0.0103309	0.0600167
35.875	-14.5	1	0.0431179	0.0108827	0.0611084
35.875	-14.25	1	0.0273251	-0.00500123	0.0474252
35.875	-14	1	0.0276043	-0.00765038	0.0541064
35.875	-13.75	1	0.0245938	0.00187563	0.0451647
35.875	-13.5	1	0.0218883	-0.00735011	0.0459089
35.875	-13.25	1	0.0285564	-0.000185291	0.052505
35.875	-13	1	0.0296894	-0.00617285	0.0523938
35.875	-12.75	1	0.0187221	-0.0142412	0.0394528
35.875	-12.5	1	0.0297672	-0.00075669	0.0542467
35.875	-12.25	1	0.0330457	0.00179274	0.0526018
35.875	-12	1	0.033623	0.0113626	0.0586059
35.875	-11.75	1	0.0393518	0.0116231	0.0618149
35.875	-11.5	1	0.0302893	-0.00642312	0.0546517
35.875	-11.25	1	0.0287605	0.000418433	0.0460567
35.875	-11	1	0.0108104	-0.0088263	0.0349828
35.875	-10.75	1	0.0194572	-0.00287889	0.0446295
35.875	-10.5	1	0.0132946	-0.0153681	0.032274
35.875	-10.25	1	0.00466787	-0.027385	0.0205367
35.875	-10	1	0.0045898	-0.0257893	0.0229531
35.875	-9.75	1	0.00909842	-0.0274343	0.025475
35.875	-9.5	1	-0.000171832	-0.02776	0.0192069
35.875	-9.25	1	0.000179754	-0.0272438	0.00375683
35.875	-9	1	-0.0102482	-0.038429	0.0111111
35.875	-8.75	1	-0.00930419	-0.0276623	0.0117576
35.875	-8.5	1	-0.0186708	-0.0501448	-0.0010452
35.875	-8.25	1	-0.00951096	-0.0361935	0.0095885
35.875	-8	1	0.0267886	-0.0277365	0.0540645
35.875	-7.75	1	-0.00970231	-0.0393148	0.0356732
35.875	-7.5	1	0.00737617	-0.0302242	0.0404078
35.875	-7.25	1	0.0194531	-0.0271654	0.0655076
35.875	-7	1	-0.00200747	-0.0507894	0.056451
35.875	-6.75	1	-0.0232741	-0.0857326	0.011211
35.875	-6.5	1	-0.0281757	-0.0520451	0.0170241
35.875	-6.25	1	-0.0138774	-0.0614499	0.0326017
35.875	-6	1	-0.0130963	-0.0520402	0.0112224
35.875	-5.75	1	-0.0345736	-0.0740033	-0.0113817
35.875	-5.5	1	0.00953892	-0.0303886	0.0370337
35.875	-5.25	1	0.0395968	-0.0353153	0.0916813
35.875	-5	1	0.0124358	-0.0127903	0.0436515
35.875	-4.75	1	0.010742	-0.0303189	0.0304631
35.875	-4.5	1	-0.0110716	-0.0385832	0.00792268
35.875	-4.25	1	-0.0153847	-0.0412189	0.00363506
35.875	-4	1	-0.019845	-0.0472886	0.00465044
35.875	-3.75	1	-0.0164396	-0.038624	0.00993594
35.875	-3.5	1	-0.0222371	-0.0578368	-0.00776091
35.875	-3.25	1	-0.0547512	-0.0814766	-0.0340601
35.875	-3	1	-0.0403735	-0.0686686	-0.0190386
35.875	-2.75	1	-0.0358207	-0.0662634	-0.0121018
35.875	-2.5	1	-0.053733	-0.0798675	-0.0248758
35.875	-2.25	1	-0.0400664	-0.0697926	-0.0181716
35.875	-2	1	-0.0448186	-0.0748631	-0.0226901
35.875	-1.75	1	-0.0773503	-0.096576	-0.055783
35.875	-1.5	1	-0.0753344	-0.104002	-0.0482952
35.875	-1.25	1	-0.0212742	-0.0571119	0.00550434
35.875	-1	1	0.00454723	-0.0304001	0.0315762
35.875	-0.75	1	-0.0284987	-0.0656843	0.00960969
35.875	-0.5	1	-0.0452207	-0.094218	0.00163848
35.875	-0.25	1	-0.057081	-0.103028	-0.00855135
35.875	0	0
35.875	0.25	0
35.875	0.5	0
35.875	0.75	0
35.875	1	0
35.875	1.25	0
35.875	1.5	0
35.875	1.75	0
35.875	2	0
35.875	2.25	0
35.875	2.5	0
35.875	2.75	0
35.875	3	0
35.875	3.25	0
35.875	3.5	0
35.875	3.75	0
35.875	4	0
35.875	4.25	0
35.875	4.5	0
35.875	4.75	0
35.875	5	0
35.875	5.25	0
35.875	5.5	0
35.875	5.75	0
35.875	6	0
35.875	6.25	0
35.875	6.5	0
35.875	6.75	0
35.875	7	0
35.875	7.25	0
35.875	7.5	0
35.875	7.75	0
35.875	8	0
35.875	8.25	0
35.875	8.5	0
35.875	8.75	0
35.875	9	0
35.875	9.25	0
35.875	9.5	0
35.875	9.75	0
35.875	10	0
35.875	10.25	0
35.875	10.5	1	0.439287	0.111862	0.615387
35.875	10.75	1	0.479282	0.170645	0.72888
35.875	11	1	0.366285	0.0307202	0.521313
35.875	11.25	1	0.311818	0.104381	0.506632
35.875	11.5	1	0.367226	0.0469984	0.539487
35.875	11.75	1	0.422049	-0.0104294	0.607425
35.875	12	1	0.332368	0.00831747	0.495514
35.875	12.25	1	0.309468	0.030788	0.476455
35.875	12.5	1	0.297214	0.0820828	0.454757
35.875	12.75	1	0.33004	0.125776	0.556706
35.875	13	1	0.304217	0.097178	0.506435
35.875	13.25	1	0.245811	0.0225152	0.415699
35.875	13.5	1	0.26602	-0.0277597	0.392795
35.875	13.75	1	0.260132	0.0227307	0.431476
35.875	14	1	0.270848	-0.0751307	0.388344
35.875	14.25	1	0.241102	0.0894043	0.451675
35.875	14.5	1	0.304597	-0.0358847	0.450424
35.875	14.75	1	0.210541	-0.0947281	0.362523
35.875	15	1	0.172809	-0.0483349	0.350899
35.875	15.25	1	0.162555	-0.00657482	0.292119
35.875	15.5	1	0.159373	-0.0201567	0.302208
35.875	15.75	1	0.1739	-0.0554292	0.334166
35.875	16	1	0.143739	-0.0422064	0.299087
35.875	16.25	1	0.130551	0.0390919	0.273345
35.875	16.5	1	0.119121	-0.0107375	0.307751
35.875	16.75	1	0.220133	0.0117258	0.384112
35.875	17	1	0.21647	-0.0875807	0.382923
35.875	17.25	1	0.177496	-0.0726089	0.262647
35.875	17.5	1	0.108776	-0.0745302	0.226292
35.875	17.75	1	0.0942454	-0.0586695	0.262598
35.875	18	1	0.077137	-0.0765747	0.189158
35.875	18.25	1	0.0597287	-0.130971	0.137922
35.875	18.5	1	0.0647958	-0.0997875	0.203731
35.875	18.75	1	0.050692	-0.0642565	0.153314
35.875	19	1	0.0316758	-0.0998818	0.144935
35.875	19.25	1	0.0287872	-0.158237	0.148037
35.875	19.5	1	0.0200644	-0.0845574	0.140179
35.875	19.75	1	0.188643	0.0145282	0.471611
35.875	20	1	0.0931542	-0.160792	0.244573
35.875	20.25	1	-0.0410998	-0.137838	0.0297088
35.875	20.5	1	-0.0370853	-0.191872	0.0320454
35.875	20.75	1	0.0379694	-0.128396	0.12981
35.875	21	1	-0.023028	-0.119687	0.0634989
35.875	21.25	1	-0.0292313	-0.16698	0.00472018
35.875	21.5	1	-0.0289283	-0.156509	0.10233
35.875	21.75	1	-0.00834674	-0.145377	0.0787099
35.875	22	1	-0.00806676	-0.165604	0.0774276
35.875	22.25	1	-0.0173008	-0.113213	0.084145
35.875	22.5	1	-0.0155294	-0.13688	0.076541
35.875	22.75	1	0.0132244	-0.0955971	0.109553
35.875	23	1	0.052378	-0.074033	0.153989
35.875	23.25	1	0.0338408	-0.0466558	0.129192
35.875	23.5	1	0.00410031	-0.127176	0.0742311
35.875	23.75	1	0.00752536	-0.110543	0.109085
35.875	24	1	0.0303029	-0.0483448	0.164361
35.875	24.25	1	0.0617089	-0.0313657	0.160833
35.875	24.5	1	0.0792809	-0.0811786	0.150211
35.875	24.75	1	0.0884427	0.00554454	0.222224
35.875	25	1	0.0803534	-0.0257721	0.187302
35.875	25.25	1	0.0937562	-0.00647877	0.169476
35.875	25.5	1	0.0587671	-0.0286577	0.130498
35.875	25.75	1	0.0706208	-0.0284379	0.132228
35.875	26	1	0.0576529	-0.0330686	0.126134
35.875	26.25	1	0.0442176	-0.0216598	0.143034
35.875	26.5	1	0.0511783	-0.0709246	0.103609
35.875	26.75	1	0.0635113	-0.0134362	0.128887
35.875	27	1	0.0464104	-0.0516875	0.109876
35.875	27.25	1	0.0462154	-0.0244846	0.105475
35.875	27.5	1	0.0392027	-0.0313272	0.0843752
35.875	27.75	1	0.0234121	-0.0198457	0.0883443
35.875	28	1	0.0460536	-0.0198028	0.0934243
35.875	28.25	1	-0.00920608	-0.0644166	0.0214151
35.875	28.5	1	-0.00325162	-0.060994	0.042247
35.875	28.75	1	-0.0300278	-0.0866933	0.0250923
35.875	29	1	-0.00976327	-0.059727	0.0518675
35.875	29.25	1	0.0868587	0.0474929	0.128389
35.875	29.5	1	0.0916424	0.0140358	0.136154
35.875	29.75	1	0.0750181	0.0263662	0.109575
35.875	30	1	0.0284686	-0.0349422	0.0633834
35.875	30.25	1	0.040102	0.00215822	0.0754114
35.875	30.5	1	0.0369301	-0.0100055	0.0672528
35.875	30.75	1	0.153485	0.0927838	0.192931
35.875	31	1	0.128488	0.0662836	0.165972
35.875	31.25	1	0.080112	0.0367559	0.105382
35.875	31.5	1	0.0829795	0.0477463	0.109278
35.875	31.75	1	0.0738763	0.0395369	0.122936
35.875	32	1	0.0742742	0.0386428	0.106987
35.875	32.25	1	0.0981435	0.063129	0.135179
35.875	32.5	1	0.108305	0.0639675	0.13649
35.875	32.75	1	0.0885453	0.0473653	0.119798
35.875	33	1	0.1011	0.0707196	0.141795
35.875	33.25	1	0.125939	0.0741852	0.167552
35.875	33.5	1	0.0727775	0.0282559	0.115473
35.875	33.75	1	0.134611	0.0698515	0.169834
35.875	34	1	0.127719	0.0858279	0.163398
35.875	34.25	1	0.0739118	0.0308277	0.103841
35.875	34.5	1	0.0494558	-0.000945937	0.0886142
35.875	34.75	1	0.0367168	-0.000977196	0.0763652
36	-15	1	0.0392432	0.00576169	0.059358
36	-14.75	1	0.0362177	0.00621119	0.0621156
36	-14.5	1	0.0299338	-0.000838608	0.0493798
36	-14.25	1	0.0377643	0.0158199	0.0667144
36	-14	1	0.0380975	0.019594	0.0610126
36	-13.75	1	0.0293298	0.00717317	0.0562928
36	-13.5	1	0.0277274	-0.0074719	0.0546169
36	-13.25	1	0.029613	-0.0157928	0.055995
36	-13	1	0.029217	0.0121876	0.05885
36	-12.75	1	0.0256217	-0.000249454	0.0563831
36	-12.5	1	0.0284432	0.00333226	0.058782
36	-12.25	1	0.028466	0.00297736	0.0611381
36	-12	1	0.0349885	0.0091457	0.0603123
36	-11.75	1	0.0346034	-0.000409022	0.0566805
36	-11.5	1	0.0249034	-0.00617652	0.0456501
36	-11.25	1	0.0328768	0.00626517	0.0643834
36	-11	1	0.0170508	-0.0149845	0.0382888
36	-10.75	1	0.0121656	-0.019453	0.0310271
36	-10.5	1	0.0150753	-0.00785914	0.0402405
36	-10.25	1	0.00853551	-0.0198483	0.031355
36	-10	1	0.00441529	-0.0291993	0.0195565
36	-9.75	1	0.0107564	-0.0225166	0.0375444
36	-9.5	1	0.00258676	-0.0284353	0.0235447
36	-9.25	1	-0.00275975	-0.0293184	0.0129754
36	-9	1	-0.00478338	-0.0210998	0.0158903
36	-8.75	1	-0.00635505	-0.0355925	0.0147096
36	-8.5	1	-0.0116635	-0.0264338	0.0239637
36	-8.25	1	-0.00725169	-0.0339543	0.0170338
36	-8	1	-0.00425076	-0.0400595	0.0264415
36	-7.75	1	-0.0153449	-0.0440319	0.0156984
36	-7.5	1	0.000757224	-0.0388709	0.0314911
36	-7.25	1	-0.0010629	-0.0381755	0.0430714
36	-7	1	-0.00431669	-0.0468197	0.0320684
36	-6.75	1	-0.0394716	-0.0707423	-0.000966937
36	-6.5	1	-0.0320132	-0.0665613	0.0204014
36	-6.25	1	-0.0513212	-0.0933141	-0.0266982
36	-6	1	-0.0485163	-0.0850309	-0.0224316
36	-5.75	1	-0.0265845	-0.0620702	0.00311048
36	-5.5	1	-0.0326161	-0.0616311	-0.00615818
36	-5.25	1	0.00863343	-0.0440014	0.0327708
36	-5	1	-0.00313109	-0.0403243	0.0225125
36	-4.75	1	-0.00503094	-0.022266	0.0205391
36	-4.5	1	-0.0101855	-0.0415222	0.0102901
36	-4.25	1	0.01724	-0.0166653	0.0493994
36	-4	1	-0.00954041	-0.0414161	0.0111902
36	-3.75	1	-0.0260782	-0.0533774	-0.00474511
36	-3.5	1	-0.0212255	-0.0497995	0.00332188
36	-3.25	1	-0.0372577	-0.06327	-0.0126016
36	-3	1	-0.0246599	-0.0531727	0.0103397
36	-2.75	1	-0.0211363	-0.04586	0.0203873
36	-2.5	1	-0.0132053	-0.0559451	0.00329503
36	-2.25	1	-0.0125874	-0.0559982	0.0140549
36	-2	1	-0.0114907	-0.0511806	0.00745445
36	-1.75	1	-0.0304946	-0.0515771	0.00271244
36	-1.5	1	-0.0537885	-0.0737969	-0.0215859
36	-1.25	1	-0.0443336	-0.0773568	-0.00968297
36	-1	1	-0.0196049	-0.049107	0.0112703
36	-0.75	1	-0.0351014	-0.0667232	-0.0120749
36	-0.5	1	-0.0495611	-0.091882	-0.0318221
36	-0.25	1	-0.0617033	-0.105093	-0.0333863
36	0	1	-0.0795825	-0.103209	-0.0375218
36	0.25	0
36	0.5	0
36	0.75	0
36	1	0
36	1.25	0
36	1.5	0
36	1.75	0
36	2	0
36	2.25	0
36	2.5	0
36	2.75	0
36	3	0
36	3.25	0
36	3.5	0
36	3.75	0
36	4	0
36	4.25	0
36	4.5	0
36	4.75	0
36	5	0
36	5.25	0
36	5.5	0
36	5.75	0
36	6	0
36	6.25	0
36	6.5	0
36	6.75	0
36	7	0
36	7.25	0
36	7.5	0
36	7.75	0
36	8	0
36	8.25	0
36	8.5	0
36	8.75	0
36	9	0
36	9.25	0
36	9.5	0
36	9.75	0
36	10	0
36	10.25	0
36	10.5	1	0.470338	0.276376	0.763574
36	10.75	1	0.464254	0.263038	0.70706
36	11	1	0.403636	0.176352	0.647583
36	11.25	1	0.334733	0.178205	0.501829
36	11.5	1	0.44238	0.132114	0.632996
36	11.75	1	0.36682	0.0726166	0.574436
36	12	1	0.330817	0.0513989	0.540455
36	12.25	1	0.345721	0.0548222	0.491063
36	12.5	1	0.304676	0.0856381	0.477556
36	12.75	1	0.269364	0.030625	0.441097
36	13	1	0.329227	0.132466	0.558986
36	13.25	1	0.216112	0.102104	0.362782
36	13.5	1	0.227975	0.132806	0.401915
36	13.75	1	0.264883	-0.0249975	0.456732
36	14	1	0.251054	0.0100461	0.41727
36	14.25	1	0.316374	0.143882	0.54461
36	14.5	1	0.227668	0.0417339	0.404532
36	14.75	1	0.170638	0.0150423	0.33422
36	15	1	0.170916	-0.0318063	0.320052
36	15.25	1	0.123343	-0.0682896	0.232734
36	15.5	1	0.144804	-0.0162607	0.312968
36	15.75	1	0.151163	-0.0345571	0.288956
36	16	1	0.148949	0.0720968	0.331981
36	16.25	1	0.117365	-0.0653626	0.232394
36	16.5	1	0.105319	-0.0534468	0.227356
36	16.75	1	0.192406	-0.0221464	0.35987
36	17	1	0.213496	0.0908992	0.391975
36	17.25	1	0.144518	-0.0349228	0.306238
36	17.5	1	0.120959	-0.0476982	0.267753
36	17.75	1	0.109798	-0.0163274	0.251745
36	18	1	0.0763343	-0.0879997	0.192493
36	18.25	1	0.0604459	-0.0970916	0.175956
36	18.5	1	0.0607128	-0.109708	0.174352
36	18.75	1	0.0555631	-0.111047	0.170271
36	19	1	0.0292784	-0.0647771	0.144404
36	19.25	1	0.0102179	-0.0822929	0.116069
36	19.5	1	0.0131434	-0.0938466	0.132338
36	19.75	1	0.141575	-0.070199	0.294337
36	20	1	0.173403	-0.0993735	0.343937
36	20.25	1	-0.0562508	-0.18732	0.0355688
36	20.5	1	-0.0163809	-0.168694	0.0831943
36	20.75	1	-0.0214143	-0.141567	0.0599377
36	21	1	0.0146262	-0.116928	0.136586
36	21.25	1	-0.017715	-0.158297	0.0591467
36	21.5	1	-0.0119187	-0.152657	0.0530226
36	21.75	1	-0.0162457	-0.14791	0.0619983
36	22	1	-0.00718358	-0.104579	0.0867968
36	22.25	1	-0.0308144	-0.182264	0.068283
36	22.5	1	-0.0210609	-0.0987906	0.085282
36	22.75	1	0.00170496	-0.0755575	0.0909977
36	23	1	0.00696827	-0.112074	0.0955543
36	23.25	1	0.0289768	-0.0775922	0.084391
36	23.5	1	0.0192909	-0.0811959	0.0858101
36	23.75	1	0.0278106	-0.101183	0.100742
36	24	1	0.0520144	-0.056383	0.117074
36	24.25	1	0.0787001	0.000361275	0.162493
36	24.5	1	0.077929	-0.084162	0.143702
36	24.75	1	0.0784499	-0.022055	0.151434
36	25	1	0.0846928	0.0167694	0.187584
36	25.25	1	0.0688156	-0.0330979	0.136716
36	25.5	1	0.0587997	-0.0510521	0.123388
36	25.75	1	0.0663622	0.00522268	0.161877
36	26	1	0.0656528	-0.0271055	0.143296
36	26.25	1	0.0414839	-0.0490655	0.119253
36	26.5	1	0.0550281	-0.0382524	0.127326
36	26.75	1	0.052927	-0.0294044	0.105396
36	27	1	0.0341414	-0.067232	0.0868964
36	27.25	1	0.0400991	-0.0430768	0.07851
36	27.5	1	0.0305896	-0.0339378	0.0888017
36	27.75	1	0.0560623	-0.0252149	0.11867
36	28	1	0.10647	0.0529641	0.158997
36	28.25	1	-0.00236578	-0.0755058	0.0355586
36	28.5	1	-0.021129	-0.0772141	0.0338796
36	28.75	1	-0.0245799	-0.0763303	0.0179068
36	29	1	0.021598	-0.0137108	0.0746729
36	29.25	1	0.0805909	0.0108371	0.123973
36	29.5	1	0.117125	0.040707	0.156746
36	29.75	1	0.0610084	0.0172176	0.103022
36	30	1	0.0230098	0.00144222	0.0696519
36	30.25	1	0.0378025	-0.00580264	0.0822143
36	30.5	1	0.281627	0.114013	0.381838
36	30.75	1	0.135775	0.0965298	0.168566
36	31	1	0.130074	0.0858001	0.17272
36	31.25	1	0.103268	0.0684762	0.127818
36	31.5	1	0.0999412	0.0612864	0.131287
36	31.75	1	0.0919631	0.0558589	0.11591
36	32	1	0.0769667	0.0342125	0.115962
36	32.25	1	0.107843	0.066634	0.130186
36	32.5	0
36	32.75	0
36	33	1	0.103791	0.0679905	0.136671
36	33.25	1	0.206179	0.150414	0.257424
36	33.5	1	0.128278	0.0829582	0.172937
36	33.75	1	0.116298	0.061341	0.169482
36	34	1	0.0851772	0.0413907	0.114285
36	34.25	1	0.0648166	0.0187445	0.098486
36	34.5	1	0.0448704	0.00372163	0.078608
36	34.75	1	0.0277361	-0.0219516	0.0571123
36.125	-15	1	0.0177869	-0.00287044	0.0380656
36.125	-14.75	1	0.0355622	0.00377118	0.0599767
36.125	-14.5	1	0.0307025	0.00564085	0.0597611
36.125	-14.25	1	0.0383237	0.0142209	0.0620135
36.125	-14	1	0.0416551	0.0144701	0.0657268
36.125	-13.75	1	0.0239841	-0.00337978	0.044429
36.125	-13.5	1	0.0264365	0.00612961	0.055731
36.125	-13.25	1	0.0310604	0.00102801	0.0518503
36.125	-13	1	0.0253925	-0.0245384	0.0470505
36.125	-12.75	1	0.0231583	0.00812679	0.0531492
36.125	-12.5	1	0.0282398	0.00748949	0.0559129
36.125	-12.25	1	0.0272991	-0.00871959	0.0528719
36.125	-12	1	0.0282572	0.00227985	0.0626865
36.125	-11.75	1	0.030789	-0.00613004	0.0576337
36.125	-11.5	1	0.0231161	-0.00166492	0.0573046
36.125	-11.25	1	0.0275647	-0.000118841	0.0538969
36.125	-11	1	0.0105442	-0.0281839	0.0320239
36.125	-10.75	1	0.0469974	0.0119569	0.0711314
36.125	-10.5	1	0.0107362	-0.0151444	0.0279981
36.125	-10.25	1	0.013922	-0.0071779	0.0293278
36.125	-10	1	0.0142304	-0.0117783	0.0357017
36.125	-9.75	1	0.0107739	-0.0169071	0.0391264
36.125	-9.5	1	0.00763729	-0.0228703	0.0327493
36.125	-9.25	1	0.00330743	-0.017473	0.0186722
36.125	-9	1	-0.00482238	-0.0302169	0.0155152
36.125	-8.75	1	-0.00683511	-0.0300245	0.0116377
36.125	-8.5	1	-0.016075	-0.0430019	0.0034855
36.125	-8.25	1	-0.00440925	-0.0304281	0.0125653
36.125	-8	1	-0.00315265	-0.0456925	0.0181992
36.125	-7.75	1	-0.0115114	-0.0488877	0.0199822
36.125	-7.5	1	0.00562851	-0.0477413	0.0469676
36.125	-7.25	1	0.00157959	-0.0311285	0.0418903
36.125	-7	1	-0.00313832	-0.045125	0.0579348
36.125	-6.75	1	-0.0239671	-0.0697703	0.0221852
36.125	-6.5	1	-0.0481941	-0.0793035	-0.00474959
36.125	-6.25	1	-0.0526177	-0.101277	-0.0109231
36.125	-6	1	-0.0709692	-0.112867	-0.0372786
36.125	-5.75	1	-0.00140418	-0.0353911	0.0235482
36.125	-5.5	1	0.0214228	-0.00463775	0.058696
36.125	-5.25	1	-0.0226638	-0.0504848	0.00604302
36.125	-5	1	-0.0314338	-0.0609317	-0.0103137
36.125	-4.75	1	-0.0148648	-0.0442203	0.00756585
36.125	-4.5	1	-0.0115807	-0.0400452	0.00513647
36.125	-4.25	1	0.000503285	-0.0435026	0.0341394
36.125	-4	1	-0.0131652	-0.0315762	0.0206841
36.125	-3.75	1	-0.0442552	-0.0629878	-0.0134764
36.125	-3.5	1	-0.0503709	-0.0818939	-0.01473
36.125	-3.25	1	-0.0472083	-0.0865481	-0.00410951
36.125	-3	1	-0.0202584	-0.0593252	0.00954508
36.125	-2.75	1	-0.0244265	-0.0607157	-7.74226e-05
36.125	-2.5	1	-0.00984728	-0.0531351	0.0338194
36.125	-2.25	1	0.00968862	-0.022816	0.0413721
36.125	-2	1	0.0089311	-0.0225908	0.0466601
36.125	-1.75	1	-0.00892077	-0.0413557	0.0114356
36.125	-1.5	1	-0.0328419	-0.0628183	-0.00842654
36.125	-1.25	1	-0.0627836	-0.0883961	-0.0451207
36.125	-1	1	-0.044909	-0.0706337	-0.0191592
36.125	-0.75	1	-0.0448852	-0.0740318	-0.0123895
36.125	-0.5	1	-0.0636503	-0.0863648	-0.0207115
36.125	-0.25	1	-0.0563314	-0.0921448	-0.0231445
36.125	0	1	-0.0761606	-0.122749	-0.0436289
36.125	0.25	1	-0.0794238	-0.116955	-0.0413509
36.125	0.5	0
36.125	0.75	0
36.125	1	0
36.125	1.25	0
36.125	1.5	0
36.125	1.75	0
36.125	2	0
36.125	2.25	0
36.125	2.5	0
36.125	2.75	0
36.125	3	0
36.125	3.25	0
36.125	3.5	0
36.125	3.75	0
36.125	4	0
36.125	4.25	0
36.125	4.5	0
36.125	4.75	0
36.125	5	0
36.125	5.25	0
36.125	5.5	0
36.125	5.75	0
36.125	6	0
36.125	6.25	0
36.125	6.5	0
36.125	6.75	0
36.125	7	0
36.125	7.25	0
36.125	7.5	0
36.125	7.75	0
36.125	8	0
36.125	8.25	0
36.125	8.5	0
36.125	8.75	0
36.125	9	0
36.125	9.25	0
36.125	9.5	0
36.125	9.75	0
36.125	10	0
36.125	10.25	0
36.125	10.5	1	0.378612	0.176248	0.63487
36.125	10.75	1	0.368197	0.137813	0.546205
36.125	11	1	0.412524	0.136721	0.599685
36.125	11.25	1	0.392215	0.147484	0.545833
36.125	11.5	1	0.379393	0.208276	0.573079
36.125	11.75	1	0.350343	0.129605	0.517709
36.125	12	1	0.388851	0.122898	0.551232
36.125	12.25	1	0.280353	0.107639	0.474442
36.125	12.5	1	0.270346	0.0169278	0.393468
36.125	12.75	1	0.228878	-0.00877864	0.360768
36.125	13	1	0.248585	0.0404894	0.44514
36.125	13.25	1	0.190016	0.0433794	0.322292
36.125	13.5	1	0.198838	0.00693896	0.319025
36.125	13.75	1	0.246754	0.0445657	0.427065
36.125	14	1	0.24242	-0.00637751	0.440462
36.125	14.25	1	0.253641	0.0268791	0.42174
36.125	14.5	1	0.226126	0.0253947	0.379966
36.125	14.75	1	0.149536	0.0987688	0.302123
36.125	15	1	0.144035	0.00266411	0.260312
36.125	15.25	1	0.129237	-0.0592269	0.281373
36.125	15.5	1	0.138879	0.0103143	0.311713
36.125	15.75	1	0.150605	-0.0123157	0.269498
36.125	16	1	0.125771	-0.0581472	0.262365
36.125	16.25	1	0.117971	0.000693399	0.240062
36.125	16.5	1	0.122622	-0.00372361	0.208165
36.125	16.75	1	0.167943	0.0154772	0.313538
36.125	17	1	0.191612	-0.0418867	0.296132
36.125	17.25	1	0.148358	-0.00903348	0.252586
36.125	17.5	1	0.119351	-0.0180214	0.238379
36.125	17.75	1	0.10556	-0.0783299	0.19967
36.125	18	1	0.0733283	-0.044279	0.205992
36.125	18.25	1	0.0655253	-0.0555864	0.166113
36.125	18.5	1	0.0580889	-0.0706377	0.167289
36.125	18.75	1	0.0600781	0.00224016	0.181874
36.125	19	1	0.0271223	-0.135238	0.152489
36.125	19.25	1	0.0047074	-0.165212	0.0923866
36.125	19.5	1	0.0270665	-0.0728951	0.19194
36.125	19.75	1	0.189056	-0.0533975	0.425994
36.125	20	1	0.0118113	-0.0970333	0.174474
36.125	20.25	1	-0.00919439	-0.153238	0.106639
36.125	20.5	1	0.0357141	-0.145557	0.169846
36.125	20.75	1	-0.0281804	-0.167984	0.0683396
36.125	21	1	-0.0251709	-0.167936	0.0380757
36.125	21.25	1	-0.0201017	-0.136794	0.0749633
36.125	21.5	1	-0.0131976	-0.139323	0.0911895
36.125	21.75	1	-0.00590315	-0.128754	0.065451
36.125	22	1	-0.0118688	-0.102528	0.0927109
36.125	22.25	1	-0.0237941	-0.123905	0.0578178
36.125	22.5	1	-0.029296	-0.125272	0.0430785
36.125	22.75	1	-0.0179716	-0.15619	0.0648674
36.125	23	1	0.0259211	-0.0653653	0.129874
36.125	23.25	1	0.0766381	-0.0248928	0.168848
36.125	23.5	1	0.0288175	-0.0775709	0.0925463
36.125	23.75	1	0.0438617	-0.0300073	0.0967039
36.125	24	1	0.0579164	-0.0533126	0.123947
36.125	24.25	1	0.0621086	-0.0239042	0.148336
36.125	24.5	1	0.0605734	-0.0571638	0.1422
36.125	24.75	1	0.0741274	-0.00213445	0.161602
36.125	25	1	0.0783869	-0.0339632	0.151346
36.125	25.25	1	0.0584459	-0.0467032	0.106436
36.125	25.5	1	0.0591964	-0.0259247	0.131871
36.125	25.75	1	0.0626242	-0.0226674	0.125918
36.125	26	1	0.054471	-0.0338717	0.117528
36.125	26.25	1	0.046466	-0.0232429	0.11042
36.125	26.5	1	0.0597598	-0.046767	0.135414
36.125	26.75	1	0.0429166	-0.0359643	0.108073
36.125	27	1	0.039116	-0.0286981	0.119198
36.125	27.25	1	0.0372016	-0.0355979	0.0725281
36.125	27.5	1	0.0336924	-0.0375767	0.0816741
36.125	27.75	1	0.520316	0.163331	0.844632
36.125	28	1	0.111009	0.027119	0.153318
36.125	28.25	1	-0.00821299	-0.0792719	0.0167499
36.125	28.5	1	-0.0119321	-0.0848393	0.0374586
36.125	28.75	1	-0.0131013	-0.0970853	0.0151096
36.125	29	1	0.012799	-0.0697403	0.0593181
36.125	29.25	1	0.0917399	0.0280004	0.141126
36.125	29.5	1	0.116284	0.0489677	0.167172
36.125	29.75	1	0.166948	0.125195	0.207738
36.125	30	1	0.0606759	0.00744153	0.0961113
36.125	30.25	1	0.0590517	0.0201372	0.100678
36.125	30.5	1	0.173039	0.10061	0.214256
36.125	30.75	1	0.130581	0.0727828	0.164851
36.125	31	1	0.126534	0.0982328	0.176163
36.125	31.25	1	0.184297	0.11429	0.236276
36.125	31.5	1	0.0956738	0.0745481	0.119145
36.125	31.75	1	0.0846309	0.0407155	0.109176
36.125	32	1	0.11165	0.0768544	0.14219
36.125	32.25	0
36.125	32.5	0
36.125	32.75	0
36.125	33	0
36.125	33.25	0
36.125	33.5	1	0.153109	0.10011	0.196688
36.125	33.75	1	0.112758	0.0671748	0.156539
36.125	34	1	0.116153	0.0710644	0.151785
36.125	34.25	1	0.078892	0.0460927	0.12246
36.125	34.5	1	0.0210968	-0.0286544	0.0547212
[truncated: 44,601 more rows]
