# Supplementary material for: Rising dust pollution across Europe in a changing climate
Source: Nature. 2026 Jul 15;655(8123):647–54. doi: 10.1038/s41586-026-10743-w (PMC13372676; doi:10.1038/s41586-026-10743-w)
Supplement: Supplementary file 6 — Source Data Fig. 4 [file 41586_2026_10743_MOESM6_ESM.xlsx]

## Sheet: mean_exceed_days
Latitude	Longitude	mask	mean_exceed_days (days)
35	-15	1	39.8
35	-14.75	1	38.4
35	-14.5	1	40.7
35	-14.25	1	39.8
35	-14	1	41.6
35	-13.75	1	42
35	-13.5	1	41.1
35	-13.25	1	43.6
35	-13	1	43.4
35	-12.75	1	42.7
35	-12.5	1	44.2
35	-12.25	1	45.2
35	-12	1	43.8
35	-11.75	1	44.1
35	-11.5	1	46.1
35	-11.25	1	46.3
35	-11	1	45.3
35	-10.75	1	46
35	-10.5	1	45.7
35	-10.25	1	47.6
35	-10	1	46.6
35	-9.75	1	48.5
35	-9.5	1	48.8
35	-9.25	1	51.1
35	-9	1	51.7
35	-8.75	1	50.7
35	-8.5	1	51.1
35	-8.25	1	53
35	-8	1	54
35	-7.75	1	54.7
35	-7.5	1	54.4
35	-7.25	1	54.8
35	-7	1	56.2
35	-6.75	1	56.1
35	-6.5	1	53.8
35	-6.25	0
35	-6	0
35	-5.75	0
35	-5.5	0
35	-5.25	0
35	-5	0
35	-4.75	0
35	-4.5	0
35	-4.25	0
35	-4	0
35	-3.75	0
35	-3.5	0
35	-3.25	0
35	-3	0
35	-2.75	0
35	-2.5	0
35	-2.25	0
35	-2	0
35	-1.75	0
35	-1.5	0
35	-1.25	0
35	-1	0
35	-0.75	0
35	-0.5	0
35	-0.25	0
35	0	0
35	0.25	0
35	0.5	0
35	0.75	0
35	1	0
35	1.25	0
35	1.5	0
35	1.75	0
35	2	0
35	2.25	0
35	2.5	0
35	2.75	0
35	3	0
35	3.25	0
35	3.5	0
35	3.75	0
35	4	0
35	4.25	0
35	4.5	0
35	4.75	0
35	5	0
35	5.25	0
35	5.5	0
35	5.75	0
35	6	0
35	6.25	0
35	6.5	0
35	6.75	0
35	7	0
35	7.25	0
35	7.5	0
35	7.75	0
35	8	0
35	8.25	0
35	8.5	0
35	8.75	0
35	9	0
35	9.25	0
35	9.5	0
35	9.75	0
35	10	0
35	10.25	0
35	10.5	0
35	10.75	0
35	11	1	51.1
35	11.25	1	55.7
35	11.5	1	57.8
35	11.75	1	57.2
35	12	1	58.8
35	12.25	1	60.9
35	12.5	1	60.3
35	12.75	1	60.9
35	13	1	62.2
35	13.25	1	63.3
35	13.5	1	61.1
35	13.75	1	62
35	14	1	62
35	14.25	1	62.4
35	14.5	1	61.6
35	14.75	1	62
35	15	1	63.3
35	15.25	1	61.3
35	15.5	1	62.1
35	15.75	1	62.9
35	16	1	62.3
35	16.25	1	61.6
35	16.5	1	63.6
35	16.75	1	63.2
35	17	1	63.4
35	17.25	1	62.9
35	17.5	1	62.3
35	17.75	1	62.4
35	18	1	62.8
35	18.25	1	60.5
35	18.5	1	61.4
35	18.75	1	63
35	19	1	62.5
35	19.25	1	62.8
35	19.5	1	65
35	19.75	1	65.5
35	20	1	63
35	20.25	1	61
35	20.5	1	59.4
35	20.75	1	60.4
35	21	1	59.9
35	21.25	1	59.5
35	21.5	1	59.9
35	21.75	1	58.5
35	22	1	57.9
35	22.25	1	55.8
35	22.5	1	54.8
35	22.75	1	53.9
35	23	1	54.5
35	23.25	1	54.5
35	23.5	1	56.9
35	23.75	1	58.8
35	24	1	58.6
35	24.25	1	54.4
35	24.5	1	58.6
35	24.75	1	60.7
35	25	1	49.6
35	25.25	1	57.5
35	25.5	1	53.7
35	25.75	1	56.6
35	26	1	58
35	26.25	1	59.2
35	26.5	1	59.9
35	26.75	1	60
35	27	1	60.7
35	27.25	1	59.6
35	27.5	1	60.8
35	27.75	1	58.4
35	28	1	57.9
35	28.25	1	58.8
35	28.5	1	59.5
35	28.75	1	56.9
35	29	1	57.8
35	29.25	1	58.7
35	29.5	1	58.7
35	29.75	1	57.6
35	30	1	57
35	30.25	1	54.6
35	30.5	1	54.6
35	30.75	1	53.3
35	31	1	55.1
35	31.25	1	54.9
35	31.5	1	53.7
35	31.75	1	51.7
35	32	1	50.3
35	32.25	1	47.1
35	32.5	1	53.6
35	32.75	0
35	33	0
35	33.25	0
35	33.5	0
35	33.75	0
35	34	1	47
35	34.25	1	44.9
35	34.5	1	44.1
35	34.75	1	43.3
35.125	-15	1	37.7
35.125	-14.75	1	40.5
35.125	-14.5	1	39.4
35.125	-14.25	1	39.3
35.125	-14	1	40
35.125	-13.75	1	40.4
35.125	-13.5	1	40.5
35.125	-13.25	1	40.6
35.125	-13	1	42.6
35.125	-12.75	1	43.6
35.125	-12.5	1	43.5
35.125	-12.25	1	46
35.125	-12	1	45.3
35.125	-11.75	1	45.8
35.125	-11.5	1	45.3
35.125	-11.25	1	46.8
35.125	-11	1	44.7
35.125	-10.75	1	45.2
35.125	-10.5	1	44.6
35.125	-10.25	1	47.8
35.125	-10	1	45.4
35.125	-9.75	1	47.9
35.125	-9.5	1	46.8
35.125	-9.25	1	50.7
35.125	-9	1	51.3
35.125	-8.75	1	50.7
35.125	-8.5	1	51.1
35.125	-8.25	1	54.7
35.125	-8	1	54.4
35.125	-7.75	1	54.7
35.125	-7.5	1	54.6
35.125	-7.25	1	53.8
35.125	-7	1	53.7
35.125	-6.75	1	55.9
35.125	-6.5	1	53.7
35.125	-6.25	0
35.125	-6	0
35.125	-5.75	0
35.125	-5.5	0
35.125	-5.25	0
35.125	-5	0
35.125	-4.75	0
35.125	-4.5	0
35.125	-4.25	0
35.125	-4	0
35.125	-3.75	0
35.125	-3.5	0
35.125	-3.25	0
35.125	-3	0
35.125	-2.75	1	37.5
35.125	-2.5	1	40.6
35.125	-2.25	1	40.7
35.125	-2	1	42.5
35.125	-1.75	0
35.125	-1.5	0
35.125	-1.25	0
35.125	-1	0
35.125	-0.75	0
35.125	-0.5	0
35.125	-0.25	0
35.125	0	0
35.125	0.25	0
35.125	0.5	0
35.125	0.75	0
35.125	1	0
35.125	1.25	0
35.125	1.5	0
35.125	1.75	0
35.125	2	0
35.125	2.25	0
35.125	2.5	0
35.125	2.75	0
35.125	3	0
35.125	3.25	0
35.125	3.5	0
35.125	3.75	0
35.125	4	0
35.125	4.25	0
35.125	4.5	0
35.125	4.75	0
35.125	5	0
35.125	5.25	0
35.125	5.5	0
35.125	5.75	0
35.125	6	0
35.125	6.25	0
35.125	6.5	0
35.125	6.75	0
35.125	7	0
35.125	7.25	0
35.125	7.5	0
35.125	7.75	0
35.125	8	0
35.125	8.25	0
35.125	8.5	0
35.125	8.75	0
35.125	9	0
35.125	9.25	0
35.125	9.5	0
35.125	9.75	0
35.125	10	0
35.125	10.25	0
35.125	10.5	0
35.125	10.75	0
35.125	11	1	49.8
35.125	11.25	1	55.8
35.125	11.5	1	58
35.125	11.75	1	57.9
35.125	12	1	58.8
35.125	12.25	1	58.7
35.125	12.5	1	60.7
35.125	12.75	1	61.4
35.125	13	1	62.8
35.125	13.25	1	61.4
35.125	13.5	1	61.9
35.125	13.75	1	60
35.125	14	1	61.4
35.125	14.25	1	62.8
35.125	14.5	1	61.6
35.125	14.75	1	62.7
35.125	15	1	61.8
35.125	15.25	1	61.1
35.125	15.5	1	60.8
35.125	15.75	1	62.6
35.125	16	1	63.1
35.125	16.25	1	62.1
35.125	16.5	1	64.4
35.125	16.75	1	63.9
35.125	17	1	63.6
35.125	17.25	1	62.7
35.125	17.5	1	62.3
35.125	17.75	1	62
35.125	18	1	62.1
35.125	18.25	1	59.8
35.125	18.5	1	61.8
35.125	18.75	1	63
35.125	19	1	62.8
35.125	19.25	1	63.7
35.125	19.5	1	62.9
35.125	19.75	1	63.2
35.125	20	1	61.5
35.125	20.25	1	59.7
35.125	20.5	1	59.6
35.125	20.75	1	60.6
35.125	21	1	57.3
35.125	21.25	1	59.5
35.125	21.5	1	60.2
35.125	21.75	1	57.1
35.125	22	1	57.5
35.125	22.25	1	55.6
35.125	22.5	1	55.4
35.125	22.75	1	54.1
35.125	23	1	54.2
35.125	23.25	1	55.4
35.125	23.5	1	57.2
35.125	23.75	1	56.3
35.125	24	1	56.7
35.125	24.25	1	55.5
35.125	24.5	1	58.3
35.125	24.75	1	55.6
35.125	25	1	47.2
35.125	25.25	1	53.3
35.125	25.5	1	64
35.125	25.75	1	62.8
35.125	26	1	59.8
35.125	26.25	1	61.4
35.125	26.5	1	59.7
35.125	26.75	1	59
35.125	27	1	61.3
35.125	27.25	1	59.7
35.125	27.5	1	59.1
35.125	27.75	1	59.2
35.125	28	1	57.6
35.125	28.25	1	58.4
35.125	28.5	1	59.3
35.125	28.75	1	57.9
35.125	29	1	59
35.125	29.25	1	58.5
35.125	29.5	1	57.2
35.125	29.75	1	55.2
35.125	30	1	54.7
35.125	30.25	1	54.5
35.125	30.5	1	53.3
35.125	30.75	1	52.9
35.125	31	1	56
35.125	31.25	1	53.6
35.125	31.5	1	53.9
35.125	31.75	1	50.8
35.125	32	1	48.7
35.125	32.25	1	46.4
35.125	32.5	1	51.9
35.125	32.75	1	54.4
35.125	33	0
35.125	33.25	0
35.125	33.5	0
35.125	33.75	0
35.125	34	1	47.1
35.125	34.25	1	44.2
35.125	34.5	1	42.7
35.125	34.75	1	42.2
35.25	-15	1	37.1
35.25	-14.75	1	40.1
35.25	-14.5	1	40.3
35.25	-14.25	1	39.6
35.25	-14	1	40.4
35.25	-13.75	1	39.4
35.25	-13.5	1	40.5
35.25	-13.25	1	40.6
35.25	-13	1	42.7
35.25	-12.75	1	42.3
35.25	-12.5	1	44.3
35.25	-12.25	1	44
35.25	-12	1	43.3
35.25	-11.75	1	45.9
35.25	-11.5	1	45.6
35.25	-11.25	1	45.5
35.25	-11	1	46.2
35.25	-10.75	1	44.2
35.25	-10.5	1	45.1
35.25	-10.25	1	46
35.25	-10	1	47.6
35.25	-9.75	1	47.8
35.25	-9.5	1	48.5
35.25	-9.25	1	48.9
35.25	-9	1	51.2
35.25	-8.75	1	51
35.25	-8.5	1	51.7
35.25	-8.25	1	53.6
35.25	-8	1	53.1
35.25	-7.75	1	53.6
35.25	-7.5	1	54.2
35.25	-7.25	1	55.3
35.25	-7	1	55
35.25	-6.75	1	53.1
35.25	-6.5	1	52.1
35.25	-6.25	0
35.25	-6	0
35.25	-5.75	0
35.25	-5.5	0
35.25	-5.25	0
35.25	-5	0
35.25	-4.75	1	41.4
35.25	-4.5	1	36.9
35.25	-4.25	1	36
35.25	-4	1	38.3
35.25	-3.75	1	40.9
35.25	-3.5	1	38.1
35.25	-3.25	1	36.7
35.25	-3	1	38
35.25	-2.75	1	40.6
35.25	-2.5	1	41.5
35.25	-2.25	1	41.1
35.25	-2	1	42.9
35.25	-1.75	1	42.4
35.25	-1.5	0
35.25	-1.25	0
35.25	-1	0
35.25	-0.75	0
35.25	-0.5	0
35.25	-0.25	0
35.25	0	0
35.25	0.25	0
35.25	0.5	0
35.25	0.75	0
35.25	1	0
35.25	1.25	0
35.25	1.5	0
35.25	1.75	0
35.25	2	0
35.25	2.25	0
35.25	2.5	0
35.25	2.75	0
35.25	3	0
35.25	3.25	0
35.25	3.5	0
35.25	3.75	0
35.25	4	0
35.25	4.25	0
35.25	4.5	0
35.25	4.75	0
35.25	5	0
35.25	5.25	0
35.25	5.5	0
35.25	5.75	0
35.25	6	0
35.25	6.25	0
35.25	6.5	0
35.25	6.75	0
35.25	7	0
35.25	7.25	0
35.25	7.5	0
35.25	7.75	0
35.25	8	0
35.25	8.25	0
35.25	8.5	0
35.25	8.75	0
35.25	9	0
35.25	9.25	0
35.25	9.5	0
35.25	9.75	0
35.25	10	0
35.25	10.25	0
35.25	10.5	0
35.25	10.75	0
35.25	11	1	53.1
35.25	11.25	1	55.8
35.25	11.5	1	58.3
35.25	11.75	1	58.1
35.25	12	1	59.3
35.25	12.25	1	60.1
35.25	12.5	1	60.8
35.25	12.75	1	60.6
35.25	13	1	61
35.25	13.25	1	60.5
35.25	13.5	1	60
35.25	13.75	1	61.2
35.25	14	1	61.8
35.25	14.25	1	60.2
35.25	14.5	1	61.9
35.25	14.75	1	60.4
35.25	15	1	61.9
35.25	15.25	1	62.6
35.25	15.5	1	63.6
35.25	15.75	1	61.7
35.25	16	1	61.7
35.25	16.25	1	63.8
35.25	16.5	1	63.6
35.25	16.75	1	64.7
35.25	17	1	61.7
35.25	17.25	1	64
35.25	17.5	1	61.3
35.25	17.75	1	60.2
35.25	18	1	60.9
35.25	18.25	1	62.6
35.25	18.5	1	62.6
35.25	18.75	1	62.2
35.25	19	1	62.1
35.25	19.25	1	64.2
35.25	19.5	1	60.5
35.25	19.75	1	63
35.25	20	1	60.5
35.25	20.25	1	60.2
35.25	20.5	1	60.3
35.25	20.75	1	59.7
35.25	21	1	57
35.25	21.25	1	58.5
35.25	21.5	1	58.3
35.25	21.75	1	57.9
35.25	22	1	56.8
35.25	22.25	1	55.8
35.25	22.5	1	54.7
35.25	22.75	1	52
35.25	23	1	54
35.25	23.25	1	55.7
35.25	23.5	1	57.5
35.25	23.75	1	59.6
35.25	24	1	56.9
35.25	24.25	1	53.2
35.25	24.5	1	60.2
35.25	24.75	1	63.5
35.25	25	1	52
35.25	25.25	1	63.9
35.25	25.5	1	54.6
35.25	25.75	1	62.9
35.25	26	1	61.3
35.25	26.25	1	61.1
35.25	26.5	1	59.8
35.25	26.75	1	60.3
35.25	27	1	61
35.25	27.25	1	61.2
35.25	27.5	1	62.1
35.25	27.75	1	60.1
35.25	28	1	58.8
35.25	28.25	1	60.3
35.25	28.5	1	57.4
35.25	28.75	1	57
35.25	29	1	60.7
35.25	29.25	1	58.9
35.25	29.5	1	58.3
35.25	29.75	1	55.9
35.25	30	1	56.8
35.25	30.25	1	54.2
35.25	30.5	1	55.4
35.25	30.75	1	55.7
35.25	31	1	54.7
35.25	31.25	1	53.2
35.25	31.5	1	51.1
35.25	31.75	1	50.3
35.25	32	1	47.4
35.25	32.25	1	46.6
35.25	32.5	1	44
35.25	32.75	1	45.8
35.25	33	1	43.9
35.25	33.25	0
35.25	33.5	0
35.25	33.75	0
35.25	34	1	44.6
35.25	34.25	1	42.2
35.25	34.5	1	44.1
35.25	34.75	1	43.3
35.375	-15	1	37.9
35.375	-14.75	1	39.2
35.375	-14.5	1	40.9
35.375	-14.25	1	40.7
35.375	-14	1	39.8
35.375	-13.75	1	42
35.375	-13.5	1	41.5
35.375	-13.25	1	40.7
35.375	-13	1	42.8
35.375	-12.75	1	43.3
35.375	-12.5	1	43.6
35.375	-12.25	1	44
35.375	-12	1	43.6
35.375	-11.75	1	45.1
35.375	-11.5	1	46.5
35.375	-11.25	1	45.5
35.375	-11	1	43.9
35.375	-10.75	1	43.4
35.375	-10.5	1	45.1
35.375	-10.25	1	47.2
35.375	-10	1	47.8
35.375	-9.75	1	46.9
35.375	-9.5	1	49.9
35.375	-9.25	1	49.8
35.375	-9	1	50.3
35.375	-8.75	1	52.3
35.375	-8.5	1	52.9
35.375	-8.25	1	54
35.375	-8	1	56.1
35.375	-7.75	1	53.4
35.375	-7.5	1	53.8
35.375	-7.25	1	53.9
35.375	-7	1	53.9
35.375	-6.75	1	52.2
35.375	-6.5	1	51.9
35.375	-6.25	1	49.9
35.375	-6	0
35.375	-5.75	0
35.375	-5.5	0
35.375	-5.25	0
35.375	-5	1	47.4
35.375	-4.75	1	43.1
35.375	-4.5	1	39.7
35.375	-4.25	1	40.4
35.375	-4	1	45.4
35.375	-3.75	1	42.1
35.375	-3.5	1	42.8
35.375	-3.25	1	40.8
35.375	-3	1	41.2
35.375	-2.75	1	44.6
35.375	-2.5	1	48.5
35.375	-2.25	1	43.9
35.375	-2	1	45.4
35.375	-1.75	1	45.3
35.375	-1.5	1	43.3
35.375	-1.25	0
35.375	-1	0
35.375	-0.75	0
35.375	-0.5	0
35.375	-0.25	0
35.375	0	0
35.375	0.25	0
35.375	0.5	0
35.375	0.75	0
35.375	1	0
35.375	1.25	0
35.375	1.5	0
35.375	1.75	0
35.375	2	0
35.375	2.25	0
35.375	2.5	0
35.375	2.75	0
35.375	3	0
35.375	3.25	0
35.375	3.5	0
35.375	3.75	0
35.375	4	0
35.375	4.25	0
35.375	4.5	0
35.375	4.75	0
35.375	5	0
35.375	5.25	0
35.375	5.5	0
35.375	5.75	0
35.375	6	0
35.375	6.25	0
35.375	6.5	0
35.375	6.75	0
35.375	7	0
35.375	7.25	0
35.375	7.5	0
35.375	7.75	0
35.375	8	0
35.375	8.25	0
35.375	8.5	0
35.375	8.75	0
35.375	9	0
35.375	9.25	0
35.375	9.5	0
35.375	9.75	0
35.375	10	0
35.375	10.25	0
35.375	10.5	0
35.375	10.75	0
35.375	11	1	53.9
35.375	11.25	1	57.8
35.375	11.5	1	60.3
35.375	11.75	1	59
35.375	12	1	58.6
35.375	12.25	1	60.5
35.375	12.5	1	59.3
35.375	12.75	1	60.1
35.375	13	1	60.6
35.375	13.25	1	60.9
35.375	13.5	1	60
35.375	13.75	1	60.2
35.375	14	1	59.7
35.375	14.25	1	59.3
35.375	14.5	1	61.7
35.375	14.75	1	62.5
35.375	15	1	62.6
35.375	15.25	1	62
35.375	15.5	1	61.9
35.375	15.75	1	63.9
35.375	16	1	64.1
35.375	16.25	1	64.2
35.375	16.5	1	64.8
35.375	16.75	1	64.8
35.375	17	1	62.4
35.375	17.25	1	60.9
35.375	17.5	1	61.7
35.375	17.75	1	62.4
35.375	18	1	61.6
35.375	18.25	1	62.2
35.375	18.5	1	61.8
35.375	18.75	1	62.8
35.375	19	1	63.9
35.375	19.25	1	60.8
35.375	19.5	1	60.7
35.375	19.75	1	62.4
35.375	20	1	60.7
35.375	20.25	1	61.8
35.375	20.5	1	59.5
35.375	20.75	1	60.8
35.375	21	1	58.1
35.375	21.25	1	59.9
35.375	21.5	1	59.3
35.375	21.75	1	59.1
35.375	22	1	57.8
35.375	22.25	1	57
35.375	22.5	1	55.2
35.375	22.75	1	53.5
35.375	23	1	53.4
35.375	23.25	1	55
35.375	23.5	1	55.7
35.375	23.75	1	53.4
35.375	24	1	61.7
35.375	24.25	1	63
35.375	24.5	1	62.2
35.375	24.75	1	67.6
35.375	25	1	64.6
35.375	25.25	1	63.1
35.375	25.5	1	63.5
35.375	25.75	1	62.7
35.375	26	1	61.7
35.375	26.25	1	62.4
35.375	26.5	1	59
35.375	26.75	1	59.9
35.375	27	1	61.2
35.375	27.25	1	62.6
35.375	27.5	1	62.4
35.375	27.75	1	61.2
35.375	28	1	60.6
35.375	28.25	1	59.4
35.375	28.5	1	59
35.375	28.75	1	60.3
35.375	29	1	61.1
35.375	29.25	1	59
35.375	29.5	1	57.1
35.375	29.75	1	56.4
35.375	30	1	56.5
35.375	30.25	1	54
35.375	30.5	1	56.8
35.375	30.75	1	57
35.375	31	1	57.1
35.375	31.25	1	55.7
35.375	31.5	1	51.7
35.375	31.75	1	49.1
35.375	32	1	46.1
35.375	32.25	1	47.9
35.375	32.5	1	44.7
35.375	32.75	1	44.4
35.375	33	1	45.1
35.375	33.25	1	44.5
35.375	33.5	1	47.1
35.375	33.75	1	49.8
35.375	34	0
35.375	34.25	1	42.4
35.375	34.5	1	42.4
35.375	34.75	1	41.8
35.5	-15	1	38
35.5	-14.75	1	39
35.5	-14.5	1	38.4
35.5	-14.25	1	39.5
35.5	-14	1	39.2
35.5	-13.75	1	41.5
35.5	-13.5	1	40.4
35.5	-13.25	1	43.4
35.5	-13	1	41.1
35.5	-12.75	1	42.8
35.5	-12.5	1	43.8
35.5	-12.25	1	42.4
35.5	-12	1	42.2
35.5	-11.75	1	43.7
35.5	-11.5	1	45
35.5	-11.25	1	46.2
35.5	-11	1	46.5
35.5	-10.75	1	43.6
35.5	-10.5	1	45.1
35.5	-10.25	1	44.8
35.5	-10	1	46.6
35.5	-9.75	1	47
35.5	-9.5	1	50.4
35.5	-9.25	1	50.9
35.5	-9	1	51.3
35.5	-8.75	1	50.9
35.5	-8.5	1	51.7
35.5	-8.25	1	53.5
35.5	-8	1	55.8
35.5	-7.75	1	53.1
35.5	-7.5	1	53.5
35.5	-7.25	1	51.1
35.5	-7	1	52.4
35.5	-6.75	1	55.1
35.5	-6.5	1	52
35.5	-6.25	1	52.2
35.5	-6	0
35.5	-5.75	0
35.5	-5.5	0
35.5	-5.25	1	45.5
35.5	-5	1	45.5
35.5	-4.75	1	45.5
35.5	-4.5	1	44.3
35.5	-4.25	1	44.9
35.5	-4	1	46.9
35.5	-3.75	1	46
35.5	-3.5	1	42.3
35.5	-3.25	1	46.7
35.5	-3	1	44.7
35.5	-2.75	1	45.8
35.5	-2.5	1	45.7
35.5	-2.25	1	45.1
35.5	-2	1	45
35.5	-1.75	1	45.9
35.5	-1.5	1	45.8
35.5	-1.25	0
35.5	-1	0
35.5	-0.75	0
35.5	-0.5	0
35.5	-0.25	0
35.5	0	0
35.5	0.25	0
35.5	0.5	0
35.5	0.75	0
35.5	1	0
35.5	1.25	0
35.5	1.5	0
35.5	1.75	0
35.5	2	0
35.5	2.25	0
35.5	2.5	0
35.5	2.75	0
35.5	3	0
35.5	3.25	0
35.5	3.5	0
35.5	3.75	0
35.5	4	0
35.5	4.25	0
35.5	4.5	0
35.5	4.75	0
35.5	5	0
35.5	5.25	0
35.5	5.5	0
35.5	5.75	0
35.5	6	0
35.5	6.25	0
35.5	6.5	0
35.5	6.75	0
35.5	7	0
35.5	7.25	0
35.5	7.5	0
35.5	7.75	0
35.5	8	0
35.5	8.25	0
35.5	8.5	0
35.5	8.75	0
35.5	9	0
35.5	9.25	0
35.5	9.5	0
35.5	9.75	0
35.5	10	0
35.5	10.25	0
35.5	10.5	0
35.5	10.75	0
35.5	11	1	56.7
35.5	11.25	1	58.2
35.5	11.5	1	59.3
35.5	11.75	1	58.2
35.5	12	1	60.6
35.5	12.25	1	61.2
35.5	12.5	1	59.9
35.5	12.75	1	60.2
35.5	13	1	62
35.5	13.25	1	61.2
35.5	13.5	1	60.6
35.5	13.75	1	58.8
35.5	14	1	60.1
35.5	14.25	1	62.1
35.5	14.5	1	60.9
35.5	14.75	1	62
35.5	15	1	63.3
35.5	15.25	1	62.8
35.5	15.5	1	63.1
35.5	15.75	1	63.2
35.5	16	1	62.7
35.5	16.25	1	64.7
35.5	16.5	1	65.5
35.5	16.75	1	62.1
35.5	17	1	62.2
35.5	17.25	1	62.5
35.5	17.5	1	62.9
35.5	17.75	1	63.5
35.5	18	1	62.6
35.5	18.25	1	62.4
35.5	18.5	1	61.2
35.5	18.75	1	62.3
35.5	19	1	63.4
35.5	19.25	1	62.2
35.5	19.5	1	63.6
35.5	19.75	1	63.3
35.5	20	1	60.4
35.5	20.25	1	61.4
35.5	20.5	1	59.7
35.5	20.75	1	60.8
35.5	21	1	59.8
35.5	21.25	1	59.8
35.5	21.5	1	57.4
35.5	21.75	1	57.6
35.5	22	1	58.5
35.5	22.25	1	56.9
35.5	22.5	1	55
35.5	22.75	1	53.4
35.5	23	1	53.3
35.5	23.25	1	54.4
35.5	23.5	1	55.5
35.5	23.75	1	65.3
35.5	24	1	63.6
35.5	24.25	1	63.2
35.5	24.5	1	63.4
35.5	24.75	1	64.4
35.5	25	1	63.7
35.5	25.25	1	62.4
35.5	25.5	1	61.1
35.5	25.75	1	60.4
35.5	26	1	59.9
35.5	26.25	1	61.7
35.5	26.5	1	59.5
35.5	26.75	1	60.9
35.5	27	1	60.3
35.5	27.25	1	63.8
35.5	27.5	1	60.6
35.5	27.75	1	60.7
35.5	28	1	59.6
35.5	28.25	1	60.9
35.5	28.5	1	60.7
35.5	28.75	1	58.3
35.5	29	1	61.1
35.5	29.25	1	58.5
35.5	29.5	1	57.5
35.5	29.75	1	56.1
35.5	30	1	55.8
35.5	30.25	1	56.5
35.5	30.5	1	57.1
35.5	30.75	1	56.6
35.5	31	1	55.5
35.5	31.25	1	54.5
35.5	31.5	1	53.3
35.5	31.75	1	48.4
35.5	32	1	45.5
35.5	32.25	1	47.2
35.5	32.5	1	44.4
35.5	32.75	1	44.7
35.5	33	1	44.1
35.5	33.25	1	45.2
35.5	33.5	1	45.5
35.5	33.75	1	44.8
35.5	34	1	44.2
35.5	34.25	1	45.3
35.5	34.5	1	43.8
35.5	34.75	1	40.2
35.625	-15	1	36
35.625	-14.75	1	37.5
35.625	-14.5	1	38.4
35.625	-14.25	1	39.1
35.625	-14	1	40.7
35.625	-13.75	1	39.1
35.625	-13.5	1	42.1
35.625	-13.25	1	41.9
35.625	-13	1	40
35.625	-12.75	1	43.1
35.625	-12.5	1	43.9
35.625	-12.25	1	42.5
35.625	-12	1	43.9
35.625	-11.75	1	43.5
35.625	-11.5	1	45.5
35.625	-11.25	1	44.1
35.625	-11	1	44.6
35.625	-10.75	1	42.2
35.625	-10.5	1	42.9
35.625	-10.25	1	45.8
35.625	-10	1	45.2
35.625	-9.75	1	48
35.625	-9.5	1	48.3
35.625	-9.25	1	47.4
35.625	-9	1	49.5
35.625	-8.75	1	49.5
35.625	-8.5	1	50
35.625	-8.25	1	52.4
35.625	-8	1	54.2
35.625	-7.75	1	52.9
35.625	-7.5	1	53
35.625	-7.25	1	54
35.625	-7	1	52.3
35.625	-6.75	1	52.8
35.625	-6.5	1	50.7
35.625	-6.25	1	50
35.625	-6	0
35.625	-5.75	0
35.625	-5.5	0
35.625	-5.25	1	42.2
35.625	-5	1	48.3
35.625	-4.75	1	47.5
35.625	-4.5	1	46.2
35.625	-4.25	1	44.5
35.625	-4	1	47.1
35.625	-3.75	1	48.6
35.625	-3.5	1	45.6
35.625	-3.25	1	47.2
35.625	-3	1	45.1
35.625	-2.75	1	45
35.625	-2.5	1	44.3
35.625	-2.25	1	43.4
35.625	-2	1	42.1
35.625	-1.75	1	46.8
35.625	-1.5	1	45.8
35.625	-1.25	1	44.7
35.625	-1	0
35.625	-0.75	0
35.625	-0.5	0
35.625	-0.25	0
35.625	0	0
35.625	0.25	0
35.625	0.5	0
35.625	0.75	0
35.625	1	0
35.625	1.25	0
35.625	1.5	0
35.625	1.75	0
35.625	2	0
35.625	2.25	0
35.625	2.5	0
35.625	2.75	0
35.625	3	0
35.625	3.25	0
35.625	3.5	0
35.625	3.75	0
35.625	4	0
35.625	4.25	0
35.625	4.5	0
35.625	4.75	0
35.625	5	0
35.625	5.25	0
35.625	5.5	0
35.625	5.75	0
35.625	6	0
35.625	6.25	0
35.625	6.5	0
35.625	6.75	0
35.625	7	0
35.625	7.25	0
35.625	7.5	0
35.625	7.75	0
35.625	8	0
35.625	8.25	0
35.625	8.5	0
35.625	8.75	0
35.625	9	0
35.625	9.25	0
35.625	9.5	0
35.625	9.75	0
35.625	10	0
35.625	10.25	0
35.625	10.5	0
35.625	10.75	1	55.3
35.625	11	1	57.4
35.625	11.25	1	58.1
35.625	11.5	1	59.8
35.625	11.75	1	57.5
35.625	12	1	61.8
35.625	12.25	1	59.7
35.625	12.5	1	60.2
35.625	12.75	1	59.9
35.625	13	1	60
35.625	13.25	1	60.6
35.625	13.5	1	62.2
35.625	13.75	1	59.4
35.625	14	1	61.8
35.625	14.25	1	62.2
35.625	14.5	1	62.5
35.625	14.75	1	61.9
35.625	15	1	64.1
35.625	15.25	1	63.1
35.625	15.5	1	60.6
35.625	15.75	1	62.3
35.625	16	1	64.1
35.625	16.25	1	64.4
35.625	16.5	1	63.7
35.625	16.75	1	62.6
35.625	17	1	61.8
35.625	17.25	1	64.3
35.625	17.5	1	64.6
35.625	17.75	1	63.3
35.625	18	1	61.8
35.625	18.25	1	61.7
35.625	18.5	1	61.2
35.625	18.75	1	62.4
35.625	19	1	63
35.625	19.25	1	61.4
35.625	19.5	1	62.7
35.625	19.75	1	61.8
35.625	20	1	63.2
35.625	20.25	1	62
35.625	20.5	1	61
35.625	20.75	1	60.5
35.625	21	1	57.5
35.625	21.25	1	58.4
35.625	21.5	1	58.6
35.625	21.75	1	58.7
35.625	22	1	56.4
35.625	22.25	1	57.9
35.625	22.5	1	55.6
35.625	22.75	1	55.2
35.625	23	1	53.9
35.625	23.25	1	57.4
35.625	23.5	1	54.5
35.625	23.75	1	60.9
35.625	24	1	62.1
35.625	24.25	1	61.7
35.625	24.5	1	61.3
35.625	24.75	1	60.1
35.625	25	1	60.9
35.625	25.25	1	61.6
35.625	25.5	1	61.4
35.625	25.75	1	61.5
35.625	26	1	60.3
35.625	26.25	1	60.2
35.625	26.5	1	61.4
35.625	26.75	1	60.3
35.625	27	1	60.3
35.625	27.25	1	61.5
35.625	27.5	1	61.9
35.625	27.75	1	60.7
35.625	28	1	59.6
35.625	28.25	1	59
35.625	28.5	1	59.2
35.625	28.75	1	57.7
35.625	29	1	61.1
35.625	29.25	1	58.4
35.625	29.5	1	59
35.625	29.75	1	57.4
35.625	30	1	56.8
35.625	30.25	1	55.8
35.625	30.5	1	58
35.625	30.75	1	57
35.625	31	1	57.8
35.625	31.25	1	55.1
35.625	31.5	1	51.3
35.625	31.75	1	48.9
35.625	32	1	47.7
35.625	32.25	1	47.6
35.625	32.5	1	46
35.625	32.75	1	47.8
35.625	33	1	45.9
35.625	33.25	1	47
35.625	33.5	1	47.3
35.625	33.75	1	44
35.625	34	1	43.6
35.625	34.25	1	43.6
35.625	34.5	1	41
35.625	34.75	1	38.9
35.75	-15	1	37.9
35.75	-14.75	1	35.5
35.75	-14.5	1	37.4
35.75	-14.25	1	39.2
35.75	-14	1	38.2
35.75	-13.75	1	38
35.75	-13.5	1	41.8
35.75	-13.25	1	42.4
35.75	-13	1	40.5
35.75	-12.75	1	40.9
35.75	-12.5	1	42.4
35.75	-12.25	1	43.2
35.75	-12	1	42.5
35.75	-11.75	1	44
35.75	-11.5	1	42.3
35.75	-11.25	1	44.7
35.75	-11	1	43
35.75	-10.75	1	44.9
35.75	-10.5	1	44.2
35.75	-10.25	1	43.5
35.75	-10	1	44.3
35.75	-9.75	1	46.9
35.75	-9.5	1	46.2
35.75	-9.25	1	48.1
35.75	-9	1	48
35.75	-8.75	1	49.2
35.75	-8.5	1	49.7
35.75	-8.25	1	51.5
35.75	-8	1	54.8
35.75	-7.75	1	52.8
35.75	-7.5	1	50.6
35.75	-7.25	1	54.1
35.75	-7	1	51.5
35.75	-6.75	1	52.2
35.75	-6.5	1	49.2
35.75	-6.25	1	49.9
35.75	-6	1	50
35.75	-5.75	1	48.7
35.75	-5.5	1	48.5
35.75	-5.25	1	42.7
35.75	-5	1	45.8
35.75	-4.75	1	48
35.75	-4.5	1	46.4
35.75	-4.25	1	45.2
35.75	-4	1	45.8
35.75	-3.75	1	45.3
35.75	-3.5	1	45.9
35.75	-3.25	1	44.6
35.75	-3	1	42.6
35.75	-2.75	1	41.7
35.75	-2.5	1	40.7
35.75	-2.25	1	41.4
35.75	-2	1	41.1
35.75	-1.75	1	44.7
35.75	-1.5	1	45.8
35.75	-1.25	1	44.9
35.75	-1	1	46.1
35.75	-0.75	1	47.4
35.75	-0.5	0
35.75	-0.25	0
35.75	0	0
35.75	0.25	0
35.75	0.5	0
35.75	0.75	0
35.75	1	0
35.75	1.25	0
35.75	1.5	0
35.75	1.75	0
35.75	2	0
35.75	2.25	0
35.75	2.5	0
35.75	2.75	0
35.75	3	0
35.75	3.25	0
35.75	3.5	0
35.75	3.75	0
35.75	4	0
35.75	4.25	0
35.75	4.5	0
35.75	4.75	0
35.75	5	0
35.75	5.25	0
35.75	5.5	0
35.75	5.75	0
35.75	6	0
35.75	6.25	0
35.75	6.5	0
35.75	6.75	0
35.75	7	0
35.75	7.25	0
35.75	7.5	0
35.75	7.75	0
35.75	8	0
35.75	8.25	0
35.75	8.5	0
35.75	8.75	0
35.75	9	0
35.75	9.25	0
35.75	9.5	0
35.75	9.75	0
35.75	10	0
35.75	10.25	0
35.75	10.5	1	55.8
35.75	10.75	1	55.4
35.75	11	1	56.4
35.75	11.25	1	58.3
35.75	11.5	1	59.4
35.75	11.75	1	59.8
35.75	12	1	59.8
35.75	12.25	1	61.7
35.75	12.5	1	59.5
35.75	12.75	1	59.2
35.75	13	1	61.4
35.75	13.25	1	61.1
35.75	13.5	1	62.3
35.75	13.75	1	61.6
35.75	14	1	60.2
35.75	14.25	1	60.7
35.75	14.5	1	62.8
35.75	14.75	1	63.6
35.75	15	1	64.5
35.75	15.25	1	64.5
35.75	15.5	1	63.2
35.75	15.75	1	63.9
35.75	16	1	63.7
35.75	16.25	1	63.7
35.75	16.5	1	63
35.75	16.75	1	62.4
35.75	17	1	59.7
35.75	17.25	1	61.2
35.75	17.5	1	62.9
35.75	17.75	1	63.3
35.75	18	1	62.3
35.75	18.25	1	62.1
35.75	18.5	1	60.5
35.75	18.75	1	62.1
35.75	19	1	62.6
35.75	19.25	1	62.5
35.75	19.5	1	63
35.75	19.75	1	62.1
35.75	20	1	60.9
35.75	20.25	1	61.4
35.75	20.5	1	60.4
35.75	20.75	1	59.1
35.75	21	1	57.4
35.75	21.25	1	58.4
35.75	21.5	1	57.7
35.75	21.75	1	57.1
35.75	22	1	56.2
35.75	22.25	1	56
35.75	22.5	1	55.8
35.75	22.75	1	54.9
35.75	23	1	53
35.75	23.25	1	57.6
35.75	23.5	1	56.3
35.75	23.75	1	58.5
35.75	24	1	59.1
35.75	24.25	1	64
35.75	24.5	1	62.8
35.75	24.75	1	60.6
35.75	25	1	59.7
35.75	25.25	1	61.5
35.75	25.5	1	62
35.75	25.75	1	60
35.75	26	1	60.3
35.75	26.25	1	59.7
35.75	26.5	1	60.3
35.75	26.75	1	61.3
35.75	27	1	60.9
35.75	27.25	1	59.2
35.75	27.5	1	60.1
35.75	27.75	1	62.2
35.75	28	1	62.1
35.75	28.25	1	60.8
35.75	28.5	1	60.5
35.75	28.75	1	59
35.75	29	1	59.3
35.75	29.25	1	59.5
35.75	29.5	1	57.4
35.75	29.75	1	58.4
35.75	30	1	58.1
35.75	30.25	1	56.1
35.75	30.5	1	56.1
35.75	30.75	1	55.5
35.75	31	1	55.8
35.75	31.25	1	53.2
35.75	31.5	1	51.1
35.75	31.75	1	49.4
35.75	32	1	48.8
35.75	32.25	1	48.5
35.75	32.5	1	47.8
35.75	32.75	1	47.2
35.75	33	1	48.1
35.75	33.25	1	47.7
35.75	33.5	1	47.6
35.75	33.75	1	47.3
35.75	34	1	45.6
35.75	34.25	1	44.4
35.75	34.5	1	41.8
35.75	34.75	1	41
35.875	-15	1	36.1
35.875	-14.75	1	34.5
35.875	-14.5	1	34.8
35.875	-14.25	1	36.8
35.875	-14	1	37.8
35.875	-13.75	1	38.7
35.875	-13.5	1	41.1
35.875	-13.25	1	40.2
35.875	-13	1	40.7
35.875	-12.75	1	40.6
35.875	-12.5	1	41.9
35.875	-12.25	1	41.6
35.875	-12	1	43.1
35.875	-11.75	1	41.5
35.875	-11.5	1	42.9
35.875	-11.25	1	44.9
35.875	-11	1	44.2
35.875	-10.75	1	43.1
35.875	-10.5	1	43.4
35.875	-10.25	1	44.1
35.875	-10	1	44.1
35.875	-9.75	1	45.6
35.875	-9.5	1	47.8
35.875	-9.25	1	49.8
35.875	-9	1	50.6
35.875	-8.75	1	48.6
35.875	-8.5	1	50.1
35.875	-8.25	1	51.1
35.875	-8	1	54.1
35.875	-7.75	1	52.3
35.875	-7.5	1	50.7
35.875	-7.25	1	52.7
35.875	-7	1	53.2
35.875	-6.75	1	50.8
35.875	-6.5	1	48
35.875	-6.25	1	48.5
35.875	-6	1	48.8
35.875	-5.75	1	48
35.875	-5.5	1	48.9
35.875	-5.25	1	43.9
35.875	-5	1	47.3
35.875	-4.75	1	45.9
35.875	-4.5	1	43.9
35.875	-4.25	1	44.8
35.875	-4	1	44.1
35.875	-3.75	1	44.7
35.875	-3.5	1	46.4
35.875	-3.25	1	44
35.875	-3	1	43.5
35.875	-2.75	1	42.3
35.875	-2.5	1	40.7
35.875	-2.25	1	41.7
35.875	-2	1	42
35.875	-1.75	1	40.8
35.875	-1.5	1	41.6
35.875	-1.25	1	44.9
35.875	-1	1	47.8
35.875	-0.75	1	47.4
35.875	-0.5	1	47.5
35.875	-0.25	1	49.8
35.875	0	0
35.875	0.25	0
35.875	0.5	0
35.875	0.75	0
35.875	1	0
35.875	1.25	0
35.875	1.5	0
35.875	1.75	0
35.875	2	0
35.875	2.25	0
35.875	2.5	0
35.875	2.75	0
35.875	3	0
35.875	3.25	0
35.875	3.5	0
35.875	3.75	0
35.875	4	0
35.875	4.25	0
35.875	4.5	0
35.875	4.75	0
35.875	5	0
35.875	5.25	0
35.875	5.5	0
35.875	5.75	0
35.875	6	0
35.875	6.25	0
35.875	6.5	0
35.875	6.75	0
35.875	7	0
35.875	7.25	0
35.875	7.5	0
35.875	7.75	0
35.875	8	0
35.875	8.25	0
35.875	8.5	0
35.875	8.75	0
35.875	9	0
35.875	9.25	0
35.875	9.5	0
35.875	9.75	0
35.875	10	0
35.875	10.25	0
35.875	10.5	1	56.8
35.875	10.75	1	54.9
35.875	11	1	58.6
35.875	11.25	1	58.2
35.875	11.5	1	58.4
35.875	11.75	1	61.7
35.875	12	1	60.7
35.875	12.25	1	62.3
35.875	12.5	1	58.6
35.875	12.75	1	61.2
35.875	13	1	60.2
35.875	13.25	1	61.9
35.875	13.5	1	63.2
35.875	13.75	1	62
35.875	14	1	61.6
35.875	14.25	1	63.1
35.875	14.5	1	63.5
35.875	14.75	1	62
35.875	15	1	63.3
35.875	15.25	1	63.4
35.875	15.5	1	62
35.875	15.75	1	63
35.875	16	1	62.2
35.875	16.25	1	62.2
35.875	16.5	1	62.4
35.875	16.75	1	61.5
35.875	17	1	59.8
35.875	17.25	1	60.8
35.875	17.5	1	62.2
35.875	17.75	1	62
35.875	18	1	62.8
35.875	18.25	1	61.1
35.875	18.5	1	62.5
35.875	18.75	1	60.6
35.875	19	1	63.4
35.875	19.25	1	64.3
35.875	19.5	1	63.4
35.875	19.75	1	62.6
35.875	20	1	62.7
35.875	20.25	1	61.9
35.875	20.5	1	60
35.875	20.75	1	58.4
35.875	21	1	59.7
35.875	21.25	1	60.6
35.875	21.5	1	55.9
35.875	21.75	1	58.3
35.875	22	1	56.3
35.875	22.25	1	56.5
35.875	22.5	1	57.5
35.875	22.75	1	55.1
35.875	23	1	55.5
35.875	23.25	1	55.2
35.875	23.5	1	57.1
35.875	23.75	1	57.1
35.875	24	1	62.2
35.875	24.25	1	64.2
35.875	24.5	1	62.4
35.875	24.75	1	61.8
35.875	25	1	62.4
35.875	25.25	1	62.4
35.875	25.5	1	60.9
35.875	25.75	1	62.2
35.875	26	1	59.4
35.875	26.25	1	57.2
35.875	26.5	1	60.1
35.875	26.75	1	60.2
35.875	27	1	61
35.875	27.25	1	59.6
35.875	27.5	1	61.2
35.875	27.75	1	60.8
35.875	28	1	62.1
35.875	28.25	1	61.4
35.875	28.5	1	59.6
35.875	28.75	1	57.9
35.875	29	1	58.5
35.875	29.25	1	60.6
35.875	29.5	1	56
35.875	29.75	1	56.9
35.875	30	1	55.9
35.875	30.25	1	49.2
35.875	30.5	1	51
35.875	30.75	1	51.2
35.875	31	1	56.2
35.875	31.25	1	52.6
35.875	31.5	1	51
35.875	31.75	1	51.5
35.875	32	1	48.9
35.875	32.25	1	48.1
35.875	32.5	1	50.3
35.875	32.75	1	46.9
35.875	33	1	46.6
35.875	33.25	1	46.1
35.875	33.5	1	46.5
35.875	33.75	1	43.6
35.875	34	1	46.3
35.875	34.25	1	46.9
35.875	34.5	1	41.3
35.875	34.75	1	39.1
36	-15	1	38
36	-14.75	1	34.1
36	-14.5	1	36.7
36	-14.25	1	36.1
36	-14	1	37.3
36	-13.75	1	38.1
36	-13.5	1	39.7
36	-13.25	1	39.6
36	-13	1	40.3
36	-12.75	1	39.8
36	-12.5	1	40.3
36	-12.25	1	41.6
36	-12	1	42.9
36	-11.75	1	44
36	-11.5	1	42.2
36	-11.25	1	44.1
36	-11	1	44.6
36	-10.75	1	43.8
36	-10.5	1	43.3
36	-10.25	1	43
36	-10	1	44.2
36	-9.75	1	44.3
36	-9.5	1	48.1
36	-9.25	1	49.1
36	-9	1	49.2
36	-8.75	1	50.1
36	-8.5	1	51.1
36	-8.25	1	50.8
36	-8	1	53.9
36	-7.75	1	51.9
36	-7.5	1	52.4
36	-7.25	1	52.8
36	-7	1	51.2
36	-6.75	1	50.3
36	-6.5	1	48.4
36	-6.25	1	49.5
36	-6	1	50.3
36	-5.75	1	49.7
36	-5.5	1	44
36	-5.25	1	45.9
36	-5	1	48.4
36	-4.75	1	45.8
36	-4.5	1	43.4
36	-4.25	1	42.9
36	-4	1	43.3
36	-3.75	1	43.8
36	-3.5	1	45.1
36	-3.25	1	44.6
36	-3	1	43.1
36	-2.75	1	43.9
36	-2.5	1	42.2
36	-2.25	1	43.6
36	-2	1	42.8
36	-1.75	1	40.7
36	-1.5	1	39.5
36	-1.25	1	40.6
36	-1	1	44.3
36	-0.75	1	44.3
36	-0.5	1	47.8
36	-0.25	1	49.5
36	0	1	49
36	0.25	0
36	0.5	0
36	0.75	0
36	1	0
36	1.25	0
36	1.5	0
36	1.75	0
36	2	0
36	2.25	0
36	2.5	0
36	2.75	0
36	3	0
36	3.25	0
36	3.5	0
36	3.75	0
36	4	0
36	4.25	0
36	4.5	0
36	4.75	0
36	5	0
36	5.25	0
36	5.5	0
36	5.75	0
36	6	0
36	6.25	0
36	6.5	0
36	6.75	0
36	7	0
36	7.25	0
36	7.5	0
36	7.75	0
36	8	0
36	8.25	0
36	8.5	0
36	8.75	0
36	9	0
36	9.25	0
36	9.5	0
36	9.75	0
36	10	0
36	10.25	0
36	10.5	1	54.9
36	10.75	1	55
36	11	1	56.3
36	11.25	1	55.9
36	11.5	1	58.9
36	11.75	1	59.8
36	12	1	60
36	12.25	1	61.2
36	12.5	1	60.2
36	12.75	1	61.1
36	13	1	62.9
36	13.25	1	60.9
36	13.5	1	62.8
36	13.75	1	60.4
36	14	1	62
36	14.25	1	63.9
36	14.5	1	61.5
36	14.75	1	63.9
36	15	1	63.7
36	15.25	1	62.9
36	15.5	1	63.1
36	15.75	1	62.9
36	16	1	63.5
36	16.25	1	62.4
36	16.5	1	63.3
36	16.75	1	61.6
36	17	1	59.9
36	17.25	1	61.5
36	17.5	1	61.2
36	17.75	1	63.7
36	18	1	64.4
36	18.25	1	61.6
36	18.5	1	63.2
36	18.75	1	65
36	19	1	63.2
36	19.25	1	62.8
36	19.5	1	61.6
36	19.75	1	62
36	20	1	61.1
36	20.25	1	61.3
36	20.5	1	61.4
36	20.75	1	59.1
36	21	1	57
36	21.25	1	57.1
36	21.5	1	58.2
36	21.75	1	58.4
36	22	1	55.2
36	22.25	1	55.3
36	22.5	1	56.1
36	22.75	1	55.2
36	23	1	55.6
36	23.25	1	56.7
36	23.5	1	58.2
36	23.75	1	57.6
36	24	1	61
36	24.25	1	62.5
36	24.5	1	62.2
36	24.75	1	62.4
36	25	1	62.1
36	25.25	1	58.8
36	25.5	1	60.6
36	25.75	1	60.2
36	26	1	59.8
36	26.25	1	57.2
36	26.5	1	60.1
36	26.75	1	60.4
36	27	1	60.1
36	27.25	1	59.9
36	27.5	1	60.6
36	27.75	1	55.3
36	28	1	62.9
36	28.25	1	59.8
36	28.5	1	58
36	28.75	1	56.7
36	29	1	59.8
36	29.25	1	54.9
36	29.5	1	55.2
36	29.75	1	52
36	30	1	48.2
36	30.25	1	45.4
36	30.5	1	41.3
36	30.75	1	45.5
36	31	1	49.9
36	31.25	1	49.9
36	31.5	1	49.5
36	31.75	1	49.9
36	32	1	48.6
36	32.25	1	49.3
36	32.5	0
36	32.75	0
36	33	1	46.6
36	33.25	1	44.6
36	33.5	1	43.1
36	33.75	1	44.2
36	34	1	43.7
36	34.25	1	45.3
36	34.5	1	44.4
36	34.75	1	40.5
36.125	-15	1	33.9
36.125	-14.75	1	35.9
36.125	-14.5	1	34.8
36.125	-14.25	1	36.1
36.125	-14	1	38
36.125	-13.75	1	38.2
36.125	-13.5	1	38.9
36.125	-13.25	1	40.2
36.125	-13	1	40.8
36.125	-12.75	1	40.5
36.125	-12.5	1	41
36.125	-12.25	1	43.3
36.125	-12	1	43.1
36.125	-11.75	1	42.3
36.125	-11.5	1	43.7
36.125	-11.25	1	43.7
36.125	-11	1	43.2
36.125	-10.75	1	44.2
36.125	-10.5	1	44
36.125	-10.25	1	43.4
36.125	-10	1	44.8
36.125	-9.75	1	44.9
36.125	-9.5	1	47.8
36.125	-9.25	1	47.5
36.125	-9	1	50
36.125	-8.75	1	49.8
36.125	-8.5	1	50.6
36.125	-8.25	1	50.8
36.125	-8	1	50.9
36.125	-7.75	1	51.1
36.125	-7.5	1	51
36.125	-7.25	1	51.3
36.125	-7	1	54.2
36.125	-6.75	1	53.2
36.125	-6.5	1	51
36.125	-6.25	1	51.6
36.125	-6	1	51.7
36.125	-5.75	1	50.2
36.125	-5.5	1	41.6
36.125	-5.25	1	43.4
36.125	-5	1	43.5
36.125	-4.75	1	43
36.125	-4.5	1	43.8
36.125	-4.25	1	42.6
36.125	-4	1	44.1
36.125	-3.75	1	43.4
36.125	-3.5	1	43.9
36.125	-3.25	1	42.1
36.125	-3	1	42.5
36.125	-2.75	1	43.9
36.125	-2.5	1	41.9
36.125	-2.25	1	42
36.125	-2	1	41.5
36.125	-1.75	1	39.4
36.125	-1.5	1	42.5
36.125	-1.25	1	39.1
36.125	-1	1	41
36.125	-0.75	1	44.9
36.125	-0.5	1	44.8
36.125	-0.25	1	47
36.125	0	1	47.3
36.125	0.25	1	47.6
36.125	0.5	0
36.125	0.75	0
36.125	1	0
36.125	1.25	0
36.125	1.5	0
36.125	1.75	0
36.125	2	0
36.125	2.25	0
36.125	2.5	0
36.125	2.75	0
36.125	3	0
36.125	3.25	0
36.125	3.5	0
36.125	3.75	0
36.125	4	0
36.125	4.25	0
36.125	4.5	0
36.125	4.75	0
36.125	5	0
36.125	5.25	0
36.125	5.5	0
36.125	5.75	0
36.125	6	0
36.125	6.25	0
36.125	6.5	0
36.125	6.75	0
36.125	7	0
36.125	7.25	0
36.125	7.5	0
36.125	7.75	0
36.125	8	0
36.125	8.25	0
36.125	8.5	0
36.125	8.75	0
36.125	9	0
36.125	9.25	0
36.125	9.5	0
36.125	9.75	0
36.125	10	0
36.125	10.25	0
36.125	10.5	1	56.8
36.125	10.75	1	55.7
36.125	11	1	56.7
36.125	11.25	1	58.2
36.125	11.5	1	59.2
36.125	11.75	1	60.4
36.125	12	1	59.3
36.125	12.25	1	61.2
36.125	12.5	1	62.2
36.125	12.75	1	61.4
36.125	13	1	62.6
36.125	13.25	1	63
36.125	13.5	1	59.7
36.125	13.75	1	61
36.125	14	1	61
36.125	14.25	1	62.1
36.125	14.5	1	62.3
36.125	14.75	1	62.9
36.125	15	1	63.8
36.125	15.25	1	63.4
36.125	15.5	1	62.1
36.125	15.75	1	63.4
36.125	16	1	63.6
36.125	16.25	1	63.3
36.125	16.5	1	63.9
36.125	16.75	1	62.3
36.125	17	1	61.8
36.125	17.25	1	63.1
36.125	17.5	1	62
36.125	17.75	1	63.6
36.125	18	1	63
36.125	18.25	1	62.9
36.125	18.5	1	62.9
36.125	18.75	1	63
36.125	19	1	62.3
36.125	19.25	1	62.6
36.125	19.5	1	61.8
36.125	19.75	1	61.5
36.125	20	1	61.3
36.125	20.25	1	59.6
36.125	20.5	1	58.3
36.125	20.75	1	57.2
36.125	21	1	57.2
36.125	21.25	1	56.7
36.125	21.5	1	57.2
36.125	21.75	1	56.3
36.125	22	1	55.5
36.125	22.25	1	55.6
36.125	22.5	1	55.8
36.125	22.75	1	56.5
36.125	23	1	58.1
36.125	23.25	1	59
36.125	23.5	1	58.3
36.125	23.75	1	57.3
36.125	24	1	60.7
36.125	24.25	1	62.5
36.125	24.5	1	61.1
36.125	24.75	1	61
36.125	25	1	60.8
36.125	25.25	1	58.7
36.125	25.5	1	62
36.125	25.75	1	57.8
36.125	26	1	58.1
36.125	26.25	1	57.4
36.125	26.5	1	59
36.125	26.75	1	60.3
36.125	27	1	60.1
36.125	27.25	1	60.5
36.125	27.5	1	59.8
36.125	27.75	1	58
36.125	28	1	55.1
36.125	28.25	1	59.9
36.125	28.5	1	59.1
36.125	28.75	1	57.8
36.125	29	1	59
36.125	29.25	1	55.2
36.125	29.5	1	54.2
36.125	29.75	1	53.2
36.125	30	1	42.4
36.125	30.25	1	44
36.125	30.5	1	43.3
36.125	30.75	1	42.8
36.125	31	1	44.5
36.125	31.25	1	47.5
36.125	31.5	1	46.8
36.125	31.75	1	47.4
36.125	32	1	47.9
36.125	32.25	0
36.125	32.5	0
36.125	32.75	0
36.125	33	0
36.125	33.25	0
36.125	33.5	1	41.2
36.125	33.75	1	38.3
36.125	34	1	36.7
36.125	34.25	1	41.3
36.125	34.5	1	39.3
[truncated: 44,601 more rows]

## Sheet: slope_exceed_days
Latitude	Longitude	mask	slope_exceed_days (days year-1)	slope_exceed_days_25 (days year-1)	slope_exceed_days_75 (days year-1)
35	-15	1	-0.350506	-0.549037	-0.133681
35	-14.75	1	-0.321227	-0.546027	-0.00553096
35	-14.5	1	-0.311524	-0.561298	-0.0514216
35	-14.25	1	-0.417678	-0.752705	-0.0869618
35	-14	1	-0.557459	-0.890925	-0.153096
35	-13.75	1	-0.36175	-0.804753	0.0528641
35	-13.5	1	-0.20492	-0.553007	0.264846
35	-13.25	1	-0.0607846	-0.374488	0.232416
35	-13	1	-0.0875636	-0.266751	0.185416
35	-12.75	1	-0.416347	-0.681127	-0.206469
35	-12.5	1	-0.954785	-1.34159	-0.543505
35	-12.25	1	0.204851	-0.0606943	0.582661
35	-12	1	-0.246393	-0.652368	0.142007
35	-11.75	1	0.159256	-0.150541	0.514734
35	-11.5	1	0.306566	-0.102329	0.740095
35	-11.25	1	0.14272	-0.45573	0.698059
35	-11	1	-0.739023	-1.12712	-0.172301
35	-10.75	1	-0.487127	-0.976545	-0.00155148
35	-10.5	1	-0.292543	-0.91567	0.382082
35	-10.25	1	-0.498784	-0.971851	-0.0475061
35	-10	1	-0.465963	-1.09415	-0.0323375
35	-9.75	1	-0.327416	-0.616175	-0.00484646
35	-9.5	1	-0.253296	-0.790122	0.186699
35	-9.25	1	-0.425865	-1.02289	0.158694
35	-9	1	-1.45364	-2.04089	-0.912297
35	-8.75	1	-1.00544	-1.5634	-0.24022
35	-8.5	1	-1.04817	-1.62506	-0.380549
35	-8.25	1	-0.871132	-1.31082	-0.525817
35	-8	1	-0.684487	-1.31722	-0.0202148
35	-7.75	1	-1.47466	-1.9398	-0.845289
35	-7.5	1	-0.781277	-1.15327	-0.26491
35	-7.25	1	-0.906801	-1.36121	-0.552603
35	-7	1	-0.512425	-1.21517	0.239248
35	-6.75	1	-1.02857	-1.61819	-0.30356
35	-6.5	1	-0.929391	-1.27509	-0.509089
35	-6.25	0
35	-6	0
35	-5.75	0
35	-5.5	0
35	-5.25	0
35	-5	0
35	-4.75	0
35	-4.5	0
35	-4.25	0
35	-4	0
35	-3.75	0
35	-3.5	0
35	-3.25	0
35	-3	0
35	-2.75	0
35	-2.5	0
35	-2.25	0
35	-2	0
35	-1.75	0
35	-1.5	0
35	-1.25	0
35	-1	0
35	-0.75	0
35	-0.5	0
35	-0.25	0
35	0	0
35	0.25	0
35	0.5	0
35	0.75	0
35	1	0
35	1.25	0
35	1.5	0
35	1.75	0
35	2	0
35	2.25	0
35	2.5	0
35	2.75	0
35	3	0
35	3.25	0
35	3.5	0
35	3.75	0
35	4	0
35	4.25	0
35	4.5	0
35	4.75	0
35	5	0
35	5.25	0
35	5.5	0
35	5.75	0
35	6	0
35	6.25	0
35	6.5	0
35	6.75	0
35	7	0
35	7.25	0
35	7.5	0
35	7.75	0
35	8	0
35	8.25	0
35	8.5	0
35	8.75	0
35	9	0
35	9.25	0
35	9.5	0
35	9.75	0
35	10	0
35	10.25	0
35	10.5	0
35	10.75	0
35	11	1	-2.24845	-3.58174	-1.06813
35	11.25	1	-2.13571	-2.66137	-1.89012
35	11.5	1	-1.80615	-2.33797	-1.36743
35	11.75	1	-1.82823	-2.36357	-1.29619
35	12	1	-1.37604	-1.63272	-1.15603
35	12.25	1	-1.61193	-1.8153	-1.46454
35	12.5	1	-1.19374	-1.69413	-0.705659
35	12.75	1	-0.284351	-0.820543	0.204378
35	13	1	-0.549697	-0.871188	-0.0797347
35	13.25	1	-0.47401	-1.02566	0.0813432
35	13.5	1	-1.04198	-1.59307	-0.335276
35	13.75	1	-0.661184	-1.24018	0.0147771
35	14	1	-0.608563	-1.11397	-0.0786616
35	14.25	1	-1.18625	-1.80497	-0.574507
35	14.5	1	-0.743665	-1.3585	-0.117118
35	14.75	1	-0.934645	-1.52867	-0.215875
35	15	1	-0.890116	-1.77927	0.229311
35	15.25	1	-0.2906	-0.860084	0.410592
35	15.5	1	-0.345972	-1.19886	0.559575
35	15.75	1	-1.13497	-2.18496	-0.0767652
35	16	1	-0.659221	-1.30896	0.145695
35	16.25	1	-1.01265	-1.82841	-0.2744
35	16.5	1	-1.57965	-2.22343	-0.943983
35	16.75	1	-1.89595	-2.48485	-1.26676
35	17	1	-1.27447	-1.68217	-0.807031
35	17.25	1	-1.54993	-1.97037	-0.998954
35	17.5	1	-2.40239	-2.91408	-1.94813
35	17.75	1	-2.32958	-2.86703	-1.65945
35	18	1	-2.53196	-3.14416	-2.1031
35	18.25	1	-2.15548	-2.73554	-1.50651
35	18.5	1	-2.02408	-2.63214	-1.45101
35	18.75	1	-1.60845	-2.55443	-0.865129
35	19	1	-1.48222	-2.08754	-0.769326
35	19.25	1	-2.17396	-3.22935	-1.40633
35	19.5	1	-1.82278	-2.3652	-1.12402
35	19.75	1	-2.88821	-3.46043	-2.03348
35	20	1	-2.66858	-3.23595	-2.04892
35	20.25	1	-2.84785	-3.5072	-2.20746
35	20.5	1	-2.54283	-3.29843	-1.69195
35	20.75	1	-2.35613	-2.76351	-1.86947
35	21	1	-2.85636	-3.27622	-2.4494
35	21.25	1	-1.824	-2.17877	-1.42584
35	21.5	1	-1.06342	-1.48599	-0.590262
35	21.75	1	-1.79264	-2.13998	-1.43714
35	22	1	-1.38764	-1.8478	-0.941948
35	22.25	1	-0.970879	-1.30487	-0.477644
35	22.5	1	-1.19466	-2.0825	-0.399876
35	22.75	1	-0.523483	-0.82509	-0.190819
35	23	1	-0.870969	-1.29162	-0.310151
35	23.25	1	0.333957	-0.0451642	0.912429
35	23.5	1	-0.683026	-1.38008	0.00738628
35	23.75	1	-0.114952	-0.663982	0.451898
35	24	1	-1.09203	-1.50692	-0.351278
35	24.25	1	-0.626644	-1.19712	0.248535
35	24.5	1	-0.623564	-0.938716	-0.368975
35	24.75	1	-0.479889	-1.11538	0.131937
35	25	1	-0.419625	-0.579528	-0.291493
35	25.25	1	-0.00970566	-0.475088	0.489789
35	25.5	1	-0.257977	-0.665195	0.0393506
35	25.75	1	-0.31855	-0.972794	0.211981
35	26	1	-0.00334998	-0.843893	0.969814
35	26.25	1	-0.589071	-1.50533	0.399849
35	26.5	1	-0.638555	-1.60691	0.320974
35	26.75	1	-0.715157	-1.48115	0.26271
35	27	1	-1.2819	-2.1435	-0.125349
35	27.25	1	-1.30544	-2.26035	-0.476707
35	27.5	1	-0.865534	-1.69359	0.148656
35	27.75	1	-0.352319	-0.961089	0.589505
35	28	1	-1.02938	-1.90888	0.0745288
35	28.25	1	-0.371289	-1.08952	0.415594
35	28.5	1	-0.786549	-1.66268	0.452235
35	28.75	1	-0.188005	-0.816664	0.690178
35	29	1	-0.501853	-1.38589	0.58083
35	29.25	1	-0.706797	-1.40095	0.249963
35	29.5	1	-0.492786	-1.21338	0.373174
35	29.75	1	-0.298919	-1.0753	0.619655
35	30	1	-0.4362	-1.17632	0.371007
35	30.25	1	-0.30175	-0.952692	0.321558
35	30.5	1	-0.386799	-1.05695	0.323222
35	30.75	1	-0.419682	-0.957747	0.252402
35	31	1	-0.504828	-1.20909	0.41523
35	31.25	1	-0.92607	-1.36159	-0.199214
35	31.5	1	-0.70894	-1.17883	0.00175747
35	31.75	1	-1.08044	-1.55708	-0.270671
35	32	1	-0.770453	-1.35266	0.181926
35	32.25	1	-1.01077	-1.45454	-0.464757
35	32.5	1	-1.10393	-1.71776	-0.282539
35	32.75	0
35	33	0
35	33.25	0
35	33.5	0
35	33.75	0
35	34	1	-0.564275	-1.12871	0.0962272
35	34.25	1	0.0959928	-0.829157	1.0283
35	34.5	1	-0.683403	-0.973574	-0.330059
35	34.75	1	0.00583995	-0.217244	0.170468
35.125	-15	1	-0.6048	-0.853968	-0.303409
35.125	-14.75	1	-0.516158	-0.840958	-0.165773
35.125	-14.5	1	-0.308261	-0.537742	-0.073255
35.125	-14.25	1	-0.0485249	-0.375844	0.243959
35.125	-14	1	-0.535641	-0.971692	-0.099994
35.125	-13.75	1	-0.385452	-0.620467	-0.00619461
35.125	-13.5	1	-0.316291	-0.757839	0.176725
35.125	-13.25	1	-1.00584	-1.33676	-0.717919
35.125	-13	1	-0.921953	-1.23381	-0.700401
35.125	-12.75	1	-0.453248	-0.687082	-0.314573
35.125	-12.5	1	-0.630444	-0.992522	-0.293969
35.125	-12.25	1	-0.0458316	-0.411803	0.276539
35.125	-12	1	-0.101881	-0.425555	0.0890321
35.125	-11.75	1	0.530908	0.231106	0.781445
35.125	-11.5	1	-0.100911	-0.494704	0.270879
35.125	-11.25	1	0.345696	-0.153094	0.8167
35.125	-11	1	-0.491711	-0.98898	-0.117784
35.125	-10.75	1	0.38667	-0.0585453	1.05153
35.125	-10.5	1	-0.402425	-0.821833	-0.0561378
35.125	-10.25	1	-0.103502	-1.04017	0.655995
35.125	-10	1	0.0580472	-0.597798	0.653725
35.125	-9.75	1	-0.430126	-0.906515	0.0642244
35.125	-9.5	1	0.437579	-0.16994	1.05005
35.125	-9.25	1	-0.554067	-1.26603	0.103359
35.125	-9	1	-1.02241	-1.45583	-0.574562
35.125	-8.75	1	-0.884918	-1.44157	-0.419447
35.125	-8.5	1	-0.239995	-0.648401	0.180983
35.125	-8.25	1	-1.16233	-1.72785	-0.569517
35.125	-8	1	-1.0183	-1.3917	-0.561583
35.125	-7.75	1	-0.670369	-1.35099	-0.104085
35.125	-7.5	1	-0.0644806	-0.853131	0.608213
35.125	-7.25	1	-0.906595	-1.61667	-0.0901227
35.125	-7	1	-0.995235	-1.56979	-0.37429
35.125	-6.75	1	-1.23609	-1.8799	-0.397442
35.125	-6.5	1	-0.519924	-1.23857	0.166489
35.125	-6.25	0
35.125	-6	0
35.125	-5.75	0
35.125	-5.5	0
35.125	-5.25	0
35.125	-5	0
35.125	-4.75	0
35.125	-4.5	0
35.125	-4.25	0
35.125	-4	0
35.125	-3.75	0
35.125	-3.5	0
35.125	-3.25	0
35.125	-3	0
35.125	-2.75	1	0.332224	0.00327321	0.56939
35.125	-2.5	1	-1.19283	-1.78579	-0.557493
35.125	-2.25	1	-1.29242	-1.58098	-1.08023
35.125	-2	1	-0.778793	-1.09741	-0.376751
35.125	-1.75	0
35.125	-1.5	0
35.125	-1.25	0
35.125	-1	0
35.125	-0.75	0
35.125	-0.5	0
35.125	-0.25	0
35.125	0	0
35.125	0.25	0
35.125	0.5	0
35.125	0.75	0
35.125	1	0
35.125	1.25	0
35.125	1.5	0
35.125	1.75	0
35.125	2	0
35.125	2.25	0
35.125	2.5	0
35.125	2.75	0
35.125	3	0
35.125	3.25	0
35.125	3.5	0
35.125	3.75	0
35.125	4	0
35.125	4.25	0
35.125	4.5	0
35.125	4.75	0
35.125	5	0
35.125	5.25	0
35.125	5.5	0
35.125	5.75	0
35.125	6	0
35.125	6.25	0
35.125	6.5	0
35.125	6.75	0
35.125	7	0
35.125	7.25	0
35.125	7.5	0
35.125	7.75	0
35.125	8	0
35.125	8.25	0
35.125	8.5	0
35.125	8.75	0
35.125	9	0
35.125	9.25	0
35.125	9.5	0
35.125	9.75	0
35.125	10	0
35.125	10.25	0
35.125	10.5	0
35.125	10.75	0
35.125	11	1	-2.06203	-2.74653	-1.55143
35.125	11.25	1	-1.38975	-1.95568	-1.00439
35.125	11.5	1	-1.87887	-2.44671	-1.37475
35.125	11.75	1	-1.96982	-2.36056	-1.51751
35.125	12	1	-1.04988	-1.54108	-0.395227
35.125	12.25	1	-0.710685	-1.00977	-0.380105
35.125	12.5	1	-0.272954	-0.767823	0.435938
35.125	12.75	1	-0.455285	-1.02389	0.162202
35.125	13	1	0.0509932	-0.384304	0.615422
35.125	13.25	1	-0.269064	-1.07932	0.461611
35.125	13.5	1	-0.927285	-1.54962	-0.281697
35.125	13.75	1	-0.76303	-1.04421	-0.285591
35.125	14	1	-0.504801	-1.00515	0.098869
35.125	14.25	1	-0.48397	-0.89789	0.103213
35.125	14.5	1	0.0404896	-0.54491	0.50713
35.125	14.75	1	-0.478776	-1.11003	0.208739
35.125	15	1	-0.415065	-1.07989	0.358253
35.125	15.25	1	-0.165152	-1.06582	0.787607
35.125	15.5	1	0.132108	-0.614149	0.918584
35.125	15.75	1	-0.376111	-1.12645	0.400869
35.125	16	1	-0.91593	-1.63351	-0.110166
35.125	16.25	1	-1.22578	-1.98592	-0.342009
35.125	16.5	1	-1.63466	-2.55202	-0.518237
35.125	16.75	1	-2.53731	-3.00109	-1.97379
35.125	17	1	-1.55832	-2.04076	-1.04127
35.125	17.25	1	-2.33893	-2.75777	-1.88925
35.125	17.5	1	-1.94683	-2.45167	-1.40092
35.125	17.75	1	-2.52073	-2.81027	-2.26401
35.125	18	1	-2.33523	-2.79049	-1.90929
35.125	18.25	1	-2.35255	-2.99534	-1.7075
35.125	18.5	1	-2.0521	-2.58695	-1.44419
35.125	18.75	1	-1.38515	-2.13675	-0.601489
35.125	19	1	-1.80062	-2.42583	-1.05169
35.125	19.25	1	-1.98084	-2.58418	-1.06075
35.125	19.5	1	-2.15945	-3.0353	-1.24042
35.125	19.75	1	-2.59163	-3.00317	-1.88188
35.125	20	1	-2.74114	-3.18357	-2.23321
35.125	20.25	1	-2.60771	-3.12121	-2.1718
35.125	20.5	1	-2.13638	-2.82919	-1.60488
35.125	20.75	1	-1.91602	-2.5169	-1.34312
35.125	21	1	-2.58268	-3.03791	-2.10984
35.125	21.25	1	-1.30039	-1.54217	-1.06537
35.125	21.5	1	-1.04946	-1.57946	-0.586253
35.125	21.75	1	-1.42232	-1.80107	-1.12076
35.125	22	1	-0.287055	-0.508548	-0.065349
35.125	22.25	1	-1.24901	-1.63091	-0.681391
35.125	22.5	1	-0.873627	-1.22955	-0.326788
35.125	22.75	1	-0.252666	-0.471755	0.0100201
35.125	23	1	-1.05477	-1.34801	-0.511324
35.125	23.25	1	-1.01948	-1.61122	-0.360944
35.125	23.5	1	0.336702	-0.0306855	0.796772
35.125	23.75	1	0.385288	0.0196851	0.772006
35.125	24	1	0.409304	-0.309252	1.15371
35.125	24.25	1	-0.0645398	-0.524925	0.495337
35.125	24.5	1	-0.979015	-1.79123	-0.238961
35.125	24.75	1	-1.05428	-1.53334	-0.592281
35.125	25	1	-0.444254	-0.85534	-0.0928705
35.125	25.25	1	-0.224362	-0.640828	0.164403
35.125	25.5	1	0.571735	0.1224	1.06766
35.125	25.75	1	-0.312435	-0.844335	0.338326
35.125	26	1	-0.871963	-1.70495	0.467805
35.125	26.25	1	0.105977	-0.351562	0.645013
35.125	26.5	1	-0.538727	-1.28842	0.412409
35.125	26.75	1	-0.680788	-1.23735	0.0613612
35.125	27	1	-1.2317	-1.87462	-0.428289
35.125	27.25	1	-1.62663	-2.52209	-0.642365
35.125	27.5	1	-0.461851	-1.12492	0.319735
35.125	27.75	1	-0.241615	-0.98458	0.492407
35.125	28	1	-0.713397	-1.28293	-0.0754535
35.125	28.25	1	-1.06168	-1.70553	-0.336548
35.125	28.5	1	-0.89838	-1.57916	-0.15919
35.125	28.75	1	-0.153884	-0.753423	0.616639
35.125	29	1	-0.120121	-0.899428	0.742404
35.125	29.25	1	-0.394449	-1.02855	0.655311
35.125	29.5	1	-0.140111	-1.10189	0.753849
35.125	29.75	1	-0.854601	-1.62854	-0.111984
35.125	30	1	-0.100868	-0.538681	0.353175
35.125	30.25	1	-0.0942543	-0.853943	0.860681
35.125	30.5	1	-0.0245798	-0.508562	0.690879
35.125	30.75	1	-0.308925	-0.821761	0.395747
35.125	31	1	-0.845083	-1.72842	-0.0160989
35.125	31.25	1	-0.615047	-1.22387	0.027411
35.125	31.5	1	0.0677155	-0.386958	0.796902
35.125	31.75	1	-0.414198	-0.884238	0.079973
35.125	32	1	-0.883729	-1.33334	-0.259662
35.125	32.25	1	-1.59225	-2.001	-1.13329
35.125	32.5	1	-0.543219	-1.1873	0.420224
35.125	32.75	1	-0.504547	-1.16536	0.104922
35.125	33	0
35.125	33.25	0
35.125	33.5	0
35.125	33.75	0
35.125	34	1	-1.18882	-2.04186	-0.326148
35.125	34.25	1	-0.129567	-0.573435	0.377776
35.125	34.5	1	-0.534693	-0.838609	-0.313294
35.125	34.75	1	-0.424914	-0.663345	-0.281195
35.25	-15	1	-0.951662	-1.25731	-0.63383
35.25	-14.75	1	0.172901	-0.0326538	0.379635
35.25	-14.5	1	-0.670861	-0.911295	-0.296469
35.25	-14.25	1	-0.442556	-0.959357	0.100148
35.25	-14	1	-0.862174	-1.13701	-0.583542
35.25	-13.75	1	-0.551575	-0.906729	-0.127241
35.25	-13.5	1	0.0621856	-0.207428	0.321715
35.25	-13.25	1	-0.253349	-0.481345	-0.0209076
35.25	-13	1	-0.836176	-1.22368	-0.553432
35.25	-12.75	1	-0.280201	-0.466764	-0.134845
35.25	-12.5	1	-0.0323136	-0.398442	0.313476
35.25	-12.25	1	-0.743303	-1.24988	-0.291744
35.25	-12	1	0.307841	0.00912337	0.51935
35.25	-11.75	1	0.711891	0.425402	1.08804
35.25	-11.5	1	0.25523	-0.0564766	0.570637
35.25	-11.25	1	0.130979	-0.292194	0.549753
35.25	-11	1	0.0703891	-0.843672	0.976153
35.25	-10.75	1	-0.274486	-0.91427	0.29391
35.25	-10.5	1	0.144359	-0.489819	0.683057
35.25	-10.25	1	-0.191884	-0.637094	0.0905667
35.25	-10	1	-0.177118	-0.713584	0.378019
35.25	-9.75	1	0.63803	0.0400371	1.28545
35.25	-9.5	1	0.116357	-0.562092	0.795301
35.25	-9.25	1	-0.24948	-0.863577	0.415015
35.25	-9	1	-0.209745	-0.862782	0.34345
35.25	-8.75	1	-1.07952	-1.33136	-0.780771
35.25	-8.5	1	-1.11129	-1.94526	-0.461713
35.25	-8.25	1	-0.705759	-1.16903	-0.207111
35.25	-8	1	-0.44882	-0.983175	-0.0164888
35.25	-7.75	1	-0.702886	-1.22035	-0.172716
35.25	-7.5	1	-0.045212	-0.56272	1.16461
35.25	-7.25	1	-0.413976	-0.995141	0.0563908
35.25	-7	1	-0.518213	-1.14392	0.257249
35.25	-6.75	1	-1.35497	-2.01429	-0.695061
35.25	-6.5	1	-0.813721	-1.41455	-0.281759
35.25	-6.25	0
35.25	-6	0
35.25	-5.75	0
35.25	-5.5	0
35.25	-5.25	0
35.25	-5	0
35.25	-4.75	1	0.350809	-0.392994	1.11867
35.25	-4.5	1	2.23412	1.59443	2.83093
35.25	-4.25	1	-0.725045	-1.24159	-0.263497
35.25	-4	1	0.228537	-0.266304	0.764639
35.25	-3.75	1	0.727507	0.072165	1.39977
35.25	-3.5	1	1.10972	0.491354	1.81256
35.25	-3.25	1	0.273674	0.108356	0.553051
35.25	-3	1	-0.302186	-1.03898	0.376743
35.25	-2.75	1	-1.43725	-2.0462	-0.613691
35.25	-2.5	1	0.216764	-0.180096	0.634553
35.25	-2.25	1	0.352471	-0.481808	1.11426
35.25	-2	1	0.0900468	-0.324534	0.459674
35.25	-1.75	1	-0.102762	-0.521809	0.402574
35.25	-1.5	0
35.25	-1.25	0
35.25	-1	0
35.25	-0.75	0
35.25	-0.5	0
35.25	-0.25	0
35.25	0	0
35.25	0.25	0
35.25	0.5	0
35.25	0.75	0
35.25	1	0
35.25	1.25	0
35.25	1.5	0
35.25	1.75	0
35.25	2	0
35.25	2.25	0
35.25	2.5	0
35.25	2.75	0
35.25	3	0
35.25	3.25	0
35.25	3.5	0
35.25	3.75	0
35.25	4	0
35.25	4.25	0
35.25	4.5	0
35.25	4.75	0
35.25	5	0
35.25	5.25	0
35.25	5.5	0
35.25	5.75	0
35.25	6	0
35.25	6.25	0
35.25	6.5	0
35.25	6.75	0
35.25	7	0
35.25	7.25	0
35.25	7.5	0
35.25	7.75	0
35.25	8	0
35.25	8.25	0
35.25	8.5	0
35.25	8.75	0
35.25	9	0
35.25	9.25	0
35.25	9.5	0
35.25	9.75	0
35.25	10	0
35.25	10.25	0
35.25	10.5	0
35.25	10.75	0
35.25	11	1	-1.98424	-2.86699	-1.3812
35.25	11.25	1	-1.34936	-2.12331	-0.665034
35.25	11.5	1	-1.57638	-2.35838	-0.919766
35.25	11.75	1	-1.70997	-1.95741	-1.49336
35.25	12	1	-0.567799	-1.03024	-0.133772
35.25	12.25	1	-0.361008	-0.656622	-0.0750488
35.25	12.5	1	-0.176612	-0.719783	0.428744
35.25	12.75	1	-0.452301	-1.08204	0.243092
35.25	13	1	-0.129926	-0.489409	0.385539
35.25	13.25	1	0.177765	-0.462594	1.00836
35.25	13.5	1	-0.757395	-1.6184	0.253677
35.25	13.75	1	-0.300168	-0.710565	0.311126
35.25	14	1	0.388907	-0.255831	1.06735
35.25	14.25	1	-0.563346	-0.975409	-0.158757
35.25	14.5	1	-0.834908	-1.22449	-0.262908
35.25	14.75	1	-0.478116	-1.06086	0.135259
35.25	15	1	-0.176771	-1.12091	0.635865
35.25	15.25	1	-0.870938	-1.53642	-0.219267
35.25	15.5	1	-0.705653	-1.40164	0.213943
35.25	15.75	1	-0.573445	-1.53031	0.451302
35.25	16	1	-1.4523	-2.27148	-0.611713
35.25	16.25	1	-2.13657	-2.58571	-1.52228
35.25	16.5	1	-2.36508	-2.93304	-1.71646
35.25	16.75	1	-1.86149	-2.6154	-1.17071
35.25	17	1	-2.1642	-2.68111	-1.51609
35.25	17.25	1	-2.66434	-3.48076	-1.77546
35.25	17.5	1	-2.14179	-2.59747	-1.54585
35.25	17.75	1	-1.98538	-2.50011	-1.51945
35.25	18	1	-2.69124	-3.20453	-2.3021
35.25	18.25	1	-2.38095	-3.0196	-1.96043
35.25	18.5	1	-1.52978	-2.28252	-0.82107
35.25	18.75	1	-1.29261	-1.63949	-1.06491
35.25	19	1	-1.26283	-1.89882	-0.738715
35.25	19.25	1	-2.30324	-3.05	-1.57605
35.25	19.5	1	-2.47097	-2.7967	-1.91325
35.25	19.75	1	-2.90993	-3.40922	-2.2034
35.25	20	1	-2.4722	-2.77667	-1.95288
35.25	20.25	1	-2.52631	-2.97321	-2.0187
35.25	20.5	1	-2.96845	-3.43329	-2.39088
35.25	20.75	1	-2.1047	-2.63925	-1.47674
35.25	21	1	-2.11407	-2.46808	-1.64966
35.25	21.25	1	-1.18947	-1.41511	-0.98407
35.25	21.5	1	-1.09703	-1.81768	-0.547853
35.25	21.75	1	-1.19942	-1.47912	-0.773812
35.25	22	1	-0.663147	-0.862754	-0.421935
35.25	22.25	1	-0.763109	-0.97167	-0.488209
35.25	22.5	1	0.209203	-0.220777	0.703708
35.25	22.75	1	-0.719006	-1.0615	-0.346118
35.25	23	1	-1.22804	-1.91809	-0.488283
35.25	23.25	1	-1.04355	-1.57049	-0.513919
35.25	23.5	1	-0.661621	-1.11692	-0.264991
35.25	23.75	1	-0.134107	-0.609039	0.47798
35.25	24	1	0.514962	-0.0286182	1.09732
35.25	24.25	1	-0.375386	-1.05025	0.320317
35.25	24.5	1	-1.3721	-2.23601	-0.205195
35.25	24.75	1	0.206418	-0.193111	0.647631
35.25	25	1	-0.534611	-0.952234	-0.083383
35.25	25.25	1	0.532481	-0.238831	1.4052
35.25	25.5	1	0.397993	-0.180587	1.01504
35.25	25.75	1	-0.304725	-0.837157	0.449998
35.25	26	1	0.153745	-0.309145	0.840562
35.25	26.25	1	0.106528	-0.63646	1.08935
35.25	26.5	1	-0.776126	-1.40849	0.0719734
35.25	26.75	1	-0.979911	-1.61903	-0.146113
35.25	27	1	-1.06738	-1.47391	-0.496451
35.25	27.25	1	-1.18821	-1.91126	-0.438794
35.25	27.5	1	-0.824478	-1.39665	-0.274953
35.25	27.75	1	-0.676674	-1.09892	-0.00422705
35.25	28	1	-0.598064	-1.29528	0.28768
35.25	28.25	1	-0.811895	-1.60994	0.0607362
35.25	28.5	1	-0.46093	-1.30796	0.486074
35.25	28.75	1	-1.21084	-2.27603	0.177874
35.25	29	1	-0.491745	-1.42519	0.479485
35.25	29.25	1	-0.532607	-1.1824	0.21473
35.25	29.5	1	-0.390677	-1.18398	0.444748
35.25	29.75	1	-0.991785	-1.37136	-0.360662
35.25	30	1	-0.496482	-1.12245	0.147363
35.25	30.25	1	-0.446778	-0.933936	0.199149
35.25	30.5	1	-0.0577045	-0.747111	0.819977
35.25	30.75	1	-0.00149565	-0.596055	0.581246
35.25	31	1	-0.756504	-1.56146	0.163327
35.25	31.25	1	-0.395913	-0.808283	0.108373
35.25	31.5	1	0.359378	-0.176323	0.939161
35.25	31.75	1	-0.474635	-0.972842	0.339052
35.25	32	1	-1.12881	-1.57459	-0.654978
35.25	32.25	1	-1.87451	-2.2709	-1.35759
35.25	32.5	1	-1.93749	-2.17009	-1.6011
35.25	32.75	1	-1.47667	-1.9164	-0.98103
35.25	33	1	-0.480118	-1.05907	0.286568
35.25	33.25	0
35.25	33.5	0
35.25	33.75	0
35.25	34	1	-0.624668	-0.956686	-0.241272
35.25	34.25	1	-0.690234	-1.339	0.0647809
35.25	34.5	1	-0.68012	-1.10031	-0.247024
35.25	34.75	1	-1.23634	-1.54637	-0.925796
35.375	-15	1	-0.119704	-0.504706	0.223099
35.375	-14.75	1	-0.0280387	-0.407227	0.255796
35.375	-14.5	1	-0.282672	-0.555536	-0.0256293
35.375	-14.25	1	-0.737645	-1.04438	-0.299217
35.375	-14	1	-0.273742	-0.479039	0.0005397
35.375	-13.75	1	-0.0528376	-0.271533	0.15657
35.375	-13.5	1	-0.208334	-0.527813	0.103845
35.375	-13.25	1	-0.266476	-0.465522	-0.0122431
35.375	-13	1	-0.81582	-1.06041	-0.637662
35.375	-12.75	1	-0.523056	-0.768475	-0.32331
35.375	-12.5	1	-0.365936	-0.781627	-0.0475011
35.375	-12.25	1	-0.529194	-0.992743	-0.138733
35.375	-12	1	-0.450382	-1.09773	0.176379
35.375	-11.75	1	0.280955	-0.24562	0.692439
35.375	-11.5	1	0.560446	0.0372435	0.950848
35.375	-11.25	1	0.538204	0.118537	0.986484
35.375	-11	1	-0.212901	-0.760868	0.349552
35.375	-10.75	1	-0.324451	-0.882082	0.0781041
35.375	-10.5	1	-0.511256	-0.959692	-0.0477437
35.375	-10.25	1	0.531987	-0.0638942	1.10227
35.375	-10	1	0.155689	-0.757269	0.819905
35.375	-9.75	1	0.56049	0.00840295	1.00316
35.375	-9.5	1	0.873019	0.300051	1.42868
35.375	-9.25	1	-0.710583	-1.28029	-0.221552
35.375	-9	1	-1.04744	-1.41138	-0.681425
35.375	-8.75	1	-0.947529	-1.38376	-0.54114
35.375	-8.5	1	-0.829606	-1.35042	-0.350322
35.375	-8.25	1	-0.88879	-1.45288	-0.384446
35.375	-8	1	-0.984975	-1.49179	-0.4444
35.375	-7.75	1	-0.202526	-0.806445	0.451311
35.375	-7.5	1	-0.613199	-1.32707	0.00871068
35.375	-7.25	1	-0.795554	-1.3731	-0.0493511
35.375	-7	1	0.416586	-0.531309	1.13552
35.375	-6.75	1	-0.0915256	-1.01092	0.821186
35.375	-6.5	1	-0.851478	-1.64582	-0.239848
35.375	-6.25	1	-0.630196	-1.05842	-0.0112165
35.375	-6	0
35.375	-5.75	0
35.375	-5.5	0
35.375	-5.25	0
35.375	-5	1	-1.20989	-1.69785	-0.719368
35.375	-4.75	1	-0.114865	-0.538546	0.509275
35.375	-4.5	1	0.975928	0.623145	1.47455
35.375	-4.25	1	0.683085	0.315307	1.35109
35.375	-4	1	-0.165752	-0.630656	0.30819
35.375	-3.75	1	-0.33191	-0.960346	0.201493
35.375	-3.5	1	0.11339	-0.397835	0.670036
35.375	-3.25	1	1.34255	0.803425	2.02676
35.375	-3	1	-1.10967	-1.7318	-0.55221
35.375	-2.75	1	-1.54347	-2.5167	-0.52916
35.375	-2.5	1	-1.27536	-1.56014	-0.960891
35.375	-2.25	1	-0.682681	-0.973331	-0.378667
35.375	-2	1	-1.73963	-2.10668	-1.2394
35.375	-1.75	1	-0.97161	-1.35393	-0.403836
35.375	-1.5	1	-0.977353	-1.35442	-0.635181
35.375	-1.25	0
35.375	-1	0
35.375	-0.75	0
35.375	-0.5	0
35.375	-0.25	0
35.375	0	0
35.375	0.25	0
35.375	0.5	0
35.375	0.75	0
35.375	1	0
35.375	1.25	0
35.375	1.5	0
35.375	1.75	0
35.375	2	0
35.375	2.25	0
35.375	2.5	0
35.375	2.75	0
35.375	3	0
35.375	3.25	0
35.375	3.5	0
35.375	3.75	0
35.375	4	0
35.375	4.25	0
35.375	4.5	0
35.375	4.75	0
35.375	5	0
35.375	5.25	0
35.375	5.5	0
35.375	5.75	0
35.375	6	0
35.375	6.25	0
35.375	6.5	0
35.375	6.75	0
35.375	7	0
35.375	7.25	0
35.375	7.5	0
35.375	7.75	0
35.375	8	0
35.375	8.25	0
35.375	8.5	0
35.375	8.75	0
35.375	9	0
35.375	9.25	0
35.375	9.5	0
35.375	9.75	0
35.375	10	0
35.375	10.25	0
35.375	10.5	0
35.375	10.75	0
35.375	11	1	-1.20983	-2.24291	-0.106364
35.375	11.25	1	-0.659526	-1.36197	-0.00166308
35.375	11.5	1	-1.1795	-1.76133	-0.495628
35.375	11.75	1	-0.624351	-1.04816	-0.338132
35.375	12	1	0.139431	-0.387891	0.59474
35.375	12.25	1	-0.573214	-0.882135	-0.403537
35.375	12.5	1	-0.841461	-1.11683	-0.497151
35.375	12.75	1	-0.0820927	-0.524519	0.388633
35.375	13	1	-0.0999593	-0.740645	0.540269
35.375	13.25	1	-0.130937	-1.063	1.1421
35.375	13.5	1	-0.055332	-0.564695	0.622109
35.375	13.75	1	0.180965	-0.292494	0.747286
35.375	14	1	-0.20953	-0.539949	0.160564
35.375	14.25	1	-0.942409	-1.51409	-0.398516
35.375	14.5	1	-1.15447	-1.48152	-0.768891
35.375	14.75	1	-1.05701	-1.79031	-0.451766
35.375	15	1	-0.722514	-1.46155	0.069836
35.375	15.25	1	-0.635878	-1.4324	0.283517
35.375	15.5	1	-0.422651	-1.42555	0.854874
35.375	15.75	1	-0.380592	-1.10261	0.589412
35.375	16	1	-1.36845	-2.25347	0.0396974
35.375	16.25	1	-1.40987	-2.10396	-0.497642
35.375	16.5	1	-2.77672	-3.37219	-2.08036
35.375	16.75	1	-1.98533	-3.02327	-1.12846
35.375	17	1	-2.51226	-3.03914	-2.03969
35.375	17.25	1	-2.45583	-3.17157	-1.61319
35.375	17.5	1	-2.37475	-2.87888	-1.70822
35.375	17.75	1	-2.88928	-3.20375	-2.61678
35.375	18	1	-2.72342	-3.01688	-2.32642
35.375	18.25	1	-2.10696	-2.94597	-1.39242
35.375	18.5	1	-2.18371	-2.79418	-1.54358
35.375	18.75	1	-2.09899	-2.47835	-1.65639
35.375	19	1	-2.21604	-2.73538	-1.90491
35.375	19.25	1	-2.84572	-3.31983	-2.03831
35.375	19.5	1	-3.17555	-3.62108	-2.77519
35.375	19.75	1	-2.61492	-3.09668	-2.03783
35.375	20	1	-2.40623	-2.82831	-2.01565
35.375	20.25	1	-2.1829	-2.63381	-1.66536
35.375	20.5	1	-2.06766	-2.4519	-1.58086
35.375	20.75	1	-1.4881	-1.89942	-1.05993
35.375	21	1	-1.50956	-1.67493	-1.29124
35.375	21.25	1	-1.03534	-1.37693	-0.724942
35.375	21.5	1	-1.53212	-2.0497	-1.03513
35.375	21.75	1	-1.76307	-2.01731	-1.50235
35.375	22	1	-1.01004	-1.28124	-0.670711
35.375	22.25	1	-0.374594	-0.670474	-0.10271
35.375	22.5	1	-0.43119	-0.814567	-0.0107711
35.375	22.75	1	-1.17116	-1.4892	-0.774416
35.375	23	1	-0.938089	-1.54331	-0.388218
35.375	23.25	1	-0.628151	-1.11302	0.0281955
35.375	23.5	1	-0.0571456	-0.494894	0.402345
35.375	23.75	1	-1.24245	-1.935	-0.692838
35.375	24	1	-0.0508505	-0.455588	0.478222
35.375	24.25	1	-0.976043	-1.75269	0.0462612
35.375	24.5	1	0.0414442	-0.734934	0.78943
35.375	24.75	1	-0.235826	-0.968611	0.692757
35.375	25	1	0.802471	0.350752	1.38802
35.375	25.25	1	0.265362	-0.276341	0.866417
35.375	25.5	1	-0.673987	-1.50765	-0.0530163
35.375	25.75	1	0.258526	-0.261873	0.87429
35.375	26	1	-0.267815	-0.936755	0.455453
35.375	26.25	1	0.392776	-0.0895207	0.957137
35.375	26.5	1	-0.0618959	-0.629532	0.753231
35.375	26.75	1	-0.955369	-1.58383	-0.176156
35.375	27	1	-0.466756	-0.963669	0.00250836
35.375	27.25	1	-0.918844	-1.61365	-0.31362
35.375	27.5	1	-1.00343	-1.63604	-0.295298
35.375	27.75	1	-0.165679	-0.699411	0.460446
35.375	28	1	-1.01776	-1.58105	-0.298631
35.375	28.25	1	-0.842335	-1.4862	-0.206353
35.375	28.5	1	-0.254213	-0.746868	0.310931
35.375	28.75	1	-0.603825	-0.979485	-0.0439282
35.375	29	1	-0.757668	-1.32156	-0.116357
35.375	29.25	1	0.0967812	-0.446075	0.716512
35.375	29.5	1	-0.29288	-1.00089	0.437978
35.375	29.75	1	-0.56023	-0.99178	0.105842
35.375	30	1	-0.994787	-1.42875	-0.383507
35.375	30.25	1	-0.740354	-1.21753	-0.0804172
35.375	30.5	1	-0.297847	-0.671276	0.443895
35.375	30.75	1	-0.431447	-0.827504	0.283356
35.375	31	1	-0.601774	-0.980263	0.0294953
35.375	31.25	1	-0.637083	-0.916207	-0.262528
35.375	31.5	1	-0.383903	-1.10199	0.404729
35.375	31.75	1	-0.526897	-0.916205	0.120998
35.375	32	1	-0.686609	-1.15801	-0.226392
35.375	32.25	1	-1.50148	-2.00772	-0.902103
35.375	32.5	1	-1.7526	-2.35608	-1.12484
35.375	32.75	1	-1.95411	-2.40189	-1.2635
35.375	33	1	-0.92616	-1.54104	-0.197112
35.375	33.25	1	0.514559	-0.25609	1.18518
35.375	33.5	1	0.17704	-0.0992926	0.59531
35.375	33.75	1	-0.541174	-1.03564	0.0258066
35.375	34	0
35.375	34.25	1	-0.606408	-0.928411	-0.315546
35.375	34.5	1	-1.04656	-1.55647	-0.445141
35.375	34.75	1	-1.08251	-1.35177	-0.854258
35.5	-15	1	0.13885	-0.212928	0.504969
35.5	-14.75	1	-0.50172	-0.767415	-0.160828
35.5	-14.5	1	-0.280992	-0.83692	0.262247
35.5	-14.25	1	-0.67514	-0.966683	-0.392336
35.5	-14	1	-0.883159	-1.25824	-0.520671
35.5	-13.75	1	-0.0440601	-0.362446	0.260117
35.5	-13.5	1	-0.306377	-0.691756	0.0337128
35.5	-13.25	1	-0.31455	-0.513935	-0.0938373
35.5	-13	1	-0.17821	-0.370284	0.0299623
35.5	-12.75	1	-1.02571	-1.29237	-0.707048
35.5	-12.5	1	0.00374978	-0.303097	0.284403
35.5	-12.25	1	-0.344978	-0.804688	0.0446658
35.5	-12	1	-0.403536	-1.02604	0.155211
35.5	-11.75	1	-0.680745	-1.08581	-0.21755
35.5	-11.5	1	-0.155358	-0.845068	0.5
35.5	-11.25	1	0.56196	-0.00393154	1.04622
35.5	-11	1	-0.0254936	-0.75609	0.515075
35.5	-10.75	1	-0.939193	-1.38045	-0.554786
35.5	-10.5	1	-0.928915	-1.5883	-0.425204
35.5	-10.25	1	0.313912	-0.625016	1.10478
35.5	-10	1	0.024046	-0.91962	0.727912
35.5	-9.75	1	-0.187263	-0.730085	0.368977
35.5	-9.5	1	-0.401984	-0.976156	0.198818
35.5	-9.25	1	-0.702067	-1.23887	-0.0556836
35.5	-9	1	-0.546875	-0.801339	-0.312908
35.5	-8.75	1	-0.90094	-1.16665	-0.621455
35.5	-8.5	1	-0.747813	-1.01518	-0.433802
35.5	-8.25	1	-0.55355	-1.10279	-0.128497
35.5	-8	1	-1.15699	-1.64932	-0.702456
35.5	-7.75	1	-0.249032	-1.07649	0.601014
35.5	-7.5	1	0.448522	-0.394072	1.35523
35.5	-7.25	1	-0.642809	-1.17682	-0.0721626
35.5	-7	1	0.207013	-0.568111	1.20093
35.5	-6.75	1	-1.23504	-1.96476	-0.582403
35.5	-6.5	1	-0.505075	-1.33849	0.297628
35.5	-6.25	1	-0.107582	-0.657496	0.601471
35.5	-6	0
35.5	-5.75	0
35.5	-5.5	0
35.5	-5.25	1	-0.769574	-1.3266	-0.234798
35.5	-5	1	0.291095	-0.486523	0.874673
35.5	-4.75	1	-0.672034	-1.14234	-0.153078
35.5	-4.5	1	-0.269369	-0.644566	0.141502
35.5	-4.25	1	-1.11357	-1.55011	-0.654267
35.5	-4	1	-0.225935	-0.870434	0.586463
35.5	-3.75	1	-0.370806	-0.935113	0.282585
35.5	-3.5	1	-0.931029	-1.50311	-0.39052
35.5	-3.25	1	-1.37376	-2.02643	-0.721835
35.5	-3	1	-0.800109	-1.44492	0.056904
35.5	-2.75	1	-1.29692	-1.78186	-0.773176
35.5	-2.5	1	-0.139549	-0.491124	0.369007
35.5	-2.25	1	-0.483497	-0.946784	-0.100118
35.5	-2	1	-0.584279	-0.876733	-0.296512
35.5	-1.75	1	-1.29769	-1.69972	-0.819872
35.5	-1.5	1	-1.16346	-1.60814	-0.772235
35.5	-1.25	0
35.5	-1	0
35.5	-0.75	0
35.5	-0.5	0
35.5	-0.25	0
35.5	0	0
35.5	0.25	0
35.5	0.5	0
35.5	0.75	0
35.5	1	0
35.5	1.25	0
35.5	1.5	0
35.5	1.75	0
35.5	2	0
35.5	2.25	0
35.5	2.5	0
35.5	2.75	0
35.5	3	0
35.5	3.25	0
35.5	3.5	0
35.5	3.75	0
35.5	4	0
35.5	4.25	0
35.5	4.5	0
35.5	4.75	0
35.5	5	0
35.5	5.25	0
35.5	5.5	0
35.5	5.75	0
35.5	6	0
35.5	6.25	0
35.5	6.5	0
35.5	6.75	0
35.5	7	0
35.5	7.25	0
35.5	7.5	0
35.5	7.75	0
35.5	8	0
35.5	8.25	0
35.5	8.5	0
35.5	8.75	0
35.5	9	0
35.5	9.25	0
35.5	9.5	0
35.5	9.75	0
35.5	10	0
35.5	10.25	0
35.5	10.5	0
35.5	10.75	0
35.5	11	1	0.447837	-0.156226	1.03603
35.5	11.25	1	0.338404	-0.328287	0.745751
35.5	11.5	1	-0.20698	-0.867512	0.560085
35.5	11.75	1	-0.597589	-1.1159	-0.0599783
35.5	12	1	-0.124497	-0.509708	0.135269
35.5	12.25	1	-0.16879	-0.681099	0.26484
35.5	12.5	1	-0.353423	-0.849196	0.0684633
35.5	12.75	1	-0.184978	-1.28131	0.753051
35.5	13	1	-0.494424	-1.37668	0.335269
35.5	13.25	1	-0.556538	-1.57813	0.518288
35.5	13.5	1	-1.01203	-1.52035	-0.513647
35.5	13.75	1	-0.0257017	-0.531496	0.488086
35.5	14	1	-0.29405	-0.723292	0.260729
35.5	14.25	1	-0.810497	-1.32613	-0.310567
35.5	14.5	1	-1.04771	-1.59686	-0.317526
35.5	14.75	1	-0.0427389	-0.704967	0.567668
35.5	15	1	-1.05937	-1.8317	-0.0970019
35.5	15.25	1	-0.834411	-1.5608	-0.0106383
35.5	15.5	1	-1.12066	-2.02553	-0.201494
35.5	15.75	1	-0.371927	-1.10901	0.515893
35.5	16	1	-0.5965	-1.53483	0.360339
35.5	16.25	1	-1.32493	-2.1085	-0.58936
35.5	16.5	1	-1.91754	-2.52186	-1.0176
35.5	16.75	1	-2.26403	-3.20735	-1.197
35.5	17	1	-1.85078	-2.74419	-0.981136
35.5	17.25	1	-1.61057	-2.45881	-0.769713
35.5	17.5	1	-1.72717	-2.19847	-1.24833
35.5	17.75	1	-1.61595	-2.19902	-1.06335
35.5	18	1	-2.53921	-3.1022	-1.96823
35.5	18.25	1	-1.92922	-2.46322	-1.39512
35.5	18.5	1	-2.14789	-2.63314	-1.73319
35.5	18.75	1	-2.63652	-3.06481	-2.28182
35.5	19	1	-2.17128	-2.55263	-1.65026
35.5	19.25	1	-1.68172	-2.0738	-1.25866
35.5	19.5	1	-2.61044	-3.17278	-2.1184
35.5	19.75	1	-1.71163	-2.35009	-0.982865
35.5	20	1	-2.57762	-2.98125	-2.07073
35.5	20.25	1	-2.77029	-3.17708	-2.22639
35.5	20.5	1	-1.68634	-2.05687	-1.2519
35.5	20.75	1	-1.69303	-2.18631	-1.08843
35.5	21	1	-2.0005	-2.55529	-1.52191
35.5	21.25	1	-1.13652	-1.66847	-0.647411
35.5	21.5	1	-1.3548	-1.69773	-0.967028
35.5	21.75	1	-1.66015	-1.99405	-1.27013
35.5	22	1	-1.26522	-1.53278	-1.01469
35.5	22.25	1	-1.0204	-1.28532	-0.623342
35.5	22.5	1	-0.909785	-1.18982	-0.537043
35.5	22.75	1	-1.21181	-1.54191	-0.717511
35.5	23	1	-0.524098	-1.16309	0.279103
35.5	23.25	1	-0.194219	-0.974545	0.807425
35.5	23.5	1	-0.380264	-0.926878	0.150306
35.5	23.75	1	-0.686385	-1.1278	-0.29398
35.5	24	1	-1.35622	-2.36469	-0.23589
35.5	24.25	1	-1.03501	-1.43422	-0.296122
35.5	24.5	1	0.356291	-0.118494	0.844919
35.5	24.75	1	-0.270601	-1.01605	0.748464
35.5	25	1	0.158208	-0.558249	0.952521
35.5	25.25	1	0.597941	0.203825	1.16632
35.5	25.5	1	0.177096	-0.323629	0.606992
35.5	25.75	1	0.0982293	-0.58081	0.748821
35.5	26	1	-0.0741471	-0.464718	0.415943
35.5	26.25	1	0.0156719	-0.294857	0.325944
35.5	26.5	1	-0.0337254	-0.684635	0.723081
35.5	26.75	1	-0.124154	-0.668146	0.407143
35.5	27	1	-0.352454	-0.903562	0.347257
35.5	27.25	1	-0.44472	-0.976611	0.239134
35.5	27.5	1	-0.315985	-0.932714	0.438521
35.5	27.75	1	-0.174805	-0.92616	0.512676
35.5	28	1	-0.511158	-1.18752	0.196861
35.5	28.25	1	-0.608462	-1.32823	0.11265
35.5	28.5	1	-1.53103	-2.35949	-0.7391
35.5	28.75	1	-0.409756	-0.916852	0.222707
35.5	29	1	-0.829216	-1.5057	-0.271852
35.5	29.25	1	-0.701129	-1.16784	0.0101011
35.5	29.5	1	-0.775928	-1.18859	-0.206508
35.5	29.75	1	-1.0078	-1.49283	-0.466616
35.5	30	1	-1.31484	-1.70194	-0.730425
35.5	30.25	1	-1.20992	-1.61721	-0.623185
35.5	30.5	1	-0.659356	-1.27969	-0.0341815
35.5	30.75	1	-1.074	-1.53566	-0.346222
35.5	31	1	-0.0749332	-0.457351	0.509844
35.5	31.25	1	-0.625766	-1.20739	-0.00495095
35.5	31.5	1	-0.344818	-0.889993	0.279397
35.5	31.75	1	-0.572657	-1.11632	0.0828365
35.5	32	1	-1.24158	-1.87164	-0.502253
35.5	32.25	1	-1.49793	-2.0766	-0.731174
35.5	32.5	1	-0.910899	-1.5366	-0.318661
35.5	32.75	1	-1.19534	-1.84784	-0.373322
35.5	33	1	-1.61605	-2.26264	-0.803308
35.5	33.25	1	-0.213298	-0.969306	0.699682
35.5	33.5	1	-0.222255	-1.04327	0.637906
35.5	33.75	1	-0.569431	-0.972482	-0.0367082
35.5	34	1	-1.14261	-1.50946	-0.786793
35.5	34.25	1	-0.43434	-0.733833	-0.0559593
35.5	34.5	1	-1.00916	-1.37064	-0.587793
35.5	34.75	1	-1.535	-1.81015	-1.20797
35.625	-15	1	0.242197	-0.187093	0.724702
35.625	-14.75	1	-0.254161	-0.609665	0.13341
35.625	-14.5	1	-0.893265	-1.08102	-0.645816
35.625	-14.25	1	0.182182	-0.116648	0.463341
35.625	-14	1	-0.664628	-1.03612	-0.232617
35.625	-13.75	1	-0.408181	-0.621286	-0.212091
35.625	-13.5	1	-0.459996	-0.813378	-0.106421
35.625	-13.25	1	-0.0176131	-0.2771	0.251579
35.625	-13	1	-0.311181	-0.75867	0.00578131
35.625	-12.75	1	-0.377144	-0.535869	-0.220751
35.625	-12.5	1	-0.117815	-0.439158	0.341872
35.625	-12.25	1	-0.195405	-0.63907	0.252928
35.625	-12	1	0.190441	-0.194263	0.537655
35.625	-11.75	1	-0.222452	-0.899013	0.426096
35.625	-11.5	1	-0.124873	-0.705553	0.587868
35.625	-11.25	1	0.229377	-0.341275	0.781282
35.625	-11	1	-0.834812	-1.56214	-0.0239236
35.625	-10.75	1	-0.852562	-1.16093	-0.513115
35.625	-10.5	1	-0.596728	-1.11946	-0.245181
35.625	-10.25	1	-0.527921	-1.13357	0.01738
35.625	-10	1	0.0989138	-0.556279	0.63441
35.625	-9.75	1	0.589465	-0.232144	1.17825
35.625	-9.5	1	-0.117752	-0.488731	0.20505
35.625	-9.25	1	-0.420997	-0.996897	0.259506
35.625	-9	1	-0.691845	-0.952443	-0.439728
35.625	-8.75	1	-0.995172	-1.36637	-0.698401
35.625	-8.5	1	-0.651173	-1.06578	-0.252086
35.625	-8.25	1	-0.619391	-1.27409	0.0463527
35.625	-8	1	-1.01705	-1.47231	-0.512539
35.625	-7.75	1	-0.207293	-0.784483	0.141329
35.625	-7.5	1	-0.0944042	-0.821982	0.621498
35.625	-7.25	1	0.0134569	-0.558362	0.688035
35.625	-7	1	0.36145	-0.419135	1.11842
35.625	-6.75	1	-0.387092	-0.974457	0.257217
35.625	-6.5	1	-0.239815	-0.99076	0.425943
35.625	-6.25	1	0.487506	-0.285788	1.11057
35.625	-6	0
35.625	-5.75	0
35.625	-5.5	0
35.625	-5.25	1	-0.614397	-0.903317	-0.0560528
35.625	-5	1	0.591161	0.093871	1.22416
35.625	-4.75	1	-0.948812	-1.80051	-0.252054
35.625	-4.5	1	-0.159833	-0.809201	0.682495
35.625	-4.25	1	-0.266235	-0.645841	0.163993
35.625	-4	1	-0.628274	-1.1356	0.0508483
35.625	-3.75	1	-0.150195	-0.891238	0.623823
35.625	-3.5	1	0.346058	-0.30229	1.04149
35.625	-3.25	1	0.384756	-0.260792	0.934594
35.625	-3	1	0.454703	-0.0823253	1.19823
35.625	-2.75	1	0.145792	-0.273155	0.660075
35.625	-2.5	1	-0.295229	-0.762798	0.248531
35.625	-2.25	1	0.1148	-0.376131	0.616963
35.625	-2	1	-1.07827	-1.4257	-0.724208
35.625	-1.75	1	-0.878044	-1.26228	-0.410626
35.625	-1.5	1	-0.960738	-1.37156	-0.624413
35.625	-1.25	1	-0.353806	-0.707834	-0.00672043
35.625	-1	0
35.625	-0.75	0
35.625	-0.5	0
35.625	-0.25	0
35.625	0	0
35.625	0.25	0
35.625	0.5	0
35.625	0.75	0
35.625	1	0
35.625	1.25	0
35.625	1.5	0
35.625	1.75	0
35.625	2	0
35.625	2.25	0
35.625	2.5	0
35.625	2.75	0
35.625	3	0
35.625	3.25	0
35.625	3.5	0
35.625	3.75	0
35.625	4	0
35.625	4.25	0
35.625	4.5	0
35.625	4.75	0
35.625	5	0
35.625	5.25	0
35.625	5.5	0
35.625	5.75	0
35.625	6	0
35.625	6.25	0
35.625	6.5	0
35.625	6.75	0
35.625	7	0
35.625	7.25	0
35.625	7.5	0
35.625	7.75	0
35.625	8	0
35.625	8.25	0
35.625	8.5	0
35.625	8.75	0
35.625	9	0
35.625	9.25	0
35.625	9.5	0
35.625	9.75	0
35.625	10	0
35.625	10.25	0
35.625	10.5	0
35.625	10.75	1	0.0535228	-0.845402	0.825435
35.625	11	1	-0.142463	-0.754755	0.454595
35.625	11.25	1	0.641848	-0.131219	1.51801
35.625	11.5	1	0.449691	-0.00173611	0.804937
35.625	11.75	1	0.497419	-0.0247812	1.18673
35.625	12	1	-0.545466	-1.12304	-0.103099
35.625	12.25	1	0.119801	-0.362591	0.489485
35.625	12.5	1	-0.454991	-1.14898	0.424561
35.625	12.75	1	-0.263809	-1.25348	1.03423
35.625	13	1	-0.497694	-1.42431	0.41329
35.625	13.25	1	-0.906919	-1.76633	0.0631232
35.625	13.5	1	-0.29678	-0.740163	0.318703
35.625	13.75	1	-0.150722	-0.622271	0.466564
35.625	14	1	-0.900216	-1.63031	-0.054978
35.625	14.25	1	-0.729155	-1.25576	-0.156292
35.625	14.5	1	-0.518884	-1.01351	0.0745573
35.625	14.75	1	-0.372396	-1.41331	0.717046
35.625	15	1	-1.52632	-2.32406	-0.41809
35.625	15.25	1	-1.92387	-3.01646	-0.686916
35.625	15.5	1	-1.15969	-1.85809	-0.317679
35.625	15.75	1	-0.77911	-1.6821	0.0719538
35.625	16	1	-1.08477	-1.43279	-0.555672
35.625	16.25	1	-0.893395	-1.78629	0.0344454
35.625	16.5	1	-0.84178	-1.6045	-0.286953
35.625	16.75	1	-0.743196	-1.66455	0.304008
35.625	17	1	-1.6944	-2.40117	-0.808646
35.625	17.25	1	-1.55503	-2.14464	-0.765789
35.625	17.5	1	-1.61773	-2.0328	-1.08608
35.625	17.75	1	-1.32313	-1.8859	-0.809163
35.625	18	1	-0.859083	-1.25153	-0.336263
35.625	18.25	1	-2.02872	-2.40733	-1.6394
35.625	18.5	1	-1.76439	-2.27451	-1.27688
35.625	18.75	1	-1.72872	-2.08149	-1.28803
35.625	19	1	-1.3663	-1.71905	-0.878628
35.625	19.25	1	-2.66975	-3.09633	-1.91698
35.625	19.5	1	-2.93829	-3.54664	-2.1537
35.625	19.75	1	-1.85491	-2.21353	-1.40035
35.625	20	1	-2.08423	-2.50871	-1.53618
35.625	20.25	1	-2.62862	-2.93789	-2.12264
35.625	20.5	1	-2.38472	-2.80221	-1.75958
35.625	20.75	1	-1.67266	-2.07293	-1.15827
35.625	21	1	-1.06898	-1.58892	-0.663526
35.625	21.25	1	-0.89799	-1.44655	-0.189338
35.625	21.5	1	-1.39736	-1.75158	-0.981755
35.625	21.75	1	-1.24425	-1.53574	-0.962809
35.625	22	1	-0.845529	-1.11155	-0.580895
35.625	22.25	1	-1.66431	-1.94393	-1.3016
35.625	22.5	1	-1.19329	-1.80722	-0.632026
35.625	22.75	1	-1.05504	-1.3497	-0.686636
35.625	23	1	-1.33868	-1.77274	-0.649022
35.625	23.25	1	-0.0618433	-0.800117	0.812845
35.625	23.5	1	-1.14888	-1.99553	-0.419629
35.625	23.75	1	-1.20803	-1.75751	-0.621166
35.625	24	1	-1.11502	-1.8094	-0.285902
35.625	24.25	1	-1.80533	-2.46253	-0.856979
35.625	24.5	1	-0.928666	-1.68688	-0.22997
35.625	24.75	1	-0.183592	-0.767671	0.692308
35.625	25	1	-0.869567	-1.69475	0.125374
35.625	25.25	1	0.412669	-0.199011	1.14513
35.625	25.5	1	-0.137872	-0.784614	0.497658
35.625	25.75	1	0.30403	-0.0664188	0.763963
35.625	26	1	0.729836	0.404638	1.15743
35.625	26.25	1	0.364259	-0.209865	1.0037
35.625	26.5	1	0.0899602	-0.529207	0.840658
35.625	26.75	1	-0.238265	-0.870127	0.444425
35.625	27	1	0.0327007	-0.929873	0.795332
35.625	27.25	1	-0.842612	-1.40375	0.0445278
35.625	27.5	1	-1.02134	-1.7643	-0.277681
35.625	27.75	1	-0.953887	-1.50863	-0.280309
35.625	28	1	-0.601756	-1.17232	0.0143332
35.625	28.25	1	-0.870341	-1.38469	-0.264625
35.625	28.5	1	-1.60368	-2.11952	-1.1322
35.625	28.75	1	-0.771331	-1.46051	-0.0752045
35.625	29	1	-0.559081	-1.10824	0.0797578
35.625	29.25	1	-0.923588	-1.67975	-0.125569
35.625	29.5	1	-1.37467	-1.87434	-0.574014
35.625	29.75	1	-1.07623	-1.51485	-0.417062
35.625	30	1	-1.75498	-2.62011	-0.71303
35.625	30.25	1	-1.47651	-1.86056	-0.954782
35.625	30.5	1	-1.50614	-2.06755	-0.914895
35.625	30.75	1	-1.02358	-1.47413	-0.552811
35.625	31	1	-0.98627	-1.36389	-0.39471
35.625	31.25	1	-1.25585	-1.68971	-0.628859
35.625	31.5	1	-0.233267	-0.522057	0.126677
35.625	31.75	1	-0.892156	-1.1524	-0.251528
35.625	32	1	-1.09167	-1.46308	-0.455299
35.625	32.25	1	-1.00559	-1.67851	-0.192993
35.625	32.5	1	-1.1019	-1.78051	-0.296173
35.625	32.75	1	-1.58006	-2.19308	-0.84549
35.625	33	1	-0.509898	-1.21888	0.327679
35.625	33.25	1	-0.68696	-1.32121	-0.0739552
35.625	33.5	1	-0.578432	-1.19093	0.112912
35.625	33.75	1	-0.680658	-1.54178	0.203073
35.625	34	1	-0.664027	-0.955943	-0.398465
35.625	34.25	1	-0.741201	-1.1116	-0.35753
35.625	34.5	1	-0.427829	-1.10743	0.298024
35.625	34.75	1	-0.877713	-1.23239	-0.571519
35.75	-15	1	0.798103	0.463833	1.17634
35.75	-14.75	1	0.0633556	-0.258852	0.469119
35.75	-14.5	1	-0.520683	-0.942666	-0.0834904
35.75	-14.25	1	0.042329	-0.309224	0.335049
35.75	-14	1	-0.333454	-0.619124	0.0170832
35.75	-13.75	1	-0.177659	-0.487253	0.140003
35.75	-13.5	1	-0.781642	-0.933954	-0.624626
35.75	-13.25	1	-0.018528	-0.360758	0.346253
35.75	-13	1	-0.68015	-0.847612	-0.523675
35.75	-12.75	1	-0.705829	-0.932242	-0.378372
35.75	-12.5	1	-0.274915	-0.573737	0.0010627
35.75	-12.25	1	0.0228055	-0.582507	0.400595
35.75	-12	1	-0.225042	-0.764859	0.200548
35.75	-11.75	1	-0.719185	-1.42642	-0.0961145
35.75	-11.5	1	-0.993912	-1.40866	-0.621834
35.75	-11.25	1	-0.721093	-1.07679	-0.170348
35.75	-11	1	-0.698439	-1.30214	-0.117624
35.75	-10.75	1	-0.557867	-0.892756	-0.315746
35.75	-10.5	1	-0.13909	-0.670732	0.323591
35.75	-10.25	1	-0.552268	-1.11522	-0.0577765
35.75	-10	1	0.323449	-0.375549	0.917426
35.75	-9.75	1	0.0562845	-0.359422	0.383841
35.75	-9.5	1	-0.116113	-0.747438	0.347882
35.75	-9.25	1	-0.0472613	-0.478334	0.406586
35.75	-9	1	-0.689306	-1.1844	-0.249105
35.75	-8.75	1	-0.619232	-0.980124	-0.275683
35.75	-8.5	1	-0.758303	-1.04112	-0.55931
35.75	-8.25	1	-0.495686	-1.30881	0.173344
35.75	-8	1	-0.611244	-1.27049	-0.0086618
35.75	-7.75	1	-0.230214	-0.571369	0.0674267
35.75	-7.5	1	-0.283105	-0.673143	0.161359
35.75	-7.25	1	-0.10827	-0.663345	0.376227
35.75	-7	1	-0.536718	-0.990806	-0.123872
35.75	-6.75	1	-0.238801	-0.800696	0.189508
35.75	-6.5	1	-0.65138	-1.02999	-0.266673
35.75	-6.25	1	-0.622602	-1.21574	-0.242085
35.75	-6	1	0.177926	-0.121566	0.532133
35.75	-5.75	1	-1.16616	-1.8585	-0.436141
35.75	-5.5	1	-0.861883	-1.37294	-0.285782
35.75	-5.25	1	0.0995379	-0.240445	0.529489
35.75	-5	1	-0.4135	-0.977141	0.207359
35.75	-4.75	1	-0.48747	-1.01817	-0.00114847
35.75	-4.5	1	0.202711	-0.402351	0.775663
35.75	-4.25	1	0.392176	-0.170607	0.85371
35.75	-4	1	0.854812	0.358264	1.39007
35.75	-3.75	1	-0.211419	-0.810266	0.397871
35.75	-3.5	1	-0.28222	-0.778669	0.114188
35.75	-3.25	1	-0.0087163	-0.644774	0.64531
35.75	-3	1	0.560333	0.111994	1.03891
35.75	-2.75	1	0.555341	-0.2411	1.14485
35.75	-2.5	1	-0.0629052	-0.697278	0.514857
35.75	-2.25	1	-0.375695	-0.81614	-0.0415959
35.75	-2	1	-0.303462	-0.655571	0.0116465
35.75	-1.75	1	-0.124637	-0.549586	0.209503
35.75	-1.5	1	-1.07446	-1.3119	-0.86852
35.75	-1.25	1	-0.969075	-1.24207	-0.622814
35.75	-1	1	-1.42588	-1.85815	-0.987697
35.75	-0.75	1	-0.999384	-1.2981	-0.565171
35.75	-0.5	0
35.75	-0.25	0
35.75	0	0
35.75	0.25	0
35.75	0.5	0
35.75	0.75	0
35.75	1	0
35.75	1.25	0
35.75	1.5	0
35.75	1.75	0
35.75	2	0
35.75	2.25	0
35.75	2.5	0
35.75	2.75	0
35.75	3	0
35.75	3.25	0
35.75	3.5	0
35.75	3.75	0
35.75	4	0
35.75	4.25	0
35.75	4.5	0
35.75	4.75	0
35.75	5	0
35.75	5.25	0
35.75	5.5	0
35.75	5.75	0
35.75	6	0
35.75	6.25	0
35.75	6.5	0
35.75	6.75	0
35.75	7	0
35.75	7.25	0
35.75	7.5	0
35.75	7.75	0
35.75	8	0
35.75	8.25	0
35.75	8.5	0
35.75	8.75	0
35.75	9	0
35.75	9.25	0
35.75	9.5	0
35.75	9.75	0
35.75	10	0
35.75	10.25	0
35.75	10.5	1	-0.285412	-1.23115	0.729155
35.75	10.75	1	-0.0496118	-1.155	0.837225
35.75	11	1	1.27452	0.361729	2.15389
35.75	11.25	1	0.440499	-0.339052	1.23185
35.75	11.5	1	0.945587	0.344446	1.41408
35.75	11.75	1	-0.0135567	-0.567554	0.495215
35.75	12	1	-0.232218	-0.784908	0.163922
35.75	12.25	1	0.0130465	-0.436017	0.534399
35.75	12.5	1	0.406127	-0.432358	1.25918
35.75	12.75	1	-0.0107038	-1.26812	1.28331
35.75	13	1	-0.57155	-1.91073	0.741845
35.75	13.25	1	-1.17583	-1.85297	-0.309633
35.75	13.5	1	-1.16542	-1.74259	-0.588677
35.75	13.75	1	-1.65427	-2.26983	-0.977106
35.75	14	1	-1.05701	-1.72755	-0.369849
35.75	14.25	1	-0.503193	-1.18368	0.144459
35.75	14.5	1	-0.239322	-0.993188	0.734217
35.75	14.75	1	-1.01086	-1.82049	0.142917
35.75	15	1	-1.12315	-1.682	-0.356113
35.75	15.25	1	-0.759632	-1.5023	0.118246
35.75	15.5	1	-0.937379	-1.5022	-0.167297
35.75	15.75	1	-0.846342	-1.56831	0.117566
35.75	16	1	-1.87584	-2.43804	-1.02012
35.75	16.25	1	-0.774411	-1.42857	-0.00644679
35.75	16.5	1	-1.23927	-1.65272	-0.667807
35.75	16.75	1	-1.09958	-2.16923	-0.0676451
35.75	17	1	-2.21675	-2.98438	-1.3161
35.75	17.25	1	-1.89379	-2.53498	-1.03552
35.75	17.5	1	-0.747257	-1.07545	-0.227664
35.75	17.75	1	-1.71147	-2.07436	-1.2456
35.75	18	1	-1.04361	-1.48753	-0.579635
35.75	18.25	1	-1.27939	-1.63035	-0.879462
35.75	18.5	1	-1.12308	-1.72735	-0.486099
35.75	18.75	1	-1.40143	-2.18353	-0.659722
35.75	19	1	-2.0499	-2.48684	-1.47297
35.75	19.25	1	-2.76414	-3.1767	-2.27526
35.75	19.5	1	-2.09766	-2.52224	-1.6092
35.75	19.75	1	-1.97663	-2.33043	-1.69428
35.75	20	1	-2.08653	-2.46691	-1.46384
35.75	20.25	1	-2.39337	-2.8972	-1.73111
35.75	20.5	1	-2.41187	-2.77833	-1.98308
35.75	20.75	1	-1.56837	-1.88632	-1.25566
35.75	21	1	-0.994121	-1.54332	-0.561018
35.75	21.25	1	-1.22278	-1.67862	-0.845702
35.75	21.5	1	-1.87072	-2.20389	-1.46896
35.75	21.75	1	-1.4568	-1.77119	-0.980042
35.75	22	1	-0.952048	-1.27769	-0.571939
35.75	22.25	1	-0.767206	-1.2402	-0.369719
35.75	22.5	1	-1.33293	-1.88334	-0.657484
35.75	22.75	1	-1.87641	-2.2591	-1.39037
35.75	23	1	-0.788165	-1.23245	-0.194862
35.75	23.25	1	-0.38864	-0.887014	0.29186
35.75	23.5	1	-1.1899	-1.72463	-0.426296
35.75	23.75	1	-1.11892	-1.68962	-0.413948
35.75	24	1	-1.19411	-1.84518	-0.565895
35.75	24.25	1	-0.492729	-1.29087	0.341714
35.75	24.5	1	-0.972264	-1.44296	-0.307461
35.75	24.75	1	-0.427905	-0.933304	0.207023
35.75	25	1	-0.145286	-0.743563	0.622588
35.75	25.25	1	0.0111958	-0.534329	0.68933
35.75	25.5	1	-0.291878	-0.805819	0.288517
35.75	25.75	1	-0.0640946	-0.758785	0.437618
35.75	26	1	-0.0860512	-0.589405	0.552242
35.75	26.25	1	0.538131	0.0553004	1.02096
35.75	26.5	1	-0.277297	-0.679094	0.242939
35.75	26.75	1	-0.098509	-0.403142	0.632246
35.75	27	1	-0.532852	-1.18579	0.18168
35.75	27.25	1	0.668935	0.139368	1.4273
35.75	27.5	1	-1.32129	-1.88972	-0.637372
35.75	27.75	1	-0.876242	-1.58464	-0.142374
35.75	28	1	-0.80611	-1.30525	-0.118747
35.75	28.25	1	-1.10019	-1.48602	-0.630733
35.75	28.5	1	-1.2305	-1.90543	-0.586108
35.75	28.75	1	-0.837898	-1.50989	-0.118814
35.75	29	1	-0.748484	-1.68702	0.138142
35.75	29.25	1	-1.18927	-1.80245	-0.328406
35.75	29.5	1	-1.95122	-2.60476	-0.994586
35.75	29.75	1	-1.22534	-1.66288	-0.587059
35.75	30	1	-1.15262	-1.79063	-0.479425
35.75	30.25	1	-0.613902	-1.32973	0.114499
35.75	30.5	1	-0.596526	-1.26644	0.0982163
35.75	30.75	1	-1.03377	-1.31908	-0.677931
35.75	31	1	-1.44781	-2.1433	-0.723031
35.75	31.25	1	-1.14901	-1.69316	-0.564026
35.75	31.5	1	-1.9305	-2.41095	-1.40403
35.75	31.75	1	-0.656569	-1.33601	-0.0692707
35.75	32	1	-0.797732	-1.37393	0.0106947
35.75	32.25	1	-1.13673	-2.0125	-0.204324
35.75	32.5	1	-1.74393	-2.3658	-1.14989
35.75	32.75	1	-1.01385	-1.48712	-0.429591
35.75	33	1	-1.00097	-1.60504	-0.283432
35.75	33.25	1	-1.42306	-2.06548	-0.583738
35.75	33.5	1	-0.322417	-1.18925	0.536445
35.75	33.75	1	-0.794205	-1.40443	-0.141504
35.75	34	1	-1.1525	-1.3658	-0.949695
35.75	34.25	1	-1.35362	-1.54188	-1.031
35.75	34.5	1	-0.911899	-1.23362	-0.554773
35.75	34.75	1	-0.352917	-0.699523	0.0990099
35.875	-15	1	0.19983	-0.0288055	0.502038
35.875	-14.75	1	0.253865	-0.127668	0.722061
35.875	-14.5	1	-0.196326	-0.52388	0.187315
35.875	-14.25	1	-0.795	-1.20716	-0.489247
35.875	-14	1	-0.40327	-0.647363	-0.232111
35.875	-13.75	1	-0.842164	-1.15356	-0.554443
35.875	-13.5	1	-0.412934	-0.577369	-0.240081
35.875	-13.25	1	-0.352327	-0.627552	-0.0737303
35.875	-13	1	-0.0781943	-0.477641	0.223875
35.875	-12.75	1	-0.345767	-0.818417	-0.0321429
35.875	-12.5	1	-0.170763	-0.346444	0.208011
35.875	-12.25	1	-1.09194	-1.62773	-0.63844
35.875	-12	1	-0.142701	-0.433543	0.199511
35.875	-11.75	1	-0.0380162	-0.412127	0.452543
35.875	-11.5	1	-0.607817	-1.21054	-0.0690383
35.875	-11.25	1	-0.563127	-1.12462	0.00328515
35.875	-11	1	-0.813117	-1.22486	-0.4168
35.875	-10.75	1	-0.573888	-1.01734	-0.0228076
35.875	-10.5	1	-0.892168	-1.23843	-0.635129
35.875	-10.25	1	-0.726521	-1.59566	0.153511
35.875	-10	1	-0.286849	-1.03996	0.168882
35.875	-9.75	1	-0.284258	-0.818651	0.387497
35.875	-9.5	1	0.114335	-0.433631	0.715402
35.875	-9.25	1	-0.0593666	-0.386111	0.293934
35.875	-9	1	-1.10605	-1.48697	-0.820989
35.875	-8.75	1	-0.721176	-1.34464	0.09511
35.875	-8.5	1	-0.816309	-1.09508	-0.548106
35.875	-8.25	1	-0.0293622	-0.60378	0.495389
35.875	-8	1	-1.49209	-1.96227	-1.11057
35.875	-7.75	1	-1.18287	-1.72212	-0.718835
35.875	-7.5	1	-0.531972	-0.969026	0.222742
35.875	-7.25	1	-0.356525	-0.897576	0.275534
35.875	-7	1	0.652319	-0.11152	1.29196
35.875	-6.75	1	-0.0798179	-0.563433	0.420876
35.875	-6.5	1	-0.0477106	-0.567912	0.616915
35.875	-6.25	1	-0.07926	-0.371472	0.176944
35.875	-6	1	0.253958	-0.297245	0.695568
35.875	-5.75	1	-1.15605	-1.84566	-0.432359
35.875	-5.5	1	-1.3481	-1.98584	-0.665625
35.875	-5.25	1	-0.779672	-1.07989	-0.314985
35.875	-5	1	-0.423184	-0.934446	-0.0297615
35.875	-4.75	1	0.0107402	-0.542055	0.671794
35.875	-4.5	1	0.455044	0.0470317	0.924118
35.875	-4.25	1	0.308215	0.11338	0.517949
35.875	-4	1	0.046041	-0.400718	0.569015
35.875	-3.75	1	0.0674136	-0.526726	0.653589
35.875	-3.5	1	0.0206171	-0.438478	0.501869
35.875	-3.25	1	-0.840801	-1.35881	-0.318812
35.875	-3	1	-0.365607	-0.83342	0.275637
35.875	-2.75	1	0.0129656	-0.675249	0.772783
35.875	-2.5	1	0.397948	-0.418955	1.08654
35.875	-2.25	1	0.441785	-0.187879	1.17913
35.875	-2	1	0.00752581	-0.473765	0.443378
35.875	-1.75	1	-0.180878	-0.534695	0.185937
35.875	-1.5	1	-0.75533	-1.0432	-0.499913
35.875	-1.25	1	-0.444675	-0.812386	-0.124264
35.875	-1	1	0.0471832	-0.260267	0.341623
35.875	-0.75	1	-0.316232	-0.668492	-0.0300896
35.875	-0.5	1	-0.959731	-1.66966	-0.203994
35.875	-0.25	1	-1.09411	-1.3383	-0.861374
35.875	0	0
35.875	0.25	0
35.875	0.5	0
35.875	0.75	0
35.875	1	0
35.875	1.25	0
35.875	1.5	0
35.875	1.75	0
35.875	2	0
35.875	2.25	0
35.875	2.5	0
35.875	2.75	0
35.875	3	0
35.875	3.25	0
35.875	3.5	0
35.875	3.75	0
35.875	4	0
35.875	4.25	0
35.875	4.5	0
35.875	4.75	0
35.875	5	0
35.875	5.25	0
35.875	5.5	0
35.875	5.75	0
35.875	6	0
35.875	6.25	0
35.875	6.5	0
35.875	6.75	0
35.875	7	0
35.875	7.25	0
35.875	7.5	0
35.875	7.75	0
35.875	8	0
35.875	8.25	0
35.875	8.5	0
35.875	8.75	0
35.875	9	0
35.875	9.25	0
35.875	9.5	0
35.875	9.75	0
35.875	10	0
35.875	10.25	0
35.875	10.5	1	0.758106	-0.383517	1.9737
35.875	10.75	1	0.462036	-0.650135	1.757
35.875	11	1	0.87576	-0.323678	2.74699
35.875	11.25	1	0.696751	-0.38192	1.5609
35.875	11.5	1	0.976661	0.0841246	2.04933
35.875	11.75	1	1.26847	0.901964	1.7069
35.875	12	1	0.787964	0.397045	1.17086
35.875	12.25	1	1.27916	0.63985	2.12639
35.875	12.5	1	0.558452	-0.333231	1.58465
35.875	12.75	1	-0.00646042	-0.613585	0.908237
35.875	13	1	-0.196631	-1.28102	0.831393
35.875	13.25	1	-1.09521	-1.92881	-0.189062
35.875	13.5	1	-1.06768	-2.11612	-0.0313481
35.875	13.75	1	-1.12501	-2.17977	0.0399901
35.875	14	1	-1.27905	-1.99173	-0.38907
35.875	14.25	1	-0.367794	-1.30536	0.358393
35.875	14.5	1	-2.06915	-3.01254	-1.22365
35.875	14.75	1	-1.49174	-2.6147	-0.336697
35.875	15	1	-1.84946	-2.44068	-1.13313
35.875	15.25	1	-1.00717	-1.62042	-0.364435
35.875	15.5	1	-1.37221	-2.16916	-0.433589
35.875	15.75	1	-1.37028	-2.47247	-0.430125
35.875	16	1	-1.06638	-1.83923	-0.267661
35.875	16.25	1	-0.341869	-1.17506	0.431476
35.875	16.5	1	-0.268796	-0.738431	0.130294
35.875	16.75	1	-0.715317	-1.74515	0.372596
35.875	17	1	-1.15033	-1.91392	-0.43844
35.875	17.25	1	-1.64371	-2.54236	-0.760174
35.875	17.5	1	-1.00602	-1.55133	-0.37597
35.875	17.75	1	-1.40511	-1.75066	-1.00269
35.875	18	1	-1.1144	-1.34402	-0.877425
35.875	18.25	1	-0.719569	-0.982414	-0.470729
35.875	18.5	1	-1.4551	-1.64706	-1.0353
35.875	18.75	1	-1.32751	-1.66802	-0.907614
35.875	19	1	-1.92881	-2.18621	-1.72884
35.875	19.25	1	-1.36743	-1.69282	-1.0297
35.875	19.5	1	-1.20755	-1.55768	-0.854422
35.875	19.75	1	-1.70934	-2.26841	-1.0279
35.875	20	1	-2.50694	-2.79834	-2.07219
35.875	20.25	1	-2.13457	-2.54628	-1.7506
35.875	20.5	1	-2.25979	-2.7536	-1.8915
35.875	20.75	1	-1.43941	-1.81774	-1.0245
35.875	21	1	-1.81847	-2.47225	-1.197
35.875	21.25	1	-1.30605	-1.63221	-1.07951
35.875	21.5	1	-1.44174	-1.7543	-0.949124
35.875	21.75	1	-1.64678	-2.25832	-0.991554
35.875	22	1	-0.713999	-1.13455	-0.280088
35.875	22.25	1	-1.52678	-2.22915	-0.866962
35.875	22.5	1	-1.6571	-2.33064	-0.883574
35.875	22.75	1	-0.966265	-1.23727	-0.527411
35.875	23	1	-1.33431	-1.81849	-0.793818
35.875	23.25	1	-0.161635	-0.505682	0.222611
35.875	23.5	1	-0.647561	-1.22499	0.263398
35.875	23.75	1	-0.521261	-1.0304	-0.0044901
35.875	24	1	-1.58965	-2.12775	-0.832344
35.875	24.25	1	-0.748977	-1.363	-0.052898
35.875	24.5	1	-0.828175	-1.77173	0.0454619
35.875	24.75	1	-0.546674	-1.11561	-0.0439694
35.875	25	1	-0.588703	-1.4411	0.372964
35.875	25.25	1	-0.346739	-0.976835	0.179958
35.875	25.5	1	-0.268174	-0.815797	0.282109
35.875	25.75	1	0.156161	-0.282406	0.617545
35.875	26	1	0.259934	-0.187738	0.63929
35.875	26.25	1	0.380254	-0.499913	1.07903
35.875	26.5	1	-1.01786	-1.50229	-0.44789
35.875	26.75	1	-0.188461	-0.872172	0.557925
35.875	27	1	-0.0812614	-0.655718	0.573869
35.875	27.25	1	-0.400354	-1.52742	0.778037
35.875	27.5	1	-0.803327	-1.09835	-0.39269
35.875	27.75	1	-1.25534	-1.936	-0.611054
35.875	28	1	-0.655722	-1.35765	0.050523
35.875	28.25	1	-0.805553	-1.57656	-0.136828
35.875	28.5	1	-1.28165	-1.87442	-0.565404
35.875	28.75	1	-0.92407	-2.03281	-0.0270308
35.875	29	1	-1.08548	-2.22687	-0.34947
35.875	29.25	1	-1.83603	-2.52256	-1.03633
35.875	29.5	1	-1.44454	-2.27386	-0.495695
35.875	29.75	1	-1.20267	-1.75536	-0.533796
35.875	30	1	-1.02141	-1.34065	-0.581963
35.875	30.25	1	-0.761055	-1.37585	0.0274649
35.875	30.5	1	-0.671313	-1.24759	0.195086
35.875	30.75	1	-1.35008	-2.16082	-0.215794
35.875	31	1	-0.79499	-1.50025	0.232576
35.875	31.25	1	-1.72676	-2.26689	-1.26313
35.875	31.5	1	-1.09079	-1.552	-0.72392
35.875	31.75	1	-0.72138	-1.26354	-0.15855
35.875	32	1	-1.18549	-1.71419	-0.313796
35.875	32.25	1	-2.12627	-2.86713	-1.33072
35.875	32.5	1	-2.10011	-2.78282	-1.18948
35.875	32.75	1	-2.02364	-2.41335	-1.43827
35.875	33	1	-0.895864	-1.57374	-0.249639
35.875	33.25	1	-1.62985	-1.94396	-1.32857
35.875	33.5	1	-2.02009	-2.22344	-1.818
35.875	33.75	1	-1.35961	-1.79231	-0.904973
35.875	34	1	-1.73923	-2.18067	-1.36311
35.875	34.25	1	-1.50381	-1.74537	-1.2902
35.875	34.5	1	-0.992456	-1.3035	-0.741766
35.875	34.75	1	-1.00141	-1.41619	-0.626153
36	-15	1	0.289634	-0.146407	0.607012
36	-14.75	1	0.25001	-0.189995	0.620459
36	-14.5	1	0.0597234	-0.112096	0.380825
36	-14.25	1	-0.44211	-0.734601	-0.137375
36	-14	1	-0.576828	-0.971034	-0.256753
36	-13.75	1	-0.528942	-0.829726	-0.279063
36	-13.5	1	-0.484195	-0.692955	-0.230059
36	-13.25	1	-0.862559	-1.08306	-0.667207
36	-13	1	-0.465699	-0.855158	-0.126609
36	-12.75	1	-0.624965	-1.08645	-0.316967
36	-12.5	1	-0.558316	-0.958503	-0.245426
36	-12.25	1	-0.614706	-1.23539	0.0818031
36	-12	1	-0.0559294	-0.43843	0.362749
36	-11.75	1	-0.72375	-1.17505	-0.360051
36	-11.5	1	-0.58164	-1.07849	-0.00794312
36	-11.25	1	-0.945308	-1.32188	-0.478057
36	-11	1	-0.63367	-0.97565	-0.337548
36	-10.75	1	-0.32783	-0.705633	0.066572
36	-10.5	1	-0.789101	-1.22603	-0.407252
36	-10.25	1	-0.522347	-1.12015	-0.241348
36	-10	1	-0.813757	-1.23726	-0.448453
36	-9.75	1	0.0149967	-0.406129	0.410079
36	-9.5	1	-0.298867	-0.838623	0.228534
36	-9.25	1	-0.287779	-0.713522	0.0206712
36	-9	1	-0.605931	-1.14359	-0.130458
36	-8.75	1	-0.865865	-1.26456	-0.443019
36	-8.5	1	-0.591298	-1.04503	-0.268196
36	-8.25	1	-0.0702341	-0.552679	0.47586
36	-8	1	-0.897025	-1.20865	-0.629962
36	-7.75	1	-0.995478	-1.72017	-0.316251
36	-7.5	1	-0.700074	-1.2299	-0.107134
36	-7.25	1	-0.346548	-0.817009	0.20414
36	-7	1	-0.344561	-1.01212	0.162588
36	-6.75	1	0.210313	-0.231717	0.620497
36	-6.5	1	-0.515297	-1.03755	-0.0740832
36	-6.25	1	-0.511748	-0.931004	-0.121964
36	-6	1	-0.61148	-1.12258	-0.141166
36	-5.75	1	-0.357397	-1.22011	0.536502
36	-5.5	1	-1.01775	-1.37875	-0.631038
36	-5.25	1	-0.259911	-0.641502	0.171356
36	-5	1	-0.479665	-0.89781	-0.0101623
36	-4.75	1	0.52801	-0.230039	1.32861
36	-4.5	1	0.0121582	-0.504048	0.509453
36	-4.25	1	0.374907	-0.133481	0.793926
36	-4	1	0.14175	-0.374374	0.610159
36	-3.75	1	0.544747	-0.159406	1.2375
36	-3.5	1	-0.29771	-0.815402	0.228885
36	-3.25	1	-0.146244	-0.42684	0.117318
36	-3	1	-0.43389	-1.01279	0.354061
36	-2.75	1	-1.4868	-1.89378	-1.06968
36	-2.5	1	-1.22365	-1.89209	-0.661335
36	-2.25	1	0.17255	-0.376125	0.790947
36	-2	1	-0.443929	-0.869894	-0.0996343
36	-1.75	1	-0.288958	-0.958949	0.303918
36	-1.5	1	0.17378	-0.0909737	0.449245
36	-1.25	1	0.042531	-0.24335	0.343544
36	-1	1	0.716169	0.476236	0.95209
36	-0.75	1	-0.102837	-0.361126	0.180529
36	-0.5	1	-0.284764	-1.01036	0.388774
36	-0.25	1	-0.0946105	-0.456912	0.310729
36	0	1	-0.438197	-0.930001	-0.0249513
36	0.25	0
36	0.5	0
36	0.75	0
36	1	0
36	1.25	0
36	1.5	0
36	1.75	0
36	2	0
36	2.25	0
36	2.5	0
36	2.75	0
36	3	0
36	3.25	0
36	3.5	0
36	3.75	0
36	4	0
36	4.25	0
36	4.5	0
36	4.75	0
36	5	0
36	5.25	0
36	5.5	0
36	5.75	0
36	6	0
36	6.25	0
36	6.5	0
36	6.75	0
36	7	0
36	7.25	0
36	7.5	0
36	7.75	0
36	8	0
36	8.25	0
36	8.5	0
36	8.75	0
36	9	0
36	9.25	0
36	9.5	0
36	9.75	0
36	10	0
36	10.25	0
36	10.5	1	0.661495	-0.207411	1.37858
36	10.75	1	1.09702	0.279434	1.88201
36	11	1	0.906391	-0.0930322	2.03813
36	11.25	1	1.22893	0.263426	2.71213
36	11.5	1	1.11164	0.240412	2.42367
36	11.75	1	0.943201	0.191346	1.97795
36	12	1	1.02401	0.668746	1.33116
36	12.25	1	1.03367	-0.418151	2.5032
36	12.5	1	0.143182	-0.512059	0.697664
36	12.75	1	0.419894	-0.332203	1.02253
36	13	1	-0.298596	-1.48712	0.942828
36	13.25	1	-0.476767	-1.30288	0.529426
36	13.5	1	-1.00987	-2.06651	0.306282
36	13.75	1	-1.1795	-1.87641	-0.126235
36	14	1	-0.421522	-1.27515	0.629693
36	14.25	1	-0.980367	-1.54052	-0.32388
36	14.5	1	-0.815689	-1.72463	0.0635766
36	14.75	1	-1.44087	-2.08351	-0.595188
36	15	1	-1.32901	-2.04032	-0.617944
36	15.25	1	-1.74391	-2.2983	-0.967868
36	15.5	1	-1.81167	-2.46016	-1.04134
36	15.75	1	-1.08721	-2.05455	-0.0659658
36	16	1	-0.339033	-1.37488	0.591262
36	16.25	1	-0.428593	-1.10119	0.46721
36	16.5	1	-0.692726	-1.35014	-0.139974
36	16.75	1	-0.528721	-1.21664	0.227959
36	17	1	-1.0753	-2.01001	-0.105109
36	17.25	1	-1.11529	-1.67454	-0.43862
36	17.5	1	-0.919912	-1.39605	-0.446776
36	17.75	1	-0.601269	-0.957575	-0.0511017
36	18	1	-1.17695	-1.5215	-0.719858
36	18.25	1	-1.48245	-1.79563	-1.1728
36	18.5	1	-1.5666	-1.85264	-1.25696
36	18.75	1	-1.21288	-1.62748	-0.509307
36	19	1	-2.17768	-2.64898	-1.58776
36	19.25	1	-1.79649	-2.17505	-1.21241
36	19.5	1	-1.76055	-2.22454	-1.17723
36	19.75	1	-2.10153	-2.44217	-1.69873
36	20	1	-2.45281	-2.81556	-2.10256
36	20.25	1	-1.78355	-2.32878	-1.0963
36	20.5	1	-2.11573	-2.72209	-1.55073
36	20.75	1	-1.90857	-2.38695	-1.39047
36	21	1	-1.29999	-1.76439	-0.966814
36	21.25	1	-1.8069	-2.1837	-1.27737
36	21.5	1	-1.81146	-2.34006	-1.07519
36	21.75	1	-1.48321	-1.9274	-1.00055
36	22	1	-0.980806	-1.42988	-0.610744
36	22.25	1	-1.32887	-2.04994	-0.602275
36	22.5	1	-2.35737	-3.02278	-1.72498
36	22.75	1	-1.05707	-1.39715	-0.612778
36	23	1	-1.3551	-1.73087	-1.09691
36	23.25	1	-0.727306	-1.22113	-0.250057
36	23.5	1	0.0252546	-0.361513	0.634236
36	23.75	1	-0.772157	-1.33684	-0.143664
36	24	1	-0.578776	-0.99599	-0.191289
36	24.25	1	0.262123	-0.436844	1.00397
36	24.5	1	-0.29203	-1.09857	0.281885
36	24.75	1	-1.12671	-1.87462	-0.293223
36	25	1	-0.26725	-0.972167	0.721241
36	25.25	1	0.284716	-0.281379	0.954586
36	25.5	1	4.74785e-06	-0.580881	0.485811
36	25.75	1	-0.352919	-0.822705	0.26361
36	26	1	0.335125	-0.141704	0.83028
36	26.25	1	0.512335	-0.106359	1.17876
36	26.5	1	-0.0918746	-0.608507	0.654253
36	26.75	1	0.290917	-0.180276	0.857449
36	27	1	-0.480701	-0.960597	0.414278
36	27.25	1	-0.407972	-1.03415	0.300732
36	27.5	1	-0.919247	-1.48723	-0.28005
36	27.75	1	0.535811	-0.033271	1.16843
36	28	1	-0.824514	-1.30637	-0.293405
36	28.25	1	-0.610474	-1.58343	0.363061
36	28.5	1	-0.852874	-1.42959	-0.208784
36	28.75	1	-0.400132	-1.23375	0.256059
36	29	1	-0.487907	-1.35002	0.335449
36	29.25	1	-1.33306	-2.08365	-0.57428
36	29.5	1	-0.958422	-1.55503	-0.365754
36	29.75	1	-0.0348733	-0.469592	0.521263
36	30	1	-0.859983	-1.40256	-0.191788
36	30.25	1	-0.890045	-1.66746	0.123208
36	30.5	1	-1.87946	-2.70772	-1.12133
36	30.75	1	-0.0935641	-0.654927	0.651523
36	31	1	-0.980256	-1.40961	-0.514115
36	31.25	1	-1.44542	-2.23729	-0.591616
36	31.5	1	-1.33805	-1.91515	-0.947421
36	31.75	1	-1.63933	-2.28878	-1.04487
36	32	1	-1.56531	-2.28496	-0.72046
36	32.25	1	-2.25772	-2.93129	-1.44015
36	32.5	0
36	32.75	0
36	33	1	-1.74891	-2.30041	-1.13663
36	33.25	1	-2.1781	-3.04769	-1.30788
36	33.5	1	-1.13015	-1.57772	-0.639824
36	33.75	1	0.338499	-0.204587	0.871579
36	34	1	-0.397004	-0.836879	-0.182826
36	34.25	1	0.00308888	-0.381461	0.372641
36	34.5	1	-0.64595	-1.09371	-0.182004
36	34.75	1	0.255097	-0.242094	0.617631
36.125	-15	1	-0.319275	-0.640029	-0.0504888
36.125	-14.75	1	0.860581	0.32551	1.37357
36.125	-14.5	1	-0.0604743	-0.379214	0.25926
36.125	-14.25	1	-0.387131	-0.747911	-3.64274e-17
36.125	-14	1	-0.659181	-0.951123	-0.427712
36.125	-13.75	1	-0.280759	-0.617659	0.122479
36.125	-13.5	1	-0.300277	-0.593244	-0.0916531
36.125	-13.25	1	-0.673238	-0.849564	-0.478248
36.125	-13	1	-0.854195	-1.25809	-0.454679
36.125	-12.75	1	-0.698197	-1.02408	-0.369866
36.125	-12.5	1	-0.508468	-0.816726	-0.269416
36.125	-12.25	1	-0.552651	-1.04183	-0.150388
36.125	-12	1	-0.746627	-1.18538	-0.20259
36.125	-11.75	1	-1.06058	-1.52138	-0.593793
36.125	-11.5	1	-0.767951	-1.15989	-0.375409
36.125	-11.25	1	-0.334749	-0.784916	0.00588623
36.125	-11	1	-0.566529	-0.960637	-0.278634
36.125	-10.75	1	0.647844	0.292873	0.961198
36.125	-10.5	1	-0.213361	-0.653852	0.212973
36.125	-10.25	1	-0.759717	-1.20641	-0.379476
36.125	-10	1	-0.367221	-0.64916	-0.128712
36.125	-9.75	1	-0.150648	-0.762099	0.372197
36.125	-9.5	1	-0.0633353	-0.657715	0.462744
36.125	-9.25	1	-0.651069	-1.24686	0.0141426
36.125	-9	1	-0.752182	-1.41651	-0.165984
36.125	-8.75	1	-1.19385	-1.83085	-0.443507
36.125	-8.5	1	-1.0525	-1.48957	-0.668983
36.125	-8.25	1	-0.965531	-1.41609	-0.511783
36.125	-8	1	-1.14615	-2.03233	-0.098487
36.125	-7.75	1	-0.998364	-1.59544	-0.388747
36.125	-7.5	1	-0.453638	-0.975045	0.171862
36.125	-7.25	1	-0.756545	-1.27538	-0.218666
36.125	-7	1	-0.715123	-1.10245	-0.342419
36.125	-6.75	1	-0.483858	-0.973177	0.0170629
36.125	-6.5	1	-0.545759	-0.915453	-0.335162
36.125	-6.25	1	-0.644572	-1.14953	-0.0146467
36.125	-6	1	-1.45003	-1.87873	-0.970205
36.125	-5.75	1	-0.731416	-1.42832	-0.157916
36.125	-5.5	1	-0.214166	-0.969858	0.359421
36.125	-5.25	1	-0.698494	-1.12373	-0.223599
36.125	-5	1	-1.11396	-1.68308	-0.693839
36.125	-4.75	1	0.350251	-0.156575	0.867831
36.125	-4.5	1	0.276613	0.0796681	0.574674
36.125	-4.25	1	-1.05621	-1.55659	-0.627397
36.125	-4	1	-0.339576	-0.833383	0.1437
36.125	-3.75	1	0.460755	-0.192907	1.08773
36.125	-3.5	1	0.211775	-0.544155	0.869672
36.125	-3.25	1	0.219767	-0.489472	0.813672
36.125	-3	1	-0.31706	-0.975207	0.290988
36.125	-2.75	1	-0.438004	-0.710083	-0.0495177
36.125	-2.5	1	-0.714532	-1.13783	-0.296416
36.125	-2.25	1	-0.80981	-1.23953	-0.278486
36.125	-2	1	-0.833921	-1.37039	-0.19321
36.125	-1.75	1	-0.482319	-0.849819	-0.0204382
36.125	-1.5	1	-0.180822	-0.787474	0.43963
36.125	-1.25	1	0.111844	-0.139991	0.375798
36.125	-1	1	1.01242	0.768762	1.2656
36.125	-0.75	1	1.10143	0.927156	1.27648
36.125	-0.5	1	0.77666	0.52343	1.04379
36.125	-0.25	1	0.92351	0.56977	1.3084
36.125	0	1	-0.257408	-0.928028	0.218182
36.125	0.25	1	-0.408916	-0.649699	-0.263102
36.125	0.5	0
36.125	0.75	0
36.125	1	0
36.125	1.25	0
36.125	1.5	0
36.125	1.75	0
36.125	2	0
36.125	2.25	0
36.125	2.5	0
36.125	2.75	0
36.125	3	0
36.125	3.25	0
36.125	3.5	0
36.125	3.75	0
36.125	4	0
36.125	4.25	0
36.125	4.5	0
36.125	4.75	0
36.125	5	0
36.125	5.25	0
36.125	5.5	0
36.125	5.75	0
36.125	6	0
36.125	6.25	0
36.125	6.5	0
36.125	6.75	0
36.125	7	0
36.125	7.25	0
36.125	7.5	0
36.125	7.75	0
36.125	8	0
36.125	8.25	0
36.125	8.5	0
36.125	8.75	0
36.125	9	0
36.125	9.25	0
36.125	9.5	0
36.125	9.75	0
36.125	10	0
36.125	10.25	0
36.125	10.5	1	1.14973	0.366015	1.855
36.125	10.75	1	0.46798	-0.484043	1.38181
36.125	11	1	0.428075	-0.431834	0.900498
36.125	11.25	1	0.743819	-0.0826358	1.58786
36.125	11.5	1	0.747356	0.0840346	1.44598
36.125	11.75	1	1.16737	0.356554	1.95871
36.125	12	1	1.06083	0.106659	2.30909
36.125	12.25	1	0.929011	0.428828	1.33116
36.125	12.5	1	1.13657	0.545985	1.66295
36.125	12.75	1	0.590561	-0.270647	1.49728
36.125	13	1	-0.966803	-1.86914	-0.0482203
36.125	13.25	1	-0.82339	-1.5385	-0.0637328
36.125	13.5	1	-1.03502	-1.59093	-0.129863
36.125	13.75	1	-0.568541	-1.29668	0.274084
36.125	14	1	-0.987752	-1.80729	0.159046
36.125	14.25	1	-0.900664	-2.02369	0.345482
36.125	14.5	1	-0.393669	-1.0158	0.589312
36.125	14.75	1	-1.42965	-2.18516	-0.419142
36.125	15	1	-2.22668	-2.88916	-1.28461
36.125	15.25	1	-1.10961	-1.82886	-0.359045
36.125	15.5	1	-0.938219	-1.73036	-0.0422183
36.125	15.75	1	-1.01845	-1.66238	-0.454563
36.125	16	1	-0.33651	-1.01568	0.360013
36.125	16.25	1	-0.245035	-0.882206	0.436862
36.125	16.5	1	-0.082386	-0.728337	0.490739
36.125	16.75	1	-0.85272	-1.78266	0.279972
36.125	17	1	-0.671713	-1.66277	0.161765
36.125	17.25	1	-0.814694	-1.49744	-0.272577
36.125	17.5	1	-0.748286	-1.13033	-0.235955
36.125	17.75	1	-0.986991	-1.3325	-0.634028
36.125	18	1	-1.41978	-1.75705	-1.13365
36.125	18.25	1	-1.1621	-1.41623	-0.861207
36.125	18.5	1	-1.34958	-1.74322	-0.785547
36.125	18.75	1	-1.77117	-2.29331	-1.29793
36.125	19	1	-1.76421	-2.26939	-1.17892
36.125	19.25	1	-1.53943	-1.88621	-1.03568
36.125	19.5	1	-1.79705	-2.22866	-1.35129
36.125	19.75	1	-2.5237	-2.97885	-2.10655
36.125	20	1	-2.03209	-2.43381	-1.51558
36.125	20.25	1	-1.39587	-1.86885	-0.860465
36.125	20.5	1	-2.04006	-2.7799	-1.36386
36.125	20.75	1	-1.78497	-2.2867	-1.04637
36.125	21	1	-1.17993	-1.6879	-0.498096
36.125	21.25	1	-1.78233	-2.19689	-1.06769
36.125	21.5	1	-1.50025	-2.09436	-0.959291
36.125	21.75	1	-1.68262	-2.10824	-1.21226
36.125	22	1	-1.04515	-1.49593	-0.577089
36.125	22.25	1	-2.2318	-3.08248	-1.5488
36.125	22.5	1	-1.49584	-1.87133	-1.00147
36.125	22.75	1	-1.40266	-2.10856	-0.867789
36.125	23	1	-0.425673	-0.870448	0.290477
36.125	23.25	1	0.159287	-0.258953	0.77539
36.125	23.5	1	-0.435318	-1.14778	0.375712
36.125	23.75	1	-0.568693	-1.55622	0.291737
36.125	24	1	-1.35886	-1.7153	-0.903697
36.125	24.25	1	-0.191029	-0.768827	0.504634
36.125	24.5	1	0.241369	-0.215982	0.848773
36.125	24.75	1	-0.249962	-0.892084	0.58347
36.125	25	1	-0.377806	-0.959612	0.358067
36.125	25.25	1	-0.136782	-0.967742	0.969379
36.125	25.5	1	-0.597874	-1.13442	0.11081
36.125	25.75	1	-0.521405	-1.26066	0.511079
36.125	26	1	0.355484	-0.242965	1.12619
36.125	26.25	1	0.0916855	-0.44437	0.859821
36.125	26.5	1	0.408747	-0.236037	1.104
36.125	26.75	1	0.192865	-0.457074	1.16866
36.125	27	1	-0.314192	-1.12079	0.710078
36.125	27.25	1	-0.642425	-1.22292	0.0265083
36.125	27.5	1	-0.55929	-1.51052	0.282846
36.125	27.75	1	-1.80934	-2.996	-0.667048
36.125	28	1	0.986137	0.605583	1.41025
36.125	28.25	1	-0.2321	-0.718141	0.261527
36.125	28.5	1	-0.655602	-1.32093	0.0251182
36.125	28.75	1	-0.121389	-0.671743	0.490154
36.125	29	1	-1.09583	-1.67073	-0.584741
36.125	29.25	1	-1.62247	-2.26189	-0.866932
36.125	29.5	1	-0.541002	-1.10285	0.0641088
36.125	29.75	1	-0.860513	-1.48713	-0.112441
36.125	30	1	-0.627606	-0.886871	-0.299072
36.125	30.25	1	-1.04184	-1.46714	-0.474547
36.125	30.5	1	-0.159178	-0.650742	0.450934
36.125	30.75	1	-0.844975	-1.31178	-0.27463
36.125	31	1	-0.0792777	-0.654601	0.495901
36.125	31.25	1	-0.935124	-1.51887	-0.23223
36.125	31.5	1	-1.22617	-1.80827	-0.75274
36.125	31.75	1	-0.961129	-1.638	-0.331305
36.125	32	1	-1.59636	-2.29954	-0.866354
36.125	32.25	0
36.125	32.5	0
36.125	32.75	0
36.125	33	0
36.125	33.25	0
36.125	33.5	1	-1.20789	-1.59184	-0.795155
36.125	33.75	1	-0.617502	-1.10324	-0.241987
36.125	34	1	-0.582615	-1.01402	-0.323785
36.125	34.25	1	-0.472071	-0.725464	-0.140475
36.125	34.5	1	-0.140562	-0.635121	0.273601
[truncated: 44,601 more rows]

## Sheet: mean_exceed_conc
Latitude	Longitude	mask	mean_exceed_conc (μg m-3)
35	-15	1	10.5418
35	-14.75	1	10.7639
35	-14.5	1	10.8909
35	-14.25	1	10.9091
35	-14	1	11.2632
35	-13.75	1	11.167
35	-13.5	1	11.1962
35	-13.25	1	11.5716
35	-13	1	11.6839
35	-12.75	1	12.1487
35	-12.5	1	12.1989
35	-12.25	1	12.3384
35	-12	1	12.6576
35	-11.75	1	12.9157
35	-11.5	1	12.9943
35	-11.25	1	13.1289
35	-11	1	12.8925
35	-10.75	1	13.0538
35	-10.5	1	13.4245
35	-10.25	1	13.6115
35	-10	1	14.1453
35	-9.75	1	14.3629
35	-9.5	1	14.6688
35	-9.25	1	14.7016
35	-9	1	15.0608
35	-8.75	1	15.5785
35	-8.5	1	16.0903
35	-8.25	1	16.1697
35	-8	1	16.7351
35	-7.75	1	17.4111
35	-7.5	1	17.8042
35	-7.25	1	18.7875
35	-7	1	18.838
35	-6.75	1	19.7912
35	-6.5	1	19.9353
35	-6.25	0
35	-6	0
35	-5.75	0
35	-5.5	0
35	-5.25	0
35	-5	0
35	-4.75	0
35	-4.5	0
35	-4.25	0
35	-4	0
35	-3.75	0
35	-3.5	0
35	-3.25	0
35	-3	0
35	-2.75	0
35	-2.5	0
35	-2.25	0
35	-2	0
35	-1.75	0
35	-1.5	0
35	-1.25	0
35	-1	0
35	-0.75	0
35	-0.5	0
35	-0.25	0
35	0	0
35	0.25	0
35	0.5	0
35	0.75	0
35	1	0
35	1.25	0
35	1.5	0
35	1.75	0
35	2	0
35	2.25	0
35	2.5	0
35	2.75	0
35	3	0
35	3.25	0
35	3.5	0
35	3.75	0
35	4	0
35	4.25	0
35	4.5	0
35	4.75	0
35	5	0
35	5.25	0
35	5.5	0
35	5.75	0
35	6	0
35	6.25	0
35	6.5	0
35	6.75	0
35	7	0
35	7.25	0
35	7.5	0
35	7.75	0
35	8	0
35	8.25	0
35	8.5	0
35	8.75	0
35	9	0
35	9.25	0
35	9.5	0
35	9.75	0
35	10	0
35	10.25	0
35	10.5	0
35	10.75	0
35	11	1	48.6625
35	11.25	1	45.8841
35	11.5	1	44.7709
35	11.75	1	44.1958
35	12	1	44.5238
35	12.25	1	43.3612
35	12.5	1	44.4462
35	12.75	1	43.9777
35	13	1	43.3235
35	13.25	1	42.1029
35	13.5	1	42.0429
35	13.75	1	41.1946
35	14	1	40.5865
35	14.25	1	39.6069
35	14.5	1	39.153
35	14.75	1	38.11
35	15	1	37.2805
35	15.25	1	37.0529
35	15.5	1	36.6014
35	15.75	1	35.9542
35	16	1	35.6923
35	16.25	1	35.3703
35	16.5	1	35.07
35	16.75	1	34.4436
35	17	1	34.1477
35	17.25	1	33.8822
35	17.5	1	33.7368
35	17.75	1	33.6129
35	18	1	33.8265
35	18.25	1	34.0804
35	18.5	1	34.0899
35	18.75	1	33.506
35	19	1	33.133
35	19.25	1	33.145
35	19.5	1	31.8241
35	19.75	1	31.2485
35	20	1	31.3797
35	20.25	1	30.6588
35	20.5	1	30.7049
35	20.75	1	29.2982
35	21	1	29.0172
35	21.25	1	28.7401
35	21.5	1	27.8117
35	21.75	1	27.4121
35	22	1	26.7185
35	22.25	1	26.1388
35	22.5	1	25.9746
35	22.75	1	25.4176
35	23	1	24.5576
35	23.25	1	23.8849
35	23.5	1	23.2295
35	23.75	1	22.4545
35	24	1	22.7489
35	24.25	1	24.7796
35	24.5	1	25.0116
35	24.75	1	24.1131
35	25	1	19.711
35	25.25	1	23.6665
35	25.5	1	21.5978
35	25.75	1	22.2506
35	26	1	22.9327
35	26.25	1	22.1429
35	26.5	1	21.463
35	26.75	1	21.0858
35	27	1	20.3608
35	27.25	1	20.2162
35	27.5	1	19.503
35	27.75	1	19.1959
35	28	1	18.8793
35	28.25	1	18.4636
35	28.5	1	17.8687
35	28.75	1	17.878
35	29	1	17.8994
35	29.25	1	17.7524
35	29.5	1	17.387
35	29.75	1	17.3658
35	30	1	17.3668
35	30.25	1	17.7914
35	30.5	1	17.9307
35	30.75	1	18.063
35	31	1	17.8502
35	31.25	1	17.9857
35	31.5	1	18.08
35	31.75	1	18.0981
35	32	1	18.013
35	32.25	1	18.5574
35	32.5	1	13.3004
35	32.75	0
35	33	0
35	33.25	0
35	33.5	0
35	33.75	0
35	34	1	16.9125
35	34.25	1	20.637
35	34.5	1	21.2421
35	34.75	1	21.6495
35.125	-15	1	10.4335
35.125	-14.75	1	10.3739
35.125	-14.5	1	10.9059
35.125	-14.25	1	10.9898
35.125	-14	1	11.1563
35.125	-13.75	1	11.2681
35.125	-13.5	1	11.3057
35.125	-13.25	1	11.6161
35.125	-13	1	11.6164
35.125	-12.75	1	11.9456
35.125	-12.5	1	12.0097
35.125	-12.25	1	12.0251
35.125	-12	1	12.3842
35.125	-11.75	1	12.4548
35.125	-11.5	1	12.6832
35.125	-11.25	1	12.784
35.125	-11	1	12.7962
35.125	-10.75	1	13.1197
35.125	-10.5	1	13.3986
35.125	-10.25	1	13.4156
35.125	-10	1	13.843
35.125	-9.75	1	14.0886
35.125	-9.5	1	14.4581
35.125	-9.25	1	14.3562
35.125	-9	1	14.7903
35.125	-8.75	1	15.2068
35.125	-8.5	1	15.6201
35.125	-8.25	1	15.764
35.125	-8	1	16.5326
35.125	-7.75	1	16.8944
35.125	-7.5	1	17.458
35.125	-7.25	1	18.0101
35.125	-7	1	18.7404
35.125	-6.75	1	18.9566
35.125	-6.5	1	18.8535
35.125	-6.25	0
35.125	-6	0
35.125	-5.75	0
35.125	-5.5	0
35.125	-5.25	0
35.125	-5	0
35.125	-4.75	0
35.125	-4.5	0
35.125	-4.25	0
35.125	-4	0
35.125	-3.75	0
35.125	-3.5	0
35.125	-3.25	0
35.125	-3	0
35.125	-2.75	1	33.3402
35.125	-2.5	1	30.5496
35.125	-2.25	1	27.5157
35.125	-2	1	26.1986
35.125	-1.75	0
35.125	-1.5	0
35.125	-1.25	0
35.125	-1	0
35.125	-0.75	0
35.125	-0.5	0
35.125	-0.25	0
35.125	0	0
35.125	0.25	0
35.125	0.5	0
35.125	0.75	0
35.125	1	0
35.125	1.25	0
35.125	1.5	0
35.125	1.75	0
35.125	2	0
35.125	2.25	0
35.125	2.5	0
35.125	2.75	0
35.125	3	0
35.125	3.25	0
35.125	3.5	0
35.125	3.75	0
35.125	4	0
35.125	4.25	0
35.125	4.5	0
35.125	4.75	0
35.125	5	0
35.125	5.25	0
35.125	5.5	0
35.125	5.75	0
35.125	6	0
35.125	6.25	0
35.125	6.5	0
35.125	6.75	0
35.125	7	0
35.125	7.25	0
35.125	7.5	0
35.125	7.75	0
35.125	8	0
35.125	8.25	0
35.125	8.5	0
35.125	8.75	0
35.125	9	0
35.125	9.25	0
35.125	9.5	0
35.125	9.75	0
35.125	10	0
35.125	10.25	0
35.125	10.5	0
35.125	10.75	0
35.125	11	1	44.3859
35.125	11.25	1	45.7302
35.125	11.5	1	43.1031
35.125	11.75	1	43.6034
35.125	12	1	43.6845
35.125	12.25	1	43.7264
35.125	12.5	1	43.5629
35.125	12.75	1	42.9015
35.125	13	1	41.9584
35.125	13.25	1	41.1583
35.125	13.5	1	40.3483
35.125	13.75	1	40.7163
35.125	14	1	39.5975
35.125	14.25	1	38.018
35.125	14.5	1	37.3776
35.125	14.75	1	36.6104
35.125	15	1	36.5394
35.125	15.25	1	36.2579
35.125	15.5	1	36.0283
35.125	15.75	1	35.0869
35.125	16	1	35.0404
35.125	16.25	1	35.2138
35.125	16.5	1	34.08
35.125	16.75	1	33.5822
35.125	17	1	32.9361
35.125	17.25	1	32.8548
35.125	17.5	1	32.6525
35.125	17.75	1	33.3399
35.125	18	1	32.939
35.125	18.25	1	33.6198
35.125	18.5	1	32.9786
35.125	18.75	1	32.7105
35.125	19	1	32.0672
35.125	19.25	1	31.5949
35.125	19.5	1	31.1272
35.125	19.75	1	30.5895
35.125	20	1	30.7564
35.125	20.25	1	30.024
35.125	20.5	1	29.5714
35.125	20.75	1	28.8114
35.125	21	1	28.5982
35.125	21.25	1	28.0343
35.125	21.5	1	27.1638
35.125	21.75	1	26.8538
35.125	22	1	26.1782
35.125	22.25	1	25.5618
35.125	22.5	1	25.2301
35.125	22.75	1	24.9014
35.125	23	1	24.152
35.125	23.25	1	23.2122
35.125	23.5	1	22.9265
35.125	23.75	1	22.8581
35.125	24	1	22.9398
35.125	24.25	1	25.1074
35.125	24.5	1	24.4457
35.125	24.75	1	21.0958
35.125	25	1	22.2831
35.125	25.25	1	21.4501
35.125	25.5	1	23.6971
35.125	25.75	1	21.0708
35.125	26	1	18.0949
35.125	26.25	1	18.675
35.125	26.5	1	21.2202
35.125	26.75	1	20.8114
35.125	27	1	19.9756
35.125	27.25	1	19.8546
35.125	27.5	1	19.4675
35.125	27.75	1	18.8084
35.125	28	1	18.634
35.125	28.25	1	18.0864
35.125	28.5	1	17.5594
35.125	28.75	1	17.3666
35.125	29	1	17.3767
35.125	29.25	1	17.2352
35.125	29.5	1	17.2486
35.125	29.75	1	17.5945
35.125	30	1	17.6143
35.125	30.25	1	17.5567
35.125	30.5	1	17.7593
35.125	30.75	1	18.1174
35.125	31	1	17.6635
35.125	31.25	1	17.8505
35.125	31.5	1	17.7283
35.125	31.75	1	17.9541
35.125	32	1	17.9377
35.125	32.25	1	17.9718
35.125	32.5	1	13.481
35.125	32.75	1	14.5715
35.125	33	0
35.125	33.25	0
35.125	33.5	0
35.125	33.75	0
35.125	34	1	19.0112
35.125	34.25	1	20.5557
35.125	34.5	1	21.3891
35.125	34.75	1	21.7568
35.25	-15	1	10.5159
35.25	-14.75	1	10.477
35.25	-14.5	1	10.602
35.25	-14.25	1	10.7951
35.25	-14	1	10.9171
35.25	-13.75	1	10.9454
35.25	-13.5	1	11.1302
35.25	-13.25	1	11.373
35.25	-13	1	11.5732
35.25	-12.75	1	11.8636
35.25	-12.5	1	11.969
35.25	-12.25	1	11.7795
35.25	-12	1	12.4086
35.25	-11.75	1	12.2033
35.25	-11.5	1	12.4157
35.25	-11.25	1	12.6237
35.25	-11	1	12.5804
35.25	-10.75	1	12.855
35.25	-10.5	1	13.1316
35.25	-10.25	1	13.3892
35.25	-10	1	13.6672
35.25	-9.75	1	13.845
35.25	-9.5	1	14.3969
35.25	-9.25	1	14.334
35.25	-9	1	14.4102
35.25	-8.75	1	14.7939
35.25	-8.5	1	15.3215
35.25	-8.25	1	15.7285
35.25	-8	1	16.1346
35.25	-7.75	1	16.6327
35.25	-7.5	1	17.1342
35.25	-7.25	1	17.8271
35.25	-7	1	17.9974
35.25	-6.75	1	18.4966
35.25	-6.5	1	18.3344
35.25	-6.25	0
35.25	-6	0
35.25	-5.75	0
35.25	-5.5	0
35.25	-5.25	0
35.25	-5	0
35.25	-4.75	1	19.4701
35.25	-4.5	1	24.8545
35.25	-4.25	1	26.1559
35.25	-4	1	21.2675
35.25	-3.75	1	19.6263
35.25	-3.5	1	25.6625
35.25	-3.25	1	26.5925
35.25	-3	1	24.3147
35.25	-2.75	1	23.0056
35.25	-2.5	1	22.2453
35.25	-2.25	1	23.5918
35.25	-2	1	23.5472
35.25	-1.75	1	25.2529
35.25	-1.5	0
35.25	-1.25	0
35.25	-1	0
35.25	-0.75	0
35.25	-0.5	0
35.25	-0.25	0
35.25	0	0
35.25	0.25	0
35.25	0.5	0
35.25	0.75	0
35.25	1	0
35.25	1.25	0
35.25	1.5	0
35.25	1.75	0
35.25	2	0
35.25	2.25	0
35.25	2.5	0
35.25	2.75	0
35.25	3	0
35.25	3.25	0
35.25	3.5	0
35.25	3.75	0
35.25	4	0
35.25	4.25	0
35.25	4.5	0
35.25	4.75	0
35.25	5	0
35.25	5.25	0
35.25	5.5	0
35.25	5.75	0
35.25	6	0
35.25	6.25	0
35.25	6.5	0
35.25	6.75	0
35.25	7	0
35.25	7.25	0
35.25	7.5	0
35.25	7.75	0
35.25	8	0
35.25	8.25	0
35.25	8.5	0
35.25	8.75	0
35.25	9	0
35.25	9.25	0
35.25	9.5	0
35.25	9.75	0
35.25	10	0
35.25	10.25	0
35.25	10.5	0
35.25	10.75	0
35.25	11	1	41.9004
35.25	11.25	1	45.0056
35.25	11.5	1	42.6814
35.25	11.75	1	42.7203
35.25	12	1	42.8653
35.25	12.25	1	42.9957
35.25	12.5	1	42.7418
35.25	12.75	1	41.701
35.25	13	1	41.2579
35.25	13.25	1	40.3954
35.25	13.5	1	40.241
35.25	13.75	1	38.7976
35.25	14	1	37.6891
35.25	14.25	1	37.0975
35.25	14.5	1	36.4553
35.25	14.75	1	36.5516
35.25	15	1	35.803
35.25	15.25	1	35.033
35.25	15.5	1	34.2303
35.25	15.75	1	34.5221
35.25	16	1	34.407
35.25	16.25	1	34.0854
35.25	16.5	1	33.5453
35.25	16.75	1	32.6232
35.25	17	1	32.6215
35.25	17.25	1	31.6376
35.25	17.5	1	31.9866
35.25	17.75	1	32.4862
35.25	18	1	32.5062
35.25	18.25	1	32.0522
35.25	18.5	1	32.0283
35.25	18.75	1	31.6032
35.25	19	1	31.6673
35.25	19.25	1	30.2376
35.25	19.5	1	30.3103
35.25	19.75	1	29.8802
35.25	20	1	29.798
35.25	20.25	1	28.986
35.25	20.5	1	28.549
35.25	20.75	1	28.2195
35.25	21	1	27.9565
35.25	21.25	1	27.4748
35.25	21.5	1	26.7481
35.25	21.75	1	26.1608
35.25	22	1	25.7423
35.25	22.25	1	25.1487
35.25	22.5	1	24.4383
35.25	22.75	1	24.6479
35.25	23	1	23.6494
35.25	23.25	1	22.8566
35.25	23.5	1	23.0338
35.25	23.75	1	25.7234
35.25	24	1	20.2427
35.25	24.25	1	21.5454
35.25	24.5	1	19.9158
35.25	24.75	1	24.7116
35.25	25	1	21.648
35.25	25.25	1	20.2602
35.25	25.5	1	20.444
35.25	25.75	1	20.0845
35.25	26	1	18.9319
35.25	26.25	1	18.9764
35.25	26.5	1	20.8344
35.25	26.75	1	20.2403
35.25	27	1	19.8053
35.25	27.25	1	19.7131
35.25	27.5	1	18.7652
35.25	27.75	1	18.5213
35.25	28	1	18.0958
35.25	28.25	1	17.6875
35.25	28.5	1	17.5835
35.25	28.75	1	17.3038
35.25	29	1	16.9836
35.25	29.25	1	16.9929
35.25	29.5	1	16.882
35.25	29.75	1	17.2961
35.25	30	1	17.2288
35.25	30.25	1	17.4795
35.25	30.5	1	17.352
35.25	30.75	1	17.2949
35.25	31	1	17.4075
35.25	31.25	1	17.5223
35.25	31.5	1	17.6413
35.25	31.75	1	17.5991
35.25	32	1	17.5604
35.25	32.25	1	17.4295
35.25	32.5	1	17.2183
35.25	32.75	1	17.7819
35.25	33	1	15.4158
35.25	33.25	0
35.25	33.5	0
35.25	33.75	0
35.25	34	1	19.3877
35.25	34.25	1	20.8092
35.25	34.5	1	20.8551
35.25	34.75	1	21.5777
35.375	-15	1	10.1335
35.375	-14.75	1	10.2165
35.375	-14.5	1	10.4936
35.375	-14.25	1	10.6036
35.375	-14	1	10.7505
35.375	-13.75	1	10.6704
35.375	-13.5	1	10.9367
35.375	-13.25	1	11.268
35.375	-13	1	11.411
35.375	-12.75	1	11.8155
35.375	-12.5	1	11.8705
35.375	-12.25	1	11.9735
35.375	-12	1	11.9913
35.375	-11.75	1	12.058
35.375	-11.5	1	12.257
35.375	-11.25	1	12.2999
35.375	-11	1	12.7292
35.375	-10.75	1	12.6271
35.375	-10.5	1	12.889
35.375	-10.25	1	13.0653
35.375	-10	1	13.4458
35.375	-9.75	1	13.6998
35.375	-9.5	1	13.6238
35.375	-9.25	1	13.9544
35.375	-9	1	14.1396
35.375	-8.75	1	14.1878
35.375	-8.5	1	14.6785
35.375	-8.25	1	15.0116
35.375	-8	1	15.5971
35.375	-7.75	1	16.1639
35.375	-7.5	1	16.5776
35.375	-7.25	1	17.4934
35.375	-7	1	17.6902
35.375	-6.75	1	17.8849
35.375	-6.5	1	17.6285
35.375	-6.25	1	17.6034
35.375	-6	0
35.375	-5.75	0
35.375	-5.5	0
35.375	-5.25	0
35.375	-5	1	16.4837
35.375	-4.75	1	16.5373
35.375	-4.5	1	18.2569
35.375	-4.25	1	18.0079
35.375	-4	1	14.9785
35.375	-3.75	1	17.0628
35.375	-3.5	1	20.1836
35.375	-3.25	1	19.7324
35.375	-3	1	16.84
35.375	-2.75	1	13.5985
35.375	-2.5	1	14.4967
35.375	-2.25	1	18.4469
35.375	-2	1	17.9589
35.375	-1.75	1	19.9286
35.375	-1.5	1	23.8377
35.375	-1.25	0
35.375	-1	0
35.375	-0.75	0
35.375	-0.5	0
35.375	-0.25	0
35.375	0	0
35.375	0.25	0
35.375	0.5	0
35.375	0.75	0
35.375	1	0
35.375	1.25	0
35.375	1.5	0
35.375	1.75	0
35.375	2	0
35.375	2.25	0
35.375	2.5	0
35.375	2.75	0
35.375	3	0
35.375	3.25	0
35.375	3.5	0
35.375	3.75	0
35.375	4	0
35.375	4.25	0
35.375	4.5	0
35.375	4.75	0
35.375	5	0
35.375	5.25	0
35.375	5.5	0
35.375	5.75	0
35.375	6	0
35.375	6.25	0
35.375	6.5	0
35.375	6.75	0
35.375	7	0
35.375	7.25	0
35.375	7.5	0
35.375	7.75	0
35.375	8	0
35.375	8.25	0
35.375	8.5	0
35.375	8.75	0
35.375	9	0
35.375	9.25	0
35.375	9.5	0
35.375	9.75	0
35.375	10	0
35.375	10.25	0
35.375	10.5	0
35.375	10.75	0
35.375	11	1	41.1453
35.375	11.25	1	43.2454
35.375	11.5	1	42.6966
35.375	11.75	1	42.2814
35.375	12	1	42.0241
35.375	12.25	1	41.6038
35.375	12.5	1	40.9281
35.375	12.75	1	40.6907
35.375	13	1	39.8254
35.375	13.25	1	38.7259
35.375	13.5	1	38.7174
35.375	13.75	1	37.8522
35.375	14	1	37.145
35.375	14.25	1	36.528
35.375	14.5	1	35.6872
35.375	14.75	1	35.3351
35.375	15	1	35.0728
35.375	15.25	1	34.539
35.375	15.5	1	34.0721
35.375	15.75	1	33.3665
35.375	16	1	33.1101
35.375	16.25	1	32.8046
35.375	16.5	1	32.6904
35.375	16.75	1	31.8257
35.375	17	1	31.8361
35.375	17.25	1	31.5016
35.375	17.5	1	31.4834
35.375	17.75	1	31.3471
35.375	18	1	31.3002
35.375	18.25	1	31.4585
35.375	18.5	1	31.2854
35.375	18.75	1	30.2137
35.375	19	1	29.973
35.375	19.25	1	30.2237
35.375	19.5	1	29.8522
35.375	19.75	1	29.064
35.375	20	1	28.7194
35.375	20.25	1	27.6081
35.375	20.5	1	27.7804
35.375	20.75	1	27.2495
35.375	21	1	27.212
35.375	21.25	1	26.4911
35.375	21.5	1	26.2148
35.375	21.75	1	25.5971
35.375	22	1	25.1471
35.375	22.25	1	24.3953
35.375	22.5	1	23.958
35.375	22.75	1	23.8766
35.375	23	1	23.5538
35.375	23.25	1	22.7655
35.375	23.5	1	23.2165
35.375	23.75	1	19.7216
35.375	24	1	23.0944
35.375	24.25	1	20.5394
35.375	24.5	1	21.5837
35.375	24.75	1	19.0431
35.375	25	1	19.3181
35.375	25.25	1	23.3175
35.375	25.5	1	22.5969
35.375	25.75	1	21.3469
35.375	26	1	20.3595
35.375	26.25	1	20.1158
35.375	26.5	1	20.5538
35.375	26.75	1	20.0095
35.375	27	1	19.0692
35.375	27.25	1	19.2973
35.375	27.5	1	18.5201
35.375	27.75	1	18.0309
35.375	28	1	17.8139
35.375	28.25	1	17.6723
35.375	28.5	1	17.5707
35.375	28.75	1	16.7989
35.375	29	1	16.5392
35.375	29.25	1	16.6022
35.375	29.5	1	16.839
35.375	29.75	1	17.1243
35.375	30	1	17.2224
35.375	30.25	1	17.4222
35.375	30.5	1	17.0679
35.375	30.75	1	16.9641
35.375	31	1	16.9687
35.375	31.25	1	16.956
35.375	31.5	1	17.3608
35.375	31.75	1	17.4272
35.375	32	1	17.5091
35.375	32.25	1	16.7235
35.375	32.5	1	16.6288
35.375	32.75	1	17.2759
35.375	33	1	16.1369
35.375	33.25	1	17.5684
35.375	33.5	1	16.8087
35.375	33.75	1	14.6072
35.375	34	0
35.375	34.25	1	19.9045
35.375	34.5	1	20.671
35.375	34.75	1	21.3587
35.5	-15	1	9.8848
35.5	-14.75	1	10.0606
35.5	-14.5	1	10.418
35.5	-14.25	1	10.6571
35.5	-14	1	10.589
35.5	-13.75	1	10.7625
35.5	-13.5	1	10.8717
35.5	-13.25	1	10.9141
35.5	-13	1	11.2849
35.5	-12.75	1	11.5973
35.5	-12.5	1	11.7168
35.5	-12.25	1	12.0213
35.5	-12	1	12.0577
35.5	-11.75	1	12.052
35.5	-11.5	1	12.0666
35.5	-11.25	1	12.3285
35.5	-11	1	12.2823
35.5	-10.75	1	12.5364
35.5	-10.5	1	12.5463
35.5	-10.25	1	13.1856
35.5	-10	1	13.1988
35.5	-9.75	1	13.4415
35.5	-9.5	1	13.3038
35.5	-9.25	1	13.3243
35.5	-9	1	13.6167
35.5	-8.75	1	13.9709
35.5	-8.5	1	14.3283
35.5	-8.25	1	14.8763
35.5	-8	1	15.1067
35.5	-7.75	1	15.5528
35.5	-7.5	1	16.0533
35.5	-7.25	1	16.7628
35.5	-7	1	16.9355
35.5	-6.75	1	17.1958
35.5	-6.5	1	16.7789
35.5	-6.25	1	16.5047
35.5	-6	0
35.5	-5.75	0
35.5	-5.5	0
35.5	-5.25	1	13.2703
35.5	-5	1	15.673
35.5	-4.75	1	14.9799
35.5	-4.5	1	14.5373
35.5	-4.25	1	13.9055
35.5	-4	1	12.3341
35.5	-3.75	1	13.4722
35.5	-3.5	1	15.9436
35.5	-3.25	1	15.2503
35.5	-3	1	14.1189
35.5	-2.75	1	12.3138
35.5	-2.5	1	13.9679
35.5	-2.25	1	15.3145
35.5	-2	1	15.7716
35.5	-1.75	1	17.6592
35.5	-1.5	1	20.0744
35.5	-1.25	0
35.5	-1	0
35.5	-0.75	0
35.5	-0.5	0
35.5	-0.25	0
35.5	0	0
35.5	0.25	0
35.5	0.5	0
35.5	0.75	0
35.5	1	0
35.5	1.25	0
35.5	1.5	0
35.5	1.75	0
35.5	2	0
35.5	2.25	0
35.5	2.5	0
35.5	2.75	0
35.5	3	0
35.5	3.25	0
35.5	3.5	0
35.5	3.75	0
35.5	4	0
35.5	4.25	0
35.5	4.5	0
35.5	4.75	0
35.5	5	0
35.5	5.25	0
35.5	5.5	0
35.5	5.75	0
35.5	6	0
35.5	6.25	0
35.5	6.5	0
35.5	6.75	0
35.5	7	0
35.5	7.25	0
35.5	7.5	0
35.5	7.75	0
35.5	8	0
35.5	8.25	0
35.5	8.5	0
35.5	8.75	0
35.5	9	0
35.5	9.25	0
35.5	9.5	0
35.5	9.75	0
35.5	10	0
35.5	10.25	0
35.5	10.5	0
35.5	10.75	0
35.5	11	1	39.9885
35.5	11.25	1	43.381
35.5	11.5	1	41.6977
35.5	11.75	1	42.2415
35.5	12	1	40.5997
35.5	12.25	1	40.1238
35.5	12.5	1	39.2496
35.5	12.75	1	38.8013
35.5	13	1	37.7053
35.5	13.25	1	38.263
35.5	13.5	1	37.408
35.5	13.75	1	37.1567
35.5	14	1	36.86
35.5	14.25	1	35.2808
35.5	14.5	1	34.8802
35.5	14.75	1	34.3943
35.5	15	1	33.6654
35.5	15.25	1	33.4462
35.5	15.5	1	33.4107
35.5	15.75	1	32.9303
35.5	16	1	32.814
35.5	16.25	1	32.178
35.5	16.5	1	31.3758
35.5	16.75	1	31.9149
35.5	17	1	31.0511
35.5	17.25	1	30.651
35.5	17.5	1	30.5295
35.5	17.75	1	29.8386
35.5	18	1	30.3674
35.5	18.25	1	30.3308
35.5	18.5	1	30.1736
35.5	18.75	1	29.4837
35.5	19	1	28.9466
35.5	19.25	1	28.879
35.5	19.5	1	28.5041
35.5	19.75	1	28.1545
35.5	20	1	28.4899
35.5	20.25	1	26.9208
35.5	20.5	1	27.2609
35.5	20.75	1	27.0417
35.5	21	1	26.6908
35.5	21.25	1	26.2326
35.5	21.5	1	25.8568
35.5	21.75	1	25.0688
35.5	22	1	24.35
35.5	22.25	1	23.8262
35.5	22.5	1	23.7676
35.5	22.75	1	23.707
35.5	23	1	23.1261
35.5	23.25	1	22.5007
35.5	23.5	1	22.7761
35.5	23.75	1	19.1676
35.5	24	1	19.3208
35.5	24.25	1	22.0794
35.5	24.5	1	22.9741
35.5	24.75	1	22.1789
35.5	25	1	21.8663
35.5	25.25	1	21.6929
35.5	25.5	1	21.7998
35.5	25.75	1	20.9121
35.5	26	1	20.2901
35.5	26.25	1	19.8023
35.5	26.5	1	19.9532
35.5	26.75	1	19.6631
35.5	27	1	19.1932
35.5	27.25	1	19.0969
35.5	27.5	1	18.838
35.5	27.75	1	18.0834
35.5	28	1	17.7985
35.5	28.25	1	17.27
35.5	28.5	1	17.1241
35.5	28.75	1	16.9654
35.5	29	1	16.5111
35.5	29.25	1	16.5393
35.5	29.5	1	16.5282
35.5	29.75	1	16.9893
35.5	30	1	17.1831
35.5	30.25	1	16.8795
35.5	30.5	1	16.7839
35.5	30.75	1	16.8398
35.5	31	1	16.7829
35.5	31.25	1	17.0745
35.5	31.5	1	16.9307
35.5	31.75	1	17.206
35.5	32	1	17.2672
35.5	32.25	1	16.6908
35.5	32.5	1	16.72
35.5	32.75	1	16.4502
35.5	33	1	17.4643
35.5	33.25	1	18.2006
35.5	33.5	1	18.7661
35.5	33.75	1	19.0505
35.5	34	1	18.6269
35.5	34.25	1	15.9209
35.5	34.5	1	19.8081
35.5	34.75	1	21.3079
35.625	-15	1	10.0799
35.625	-14.75	1	10.2583
35.625	-14.5	1	10.4109
35.625	-14.25	1	10.5025
35.625	-14	1	10.2255
35.625	-13.75	1	10.6363
35.625	-13.5	1	10.572
35.625	-13.25	1	10.9388
35.625	-13	1	11.2751
35.625	-12.75	1	11.1897
35.625	-12.5	1	11.4477
35.625	-12.25	1	11.8743
35.625	-12	1	11.8049
35.625	-11.75	1	12.1352
35.625	-11.5	1	11.9767
35.625	-11.25	1	12.1425
35.625	-11	1	12.2158
35.625	-10.75	1	12.5338
35.625	-10.5	1	12.637
35.625	-10.25	1	12.6146
35.625	-10	1	13.1697
35.625	-9.75	1	13.163
35.625	-9.5	1	13.0874
35.625	-9.25	1	13.3322
35.625	-9	1	13.3725
35.625	-8.75	1	13.6956
35.625	-8.5	1	14.0486
35.625	-8.25	1	14.3874
35.625	-8	1	14.7386
35.625	-7.75	1	15.1391
35.625	-7.5	1	15.554
35.625	-7.25	1	15.8929
35.625	-7	1	16.2564
35.625	-6.75	1	16.2248
35.625	-6.5	1	16.1869
35.625	-6.25	1	16.2382
35.625	-6	0
35.625	-5.75	0
35.625	-5.5	0
35.625	-5.25	1	15.5873
35.625	-5	1	14.4796
35.625	-4.75	1	13.3269
35.625	-4.5	1	12.5758
35.625	-4.25	1	12.2479
35.625	-4	1	11.8234
35.625	-3.75	1	12.0702
35.625	-3.5	1	12.5731
35.625	-3.25	1	12.7086
35.625	-3	1	12.9314
35.625	-2.75	1	13.0849
35.625	-2.5	1	13.5091
35.625	-2.25	1	14.3845
35.625	-2	1	15.3383
35.625	-1.75	1	15.6302
35.625	-1.5	1	18.7436
35.625	-1.25	1	21.2917
35.625	-1	0
35.625	-0.75	0
35.625	-0.5	0
35.625	-0.25	0
35.625	0	0
35.625	0.25	0
35.625	0.5	0
35.625	0.75	0
35.625	1	0
35.625	1.25	0
35.625	1.5	0
35.625	1.75	0
35.625	2	0
35.625	2.25	0
35.625	2.5	0
35.625	2.75	0
35.625	3	0
35.625	3.25	0
35.625	3.5	0
35.625	3.75	0
35.625	4	0
35.625	4.25	0
35.625	4.5	0
35.625	4.75	0
35.625	5	0
35.625	5.25	0
35.625	5.5	0
35.625	5.75	0
35.625	6	0
35.625	6.25	0
35.625	6.5	0
35.625	6.75	0
35.625	7	0
35.625	7.25	0
35.625	7.5	0
35.625	7.75	0
35.625	8	0
35.625	8.25	0
35.625	8.5	0
35.625	8.75	0
35.625	9	0
35.625	9.25	0
35.625	9.5	0
35.625	9.75	0
35.625	10	0
35.625	10.25	0
35.625	10.5	0
35.625	10.75	1	38.0271
35.625	11	1	39.4038
35.625	11.25	1	41.8223
35.625	11.5	1	40.6273
35.625	11.75	1	41.2939
35.625	12	1	39.5017
35.625	12.25	1	39.8271
35.625	12.5	1	38.4406
35.625	12.75	1	38.009
35.625	13	1	37.8289
35.625	13.25	1	37.1008
35.625	13.5	1	35.6155
35.625	13.75	1	35.9959
35.625	14	1	35.3865
35.625	14.25	1	33.9926
35.625	14.5	1	33.5366
35.625	14.75	1	33.3772
35.625	15	1	32.5002
35.625	15.25	1	32.9117
35.625	15.5	1	33.047
35.625	15.75	1	32.4641
35.625	16	1	31.638
35.625	16.25	1	31.1626
35.625	16.5	1	31.2588
35.625	16.75	1	31.3626
35.625	17	1	31.0502
35.625	17.25	1	29.967
35.625	17.5	1	29.6574
35.625	17.75	1	29.803
35.625	18	1	29.8062
35.625	18.25	1	29.714
35.625	18.5	1	29.288
35.625	18.75	1	28.4562
35.625	19	1	28.2617
35.625	19.25	1	28.4391
35.625	19.5	1	27.9833
35.625	19.75	1	27.8563
35.625	20	1	27.4858
35.625	20.25	1	26.5665
35.625	20.5	1	26.547
35.625	20.75	1	26.8443
35.625	21	1	26.0367
35.625	21.25	1	25.7672
35.625	21.5	1	24.7409
35.625	21.75	1	23.7474
35.625	22	1	24.0288
35.625	22.25	1	23.1235
35.625	22.5	1	23.1845
35.625	22.75	1	23.0623
35.625	23	1	22.6595
35.625	23.25	1	21.7449
35.625	23.5	1	22.4912
35.625	23.75	1	20.4246
35.625	24	1	21.1345
35.625	24.25	1	21.8493
35.625	24.5	1	21.971
35.625	24.75	1	22.1705
35.625	25	1	21.3159
35.625	25.25	1	21.2513
35.625	25.5	1	20.8025
35.625	25.75	1	19.8187
35.625	26	1	19.8842
35.625	26.25	1	19.5265
35.625	26.5	1	19.2251
35.625	26.75	1	19.2759
35.625	27	1	19.056
35.625	27.25	1	19.5683
35.625	27.5	1	18.2704
35.625	27.75	1	17.8776
35.625	28	1	17.4768
35.625	28.25	1	17.4633
35.625	28.5	1	17.1283
35.625	28.75	1	16.9654
35.625	29	1	16.5456
35.625	29.25	1	16.354
35.625	29.5	1	16.3451
35.625	29.75	1	16.8528
35.625	30	1	16.8767
35.625	30.25	1	16.7019
35.625	30.5	1	16.623
35.625	30.75	1	16.7628
35.625	31	1	16.4121
35.625	31.25	1	16.6735
35.625	31.5	1	16.8312
35.625	31.75	1	17.0077
35.625	32	1	16.7335
35.625	32.25	1	16.2596
35.625	32.5	1	16.1894
35.625	32.75	1	16.0339
35.625	33	1	16.4784
35.625	33.25	1	16.8576
35.625	33.5	1	17.9808
35.625	33.75	1	18.3506
35.625	34	1	18.7656
35.625	34.25	1	18.8293
35.625	34.5	1	17.4793
35.625	34.75	1	20.5059
35.75	-15	1	9.82903
35.75	-14.75	1	10.2259
35.75	-14.5	1	10.272
35.75	-14.25	1	10.355
35.75	-14	1	10.4234
35.75	-13.75	1	10.4918
35.75	-13.5	1	10.5721
35.75	-13.25	1	10.633
35.75	-13	1	11.0438
35.75	-12.75	1	11.1981
35.75	-12.5	1	11.4628
35.75	-12.25	1	11.3723
35.75	-12	1	11.7675
35.75	-11.75	1	11.649
35.75	-11.5	1	12.1196
35.75	-11.25	1	11.6854
35.75	-11	1	12.0275
35.75	-10.75	1	12.0105
35.75	-10.5	1	12.3205
35.75	-10.25	1	12.7053
35.75	-10	1	13.031
35.75	-9.75	1	13.0707
35.75	-9.5	1	13.0301
35.75	-9.25	1	13.0288
35.75	-9	1	13.4045
35.75	-8.75	1	13.5995
35.75	-8.5	1	13.7453
35.75	-8.25	1	13.9842
35.75	-8	1	14.4695
35.75	-7.75	1	14.7352
35.75	-7.5	1	15.3228
35.75	-7.25	1	15.4427
35.75	-7	1	15.7833
35.75	-6.75	1	15.5767
35.75	-6.5	1	15.4403
35.75	-6.25	1	15.2787
35.75	-6	1	15.1909
35.75	-5.75	1	13.8282
35.75	-5.5	1	11.6234
35.75	-5.25	1	13.819
35.75	-5	1	13.3105
35.75	-4.75	1	12.2244
35.75	-4.5	1	11.7919
35.75	-4.25	1	11.8739
35.75	-4	1	12.1771
35.75	-3.75	1	12.0237
35.75	-3.5	1	12.0438
35.75	-3.25	1	12.1315
35.75	-3	1	12.8277
35.75	-2.75	1	14.2711
35.75	-2.5	1	14.4493
35.75	-2.25	1	14.1218
35.75	-2	1	15.0613
35.75	-1.75	1	14.7988
35.75	-1.5	1	17.3608
35.75	-1.25	1	19.2851
35.75	-1	1	19.6665
35.75	-0.75	1	19.1397
35.75	-0.5	0
35.75	-0.25	0
35.75	0	0
35.75	0.25	0
35.75	0.5	0
35.75	0.75	0
35.75	1	0
35.75	1.25	0
35.75	1.5	0
35.75	1.75	0
35.75	2	0
35.75	2.25	0
35.75	2.5	0
35.75	2.75	0
35.75	3	0
35.75	3.25	0
35.75	3.5	0
35.75	3.75	0
35.75	4	0
35.75	4.25	0
35.75	4.5	0
35.75	4.75	0
35.75	5	0
35.75	5.25	0
35.75	5.5	0
35.75	5.75	0
35.75	6	0
35.75	6.25	0
35.75	6.5	0
35.75	6.75	0
35.75	7	0
35.75	7.25	0
35.75	7.5	0
35.75	7.75	0
35.75	8	0
35.75	8.25	0
35.75	8.5	0
35.75	8.75	0
35.75	9	0
35.75	9.25	0
35.75	9.5	0
35.75	9.75	0
35.75	10	0
35.75	10.25	0
35.75	10.5	1	35.9066
35.75	10.75	1	36.8148
35.75	11	1	40.6556
35.75	11.25	1	40.2735
35.75	11.5	1	39.8785
35.75	11.75	1	39.1697
35.75	12	1	39.5184
35.75	12.25	1	37.9179
35.75	12.5	1	38.3233
35.75	12.75	1	37.6349
35.75	13	1	36.8121
35.75	13.25	1	35.9434
35.75	13.5	1	34.9016
35.75	13.75	1	34.774
35.75	14	1	34.3642
35.75	14.25	1	33.6086
35.75	14.5	1	32.7411
35.75	14.75	1	32.3828
35.75	15	1	31.3926
35.75	15.25	1	31.2669
35.75	15.5	1	31.3729
35.75	15.75	1	31.1724
35.75	16	1	31.1341
35.75	16.25	1	30.8038
35.75	16.5	1	30.4975
35.75	16.75	1	30.953
35.75	17	1	30.9726
35.75	17.25	1	30.3151
35.75	17.5	1	29.1693
35.75	17.75	1	29.0084
35.75	18	1	29.3123
35.75	18.25	1	28.8075
35.75	18.5	1	28.7485
35.75	18.75	1	28.1597
35.75	19	1	27.5194
35.75	19.25	1	27.5891
35.75	19.5	1	27.0346
35.75	19.75	1	27.3703
35.75	20	1	26.8581
35.75	20.25	1	26.0073
35.75	20.5	1	25.8685
35.75	20.75	1	26.2951
35.75	21	1	25.5108
35.75	21.25	1	25.3053
35.75	21.5	1	24.0558
35.75	21.75	1	23.3193
35.75	22	1	23.3555
35.75	22.25	1	22.8873
35.75	22.5	1	22.4863
35.75	22.75	1	22.3983
35.75	23	1	22.4348
35.75	23.25	1	21.3902
35.75	23.5	1	22.0104
35.75	23.75	1	22.1631
35.75	24	1	21.2018
35.75	24.25	1	20.5972
35.75	24.5	1	20.8914
35.75	24.75	1	20.8209
35.75	25	1	20.539
35.75	25.25	1	20.4928
35.75	25.5	1	19.9988
35.75	25.75	1	19.5567
35.75	26	1	19.4121
35.75	26.25	1	19.1978
35.75	26.5	1	19.2758
35.75	26.75	1	18.7236
35.75	27	1	18.4641
35.75	27.25	1	16.756
35.75	27.5	1	18.0226
35.75	27.75	1	17.3007
35.75	28	1	16.9656
35.75	28.25	1	16.9841
35.75	28.5	1	17.0251
35.75	28.75	1	16.6279
35.75	29	1	16.651
35.75	29.25	1	16.3749
35.75	29.5	1	16.9724
35.75	29.75	1	16.4636
35.75	30	1	16.2802
35.75	30.25	1	16.66
35.75	30.5	1	16.5793
35.75	30.75	1	16.6975
35.75	31	1	16.4741
35.75	31.25	1	16.5691
35.75	31.5	1	16.7378
35.75	31.75	1	16.4014
35.75	32	1	16.1815
35.75	32.25	1	16.1234
35.75	32.5	1	16.0216
35.75	32.75	1	15.743
35.75	33	1	15.8029
35.75	33.25	1	16.5381
35.75	33.5	1	17.4924
35.75	33.75	1	17.8336
35.75	34	1	18.3531
35.75	34.25	1	18.9533
35.75	34.5	1	19.2032
35.75	34.75	1	19.7392
35.875	-15	1	9.80036
35.875	-14.75	1	10.0635
35.875	-14.5	1	10.4933
35.875	-14.25	1	10.6387
35.875	-14	1	10.3975
35.875	-13.75	1	10.4604
35.875	-13.5	1	10.5329
35.875	-13.25	1	10.7138
35.875	-13	1	11.0214
35.875	-12.75	1	11.1793
35.875	-12.5	1	11.2649
35.875	-12.25	1	11.454
35.875	-12	1	11.5307
35.875	-11.75	1	11.8005
35.875	-11.5	1	11.6216
35.875	-11.25	1	11.6679
35.875	-11	1	11.7595
35.875	-10.75	1	11.9727
35.875	-10.5	1	12.3117
35.875	-10.25	1	12.2122
35.875	-10	1	12.8027
35.875	-9.75	1	12.826
35.875	-9.5	1	12.7718
35.875	-9.25	1	12.8491
35.875	-9	1	12.9371
35.875	-8.75	1	13.3918
35.875	-8.5	1	13.5086
35.875	-8.25	1	13.6877
35.875	-8	1	14.1291
35.875	-7.75	1	14.5671
35.875	-7.5	1	15.0266
35.875	-7.25	1	15.1074
35.875	-7	1	15.2013
35.875	-6.75	1	15.3645
35.875	-6.5	1	15.1485
35.875	-6.25	1	14.7443
35.875	-6	1	14.6603
35.875	-5.75	1	14.0083
35.875	-5.5	1	12.8197
35.875	-5.25	1	12.9686
35.875	-5	1	12.1585
35.875	-4.75	1	11.417
35.875	-4.5	1	11.8179
35.875	-4.25	1	11.7521
35.875	-4	1	12.0221
35.875	-3.75	1	11.6977
35.875	-3.5	1	11.8675
35.875	-3.25	1	11.8513
35.875	-3	1	12.797
35.875	-2.75	1	13.7854
35.875	-2.5	1	14.4492
35.875	-2.25	1	14.1653
35.875	-2	1	14.5593
35.875	-1.75	1	14.9047
35.875	-1.5	1	16.2817
35.875	-1.25	1	17.512
35.875	-1	1	17.4872
35.875	-0.75	1	17.8813
35.875	-0.5	1	19.0119
35.875	-0.25	1	20.8595
35.875	0	0
35.875	0.25	0
35.875	0.5	0
35.875	0.75	0
35.875	1	0
35.875	1.25	0
35.875	1.5	0
35.875	1.75	0
35.875	2	0
35.875	2.25	0
35.875	2.5	0
35.875	2.75	0
35.875	3	0
35.875	3.25	0
35.875	3.5	0
35.875	3.75	0
35.875	4	0
35.875	4.25	0
35.875	4.5	0
35.875	4.75	0
35.875	5	0
35.875	5.25	0
35.875	5.5	0
35.875	5.75	0
35.875	6	0
35.875	6.25	0
35.875	6.5	0
35.875	6.75	0
35.875	7	0
35.875	7.25	0
35.875	7.5	0
35.875	7.75	0
35.875	8	0
35.875	8.25	0
35.875	8.5	0
35.875	8.75	0
35.875	9	0
35.875	9.25	0
35.875	9.5	0
35.875	9.75	0
35.875	10	0
35.875	10.25	0
35.875	10.5	1	34.0623
35.875	10.75	1	38.288
35.875	11	1	38.3898
35.875	11.25	1	38.6644
35.875	11.5	1	38.6853
35.875	11.75	1	37.6385
35.875	12	1	37.133
35.875	12.25	1	36.6563
35.875	12.5	1	37.0865
35.875	12.75	1	36.2041
35.875	13	1	36.137
35.875	13.25	1	35.0958
35.875	13.5	1	34.3416
35.875	13.75	1	33.9438
35.875	14	1	33.6717
35.875	14.25	1	32.7285
35.875	14.5	1	28.6725
35.875	14.75	1	32.0816
35.875	15	1	30.9056
35.875	15.25	1	30.6652
35.875	15.5	1	30.8074
35.875	15.75	1	30.7742
35.875	16	1	30.7014
35.875	16.25	1	30.3242
35.875	16.5	1	29.9942
35.875	16.75	1	30.5451
35.875	17	1	29.9964
35.875	17.25	1	29.7349
35.875	17.5	1	28.8691
35.875	17.75	1	28.6899
35.875	18	1	28.2857
35.875	18.25	1	28.4603
35.875	18.5	1	27.9467
35.875	18.75	1	27.7797
35.875	19	1	26.9994
35.875	19.25	1	26.8705
35.875	19.5	1	26.1239
35.875	19.75	1	26.5117
35.875	20	1	25.8177
35.875	20.25	1	25.4294
35.875	20.5	1	25.812
35.875	20.75	1	25.4437
35.875	21	1	24.9095
35.875	21.25	1	23.9658
35.875	21.5	1	23.7735
35.875	21.75	1	22.4462
35.875	22	1	22.7439
35.875	22.25	1	22.0525
35.875	22.5	1	21.5134
35.875	22.75	1	21.9867
35.875	23	1	21.9182
35.875	23.25	1	21.5739
35.875	23.5	1	21.7778
35.875	23.75	1	21.6655
35.875	24	1	20.5503
35.875	24.25	1	20.2403
35.875	24.5	1	20.3956
35.875	24.75	1	20.0316
35.875	25	1	19.6912
35.875	25.25	1	19.5481
35.875	25.5	1	19.4856
35.875	25.75	1	18.8121
35.875	26	1	19.1969
35.875	26.25	1	19.2824
35.875	26.5	1	18.7992
35.875	26.75	1	18.7403
35.875	27	1	18.2405
35.875	27.25	1	16.9329
35.875	27.5	1	17.4317
35.875	27.75	1	16.9333
35.875	28	1	17.0339
35.875	28.25	1	17.037
35.875	28.5	1	16.99
35.875	28.75	1	16.9504
35.875	29	1	16.6117
35.875	29.25	1	16.1956
35.875	29.5	1	16.9642
35.875	29.75	1	16.5971
35.875	30	1	16.0207
35.875	30.25	1	16.8121
35.875	30.5	1	16.983
35.875	30.75	1	17.3428
35.875	31	1	16.732
35.875	31.25	1	16.5562
35.875	31.5	1	16.6239
35.875	31.75	1	15.8083
35.875	32	1	15.7306
35.875	32.25	1	16.0303
35.875	32.5	1	15.9538
35.875	32.75	1	15.7427
35.875	33	1	16.0941
35.875	33.25	1	17.3122
35.875	33.5	1	17.6169
35.875	33.75	1	17.7453
35.875	34	1	17.8846
35.875	34.25	1	18.1753
35.875	34.5	1	18.7775
35.875	34.75	1	19.6012
36	-15	1	9.65132
36	-14.75	1	9.96088
36	-14.5	1	10.0867
36	-14.25	1	10.2677
36	-14	1	10.1776
36	-13.75	1	10.3857
36	-13.5	1	10.4909
36	-13.25	1	10.6927
36	-13	1	10.9604
36	-12.75	1	10.9231
36	-12.5	1	11.277
36	-12.25	1	11.3897
36	-12	1	11.3701
36	-11.75	1	11.3174
36	-11.5	1	11.5379
36	-11.25	1	11.5763
36	-11	1	11.5973
36	-10.75	1	11.9134
36	-10.5	1	12.0632
36	-10.25	1	12.1422
36	-10	1	12.4825
36	-9.75	1	12.8099
36	-9.5	1	12.6859
36	-9.25	1	12.5566
36	-9	1	12.6801
36	-8.75	1	13.0534
36	-8.5	1	13.3555
36	-8.25	1	13.3108
36	-8	1	13.696
36	-7.75	1	14.1469
36	-7.5	1	14.3733
36	-7.25	1	15.0366
36	-7	1	15.0575
36	-6.75	1	15.1797
36	-6.5	1	14.8167
36	-6.25	1	14.4005
36	-6	1	14.1852
36	-5.75	1	14.0196
36	-5.5	1	13.5553
36	-5.25	1	12.197
36	-5	1	11.5283
36	-4.75	1	11.2274
36	-4.5	1	11.7192
36	-4.25	1	11.7447
36	-4	1	11.5506
36	-3.75	1	11.7049
36	-3.5	1	11.9216
36	-3.25	1	12.1831
36	-3	1	12.9029
36	-2.75	1	13.1306
36	-2.5	1	13.6378
36	-2.25	1	13.7094
36	-2	1	14.1295
36	-1.75	1	15.0842
36	-1.5	1	16.1524
36	-1.25	1	16.536
36	-1	1	16.3914
36	-0.75	1	16.1138
36	-0.5	1	17.6218
36	-0.25	1	19.3636
36	0	1	19.5997
36	0.25	0
36	0.5	0
36	0.75	0
36	1	0
36	1.25	0
36	1.5	0
36	1.75	0
36	2	0
36	2.25	0
36	2.5	0
36	2.75	0
36	3	0
36	3.25	0
36	3.5	0
36	3.75	0
36	4	0
36	4.25	0
36	4.5	0
36	4.75	0
36	5	0
36	5.25	0
36	5.5	0
36	5.75	0
36	6	0
36	6.25	0
36	6.5	0
36	6.75	0
36	7	0
36	7.25	0
36	7.5	0
36	7.75	0
36	8	0
36	8.25	0
36	8.5	0
36	8.75	0
36	9	0
36	9.25	0
36	9.5	0
36	9.75	0
36	10	0
36	10.25	0
36	10.5	1	33.9524
36	10.75	1	37.1844
36	11	1	37.4008
36	11.25	1	38.2662
36	11.5	1	37.8208
36	11.75	1	36.7794
36	12	1	36.1822
36	12.25	1	35.663
36	12.5	1	35.5569
36	12.75	1	34.714
36	13	1	34.4982
36	13.25	1	34.3724
36	13.5	1	33.2843
36	13.75	1	33.6106
36	14	1	32.5726
36	14.25	1	29.6288
36	14.5	1	31.3314
36	14.75	1	30.522
36	15	1	30.1077
36	15.25	1	29.9004
36	15.5	1	29.9002
36	15.75	1	30.222
36	16	1	29.6755
36	16.25	1	29.6481
36	16.5	1	29.3483
36	16.75	1	29.5988
36	17	1	29.7301
36	17.25	1	28.9002
36	17.5	1	28.5277
36	17.75	1	27.9909
36	18	1	27.6443
36	18.25	1	27.6165
36	18.5	1	27.2516
36	18.75	1	26.3457
36	19	1	26.3335
36	19.25	1	26.1812
36	19.5	1	25.7118
36	19.75	1	26.1569
36	20	1	25.6852
36	20.25	1	24.7266
36	20.5	1	24.7514
36	20.75	1	24.2661
36	21	1	24.3741
36	21.25	1	23.4584
36	21.5	1	22.4022
36	21.75	1	21.8437
36	22	1	22.1209
36	22.25	1	21.6172
36	22.5	1	20.9061
36	22.75	1	21.5852
36	23	1	21.5661
36	23.25	1	21.4293
36	23.5	1	21.3082
36	23.75	1	21.0711
36	24	1	20.6919
36	24.25	1	20.5745
36	24.5	1	20.1671
36	24.75	1	19.6372
36	25	1	19.4788
36	25.25	1	19.5672
36	25.5	1	19.2014
36	25.75	1	18.8604
36	26	1	18.7516
36	26.25	1	18.7282
36	26.5	1	18.0236
36	26.75	1	18.0848
36	27	1	17.9407
36	27.25	1	17.7028
36	27.5	1	17.4648
36	27.75	1	16.0182
36	28	1	17.1454
36	28.25	1	16.9379
36	28.5	1	17.0173
36	28.75	1	16.8253
36	29	1	16.0685
36	29.25	1	16.915
36	29.5	1	17.203
36	29.75	1	17.2392
36	30	1	16.5061
36	30.25	1	17.0523
36	30.5	1	17.2352
36	30.75	1	17.4534
36	31	1	17.2768
36	31.25	1	16.6931
36	31.5	1	16.3785
36	31.75	1	15.9144
36	32	1	16.039
36	32.25	1	16.3151
36	32.5	0
36	32.75	0
36	33	1	16.9018
36	33.25	1	18.0497
36	33.5	1	18.5234
36	33.75	1	18.0358
36	34	1	18.3286
36	34.25	1	18.089
36	34.5	1	18.3076
36	34.75	1	19.1232
36.125	-15	1	9.79884
36.125	-14.75	1	9.89499
36.125	-14.5	1	10.1154
36.125	-14.25	1	10.1323
36.125	-14	1	10.2836
36.125	-13.75	1	10.4291
36.125	-13.5	1	10.3297
36.125	-13.25	1	10.571
36.125	-13	1	10.7243
36.125	-12.75	1	10.796
36.125	-12.5	1	10.9859
36.125	-12.25	1	10.9579
36.125	-12	1	11.2178
36.125	-11.75	1	11.1787
36.125	-11.5	1	11.2685
36.125	-11.25	1	11.5189
36.125	-11	1	11.5594
36.125	-10.75	1	11.854
36.125	-10.5	1	11.7139
36.125	-10.25	1	12.0226
36.125	-10	1	12.3667
36.125	-9.75	1	12.5839
36.125	-9.5	1	12.5377
36.125	-9.25	1	12.4682
36.125	-9	1	12.4932
36.125	-8.75	1	12.7061
36.125	-8.5	1	13.0155
36.125	-8.25	1	13.3526
36.125	-8	1	13.5896
36.125	-7.75	1	13.98
36.125	-7.5	1	14.4071
36.125	-7.25	1	14.7783
36.125	-7	1	14.3553
36.125	-6.75	1	14.4696
36.125	-6.5	1	14.4482
36.125	-6.25	1	14.4747
36.125	-6	1	14.6779
36.125	-5.75	1	11.5947
36.125	-5.5	1	11.7911
36.125	-5.25	1	12.3062
36.125	-5	1	11.9291
36.125	-4.75	1	11.4058
36.125	-4.5	1	11.5876
36.125	-4.25	1	11.4816
36.125	-4	1	11.425
36.125	-3.75	1	11.4505
36.125	-3.5	1	11.6283
36.125	-3.25	1	12.4984
36.125	-3	1	12.6681
36.125	-2.75	1	12.875
36.125	-2.5	1	13.6343
36.125	-2.25	1	13.9267
36.125	-2	1	14.3781
36.125	-1.75	1	14.9277
36.125	-1.5	1	15.3061
36.125	-1.25	1	15.9815
36.125	-1	1	16.1808
36.125	-0.75	1	15.5138
36.125	-0.5	1	16.3545
36.125	-0.25	1	18.2884
36.125	0	1	17.7659
36.125	0.25	1	18.6633
36.125	0.5	0
36.125	0.75	0
36.125	1	0
36.125	1.25	0
36.125	1.5	0
36.125	1.75	0
36.125	2	0
36.125	2.25	0
36.125	2.5	0
36.125	2.75	0
36.125	3	0
36.125	3.25	0
36.125	3.5	0
36.125	3.75	0
36.125	4	0
36.125	4.25	0
36.125	4.5	0
36.125	4.75	0
36.125	5	0
36.125	5.25	0
36.125	5.5	0
36.125	5.75	0
36.125	6	0
36.125	6.25	0
36.125	6.5	0
36.125	6.75	0
36.125	7	0
36.125	7.25	0
36.125	7.5	0
36.125	7.75	0
36.125	8	0
36.125	8.25	0
36.125	8.5	0
36.125	8.75	0
36.125	9	0
36.125	9.25	0
36.125	9.5	0
36.125	9.75	0
36.125	10	0
36.125	10.25	0
36.125	10.5	1	35.0175
36.125	10.75	1	36.1794
36.125	11	1	36.5049
36.125	11.25	1	36.0788
36.125	11.5	1	35.8916
36.125	11.75	1	35.4667
36.125	12	1	35.446
36.125	12.25	1	34.6652
36.125	12.5	1	33.9372
36.125	12.75	1	33.6457
36.125	13	1	33.3609
36.125	13.25	1	32.6825
36.125	13.5	1	33.2145
36.125	13.75	1	32.1211
36.125	14	1	31.8263
36.125	14.25	1	30.7253
36.125	14.5	1	30.3784
36.125	14.75	1	29.8514
36.125	15	1	29.0716
36.125	15.25	1	28.817
36.125	15.5	1	29.1803
36.125	15.75	1	29.381
36.125	16	1	29.3356
36.125	16.25	1	28.9035
36.125	16.5	1	28.6248
36.125	16.75	1	28.729
36.125	17	1	28.8089
36.125	17.25	1	27.7851
36.125	17.5	1	27.8433
36.125	17.75	1	27.4327
36.125	18	1	27.517
36.125	18.25	1	27.072
36.125	18.5	1	26.4195
36.125	18.75	1	26.0633
36.125	19	1	25.4844
36.125	19.25	1	25.476
36.125	19.5	1	25.2097
36.125	19.75	1	25.4021
36.125	20	1	24.6318
36.125	20.25	1	25.0403
36.125	20.5	1	24.7454
36.125	20.75	1	24.411
36.125	21	1	23.5848
36.125	21.25	1	23.009
36.125	21.5	1	22.1041
36.125	21.75	1	21.6803
36.125	22	1	21.3542
36.125	22.25	1	20.8481
36.125	22.5	1	20.7986
36.125	22.75	1	20.4413
36.125	23	1	20.0811
36.125	23.25	1	20.9511
36.125	23.5	1	21.0644
36.125	23.75	1	21.1616
36.125	24	1	20.3828
36.125	24.25	1	20.1525
36.125	24.5	1	19.8616
36.125	24.75	1	19.3083
36.125	25	1	19.356
36.125	25.25	1	19.1773
36.125	25.5	1	18.639
36.125	25.75	1	18.8332
36.125	26	1	18.6746
36.125	26.25	1	18.4472
36.125	26.5	1	18.1244
36.125	26.75	1	17.9172
36.125	27	1	17.5871
36.125	27.25	1	17.4135
36.125	27.5	1	17.4894
36.125	27.75	1	19.4641
36.125	28	1	14.9005
36.125	28.25	1	16.9557
36.125	28.5	1	16.8014
36.125	28.75	1	16.5543
36.125	29	1	16.0859
36.125	29.25	1	17.1366
36.125	29.5	1	17.8173
36.125	29.75	1	16.3449
36.125	30	1	17.7103
36.125	30.25	1	16.7234
36.125	30.5	1	16.9668
36.125	30.75	1	17.3736
36.125	31	1	17.534
36.125	31.25	1	17.258
36.125	31.5	1	16.1541
36.125	31.75	1	16.0581
36.125	32	1	16.264
36.125	32.25	0
36.125	32.5	0
36.125	32.75	0
36.125	33	0
36.125	33.25	0
36.125	33.5	1	20.1081
36.125	33.75	1	19.1482
36.125	34	1	19.0072
36.125	34.25	1	18.2352
36.125	34.5	1	18.7833
[truncated: 44,601 more rows]

## Sheet: slope_mean_exceedance_conc
Latitude	Longitude	mask	slope_mean_exceedance_conc (μg m-3 year-1)	slope_mean_exceedance_conc_25 (μg m-3 year-1)	slope_mean_exceedance_conc_75 (μg m-3 year-1)
35	-15	1	-0.141927	-0.242235	0.0205516
35	-14.75	1	-0.143295	-0.271436	0.0501497
35	-14.5	1	-0.132764	-0.287204	0.00275272
35	-14.25	1	-0.115127	-0.325089	-0.00315749
35	-14	1	-0.121785	-0.238512	0.0984388
35	-13.75	1	-0.158348	-0.380811	0.0229578
35	-13.5	1	-0.16182	-0.341369	0.0488849
35	-13.25	1	-0.184709	-0.391636	0.0121105
35	-13	1	-0.204048	-0.399994	-0.009279
35	-12.75	1	-0.167337	-0.359032	0.00412856
35	-12.5	1	-0.0949475	-0.273756	0.0790137
35	-12.25	1	-0.20582	-0.377093	-0.0103169
35	-12	1	-0.133622	-0.376873	0.0384427
35	-11.75	1	-0.141966	-0.378781	0.0299941
35	-11.5	1	-0.171012	-0.355235	0.0270598
35	-11.25	1	-0.219353	-0.406143	-0.0624817
35	-11	1	-0.124649	-0.331644	0.00579512
35	-10.75	1	-0.0928895	-0.222884	0.100753
35	-10.5	1	-0.163652	-0.308318	-0.0244262
35	-10.25	1	-0.122972	-0.306595	0.123824
35	-10	1	-0.0931914	-0.250655	0.0388671
35	-9.75	1	-0.130312	-0.287242	0.144715
35	-9.5	1	-0.147406	-0.304732	0.141157
35	-9.25	1	-0.209258	-0.345228	-0.015203
35	-9	1	-0.185789	-0.358904	0.0141796
35	-8.75	1	-0.14524	-0.348141	0.056945
35	-8.5	1	-0.134428	-0.320238	0.0580922
35	-8.25	1	-0.197267	-0.321829	-0.0501728
35	-8	1	-0.18547	-0.329762	0.0318126
35	-7.75	1	-0.120073	-0.353047	0.0828779
35	-7.5	1	-0.198681	-0.354097	0.0481659
35	-7.25	1	-0.215492	-0.32851	-0.00948133
35	-7	1	-0.143128	-0.320163	-0.0144518
35	-6.75	1	-0.208873	-0.410765	-0.0849703
35	-6.5	1	-0.280779	-0.431793	-0.168541
35	-6.25	0
35	-6	0
35	-5.75	0
35	-5.5	0
35	-5.25	0
35	-5	0
35	-4.75	0
35	-4.5	0
35	-4.25	0
35	-4	0
35	-3.75	0
35	-3.5	0
35	-3.25	0
35	-3	0
35	-2.75	0
35	-2.5	0
35	-2.25	0
35	-2	0
35	-1.75	0
35	-1.5	0
35	-1.25	0
35	-1	0
35	-0.75	0
35	-0.5	0
35	-0.25	0
35	0	0
35	0.25	0
35	0.5	0
35	0.75	0
35	1	0
35	1.25	0
35	1.5	0
35	1.75	0
35	2	0
35	2.25	0
35	2.5	0
35	2.75	0
35	3	0
35	3.25	0
35	3.5	0
35	3.75	0
35	4	0
35	4.25	0
35	4.5	0
35	4.75	0
35	5	0
35	5.25	0
35	5.5	0
35	5.75	0
35	6	0
35	6.25	0
35	6.5	0
35	6.75	0
35	7	0
35	7.25	0
35	7.5	0
35	7.75	0
35	8	0
35	8.25	0
35	8.5	0
35	8.75	0
35	9	0
35	9.25	0
35	9.5	0
35	9.75	0
35	10	0
35	10.25	0
35	10.5	0
35	10.75	0
35	11	1	0.896081	0.573484	1.21956
35	11.25	1	0.560802	0.0520203	1.21265
35	11.5	1	0.764702	0.00350558	1.23964
35	11.75	1	0.795619	0.340743	1.34935
35	12	1	0.87218	0.222302	1.54197
35	12.25	1	0.604567	0.101174	1.09736
35	12.5	1	0.697023	0.0309448	1.3114
35	12.75	1	0.39311	-0.23365	0.986828
35	13	1	0.586337	-0.197098	0.943427
35	13.25	1	0.416392	-0.118864	0.73911
35	13.5	1	0.535862	0.128548	0.995552
35	13.75	1	0.528982	-0.0290927	0.994618
35	14	1	0.422719	-0.118774	0.818621
35	14.25	1	0.754681	0.136741	1.11782
35	14.5	1	0.757635	0.195351	1.10778
35	14.75	1	0.816189	0.409208	1.24898
35	15	1	0.723516	0.224785	1.17751
35	15.25	1	0.554802	-0.0910292	0.869225
35	15.5	1	0.387531	-0.0565954	0.632773
35	15.75	1	0.560876	0.226581	1.02991
35	16	1	0.276073	-0.148962	0.540337
35	16.25	1	0.29008	0.0575331	0.579202
35	16.5	1	0.34749	-0.116907	0.729141
35	16.75	1	0.222853	-0.352613	0.554645
35	17	1	0.0997215	-0.577948	0.345183
35	17.25	1	0.0241808	-0.680448	0.225334
35	17.5	1	0.224755	-0.1693	0.413821
35	17.75	1	0.300908	-0.172844	0.654561
35	18	1	0.14694	-0.280424	0.577585
35	18.25	1	0.146451	-0.394565	0.491287
35	18.5	1	0.309632	-0.0447386	0.53688
35	18.75	1	0.266799	-0.0765382	0.577635
35	19	1	-0.0480753	-0.366664	0.198547
35	19.25	1	0.0769199	-0.253335	0.19239
35	19.5	1	-0.249731	-0.593327	0.036989
35	19.75	1	-0.153776	-0.565381	0.114536
35	20	1	-0.099403	-0.410557	0.149591
35	20.25	1	-0.305734	-0.574171	-0.132381
35	20.5	1	-0.137754	-0.45419	0.108332
35	20.75	1	-0.152419	-0.381126	0.165974
35	21	1	-0.160165	-0.460915	0.207699
35	21.25	1	-0.252656	-0.769077	0.131523
35	21.5	1	-0.293621	-0.644236	0.0440229
35	21.75	1	-0.172834	-0.60952	0.163203
35	22	1	-0.153082	-0.53815	0.229452
35	22.25	1	-0.0948811	-0.493391	0.290687
35	22.5	1	0.0104477	-0.396994	0.39041
35	22.75	1	-0.0580823	-0.434434	0.221137
35	23	1	-0.0367336	-0.263976	0.227387
35	23.25	1	-0.063559	-0.528434	0.117518
35	23.5	1	0.0395822	-0.0496518	0.325475
35	23.75	1	-0.0964131	-0.57864	0.0374896
35	24	1	0.0947121	-0.0939361	0.237285
35	24.25	1	0.25465	0.00187545	0.442185
35	24.5	1	0.32948	0.0570913	0.553198
35	24.75	1	0.299282	0.113011	0.564981
35	25	1	0.129673	-0.224261	0.417477
35	25.25	1	0.136251	-0.208153	0.321646
35	25.5	1	0.244141	-0.0172216	0.491287
35	25.75	1	0.410433	0.142315	0.725639
35	26	1	-0.00242069	-0.319822	0.222467
35	26.25	1	0.157644	-0.263235	0.460216
35	26.5	1	0.251833	-0.0314001	0.436501
35	26.75	1	0.276324	0.0103871	0.476348
35	27	1	0.238466	-0.0817886	0.451089
35	27.25	1	0.27544	-0.159079	0.400506
35	27.5	1	0.209395	-0.100926	0.433803
35	27.75	1	0.161358	-0.1714	0.279469
35	28	1	0.20399	0.0646552	0.377426
35	28.25	1	0.210182	-0.0344802	0.459419
35	28.5	1	0.197674	-0.091423	0.44155
35	28.75	1	0.199538	-0.0526977	0.439279
35	29	1	0.249578	-0.0373356	0.463275
35	29.25	1	0.266667	0.0528314	0.496182
35	29.5	1	0.152745	-0.0810352	0.463816
35	29.75	1	0.122518	-0.121924	0.408772
35	30	1	0.128201	-0.0898659	0.351759
35	30.25	1	0.230795	-0.0612997	0.483522
35	30.5	1	0.229592	-0.0550495	0.443247
35	30.75	1	0.185169	-0.025767	0.472089
35	31	1	0.212893	-0.0122136	0.561106
35	31.25	1	0.276223	0.0499101	0.630321
35	31.5	1	0.346003	0.0332758	0.734785
35	31.75	1	0.335255	0.0540841	0.577131
35	32	1	0.241809	0.0182474	0.644029
35	32.25	1	0.249562	0.025421	0.415628
35	32.5	1	0.156145	0.0493725	0.275934
35	32.75	0
35	33	0
35	33.25	0
35	33.5	0
35	33.75	0
35	34	1	0.360314	0.280243	0.420757
35	34.25	1	0.204974	-0.0362813	0.506393
35	34.5	1	0.310448	0.0539856	0.548989
35	34.75	1	0.199438	0.0407868	0.481282
35.125	-15	1	-0.104738	-0.207222	0.0899324
35.125	-14.75	1	-0.161225	-0.303242	0.00946
35.125	-14.5	1	-0.176983	-0.4007	0.00473521
35.125	-14.25	1	-0.136252	-0.262495	0.0182227
35.125	-14	1	-0.10419	-0.277851	0.140128
35.125	-13.75	1	-0.148038	-0.249206	0.0261924
35.125	-13.5	1	-0.168022	-0.39996	-0.0390742
35.125	-13.25	1	-0.146679	-0.323049	0.0545169
35.125	-13	1	-0.115965	-0.246831	0.0622834
35.125	-12.75	1	-0.164096	-0.332442	0.0128179
35.125	-12.5	1	-0.0819044	-0.264389	0.162559
35.125	-12.25	1	-0.187409	-0.397626	-0.0226507
35.125	-12	1	-0.19405	-0.421048	-0.0513757
35.125	-11.75	1	-0.202423	-0.418912	-0.121711
35.125	-11.5	1	-0.180078	-0.318865	-0.0659824
35.125	-11.25	1	-0.225009	-0.411007	-0.0347838
35.125	-11	1	-0.147399	-0.31318	-0.0139253
35.125	-10.75	1	-0.150202	-0.285697	0.056219
35.125	-10.5	1	-0.143329	-0.368899	0.0092121
35.125	-10.25	1	-0.102646	-0.250782	0.0809259
35.125	-10	1	-0.13818	-0.344575	-0.0540157
35.125	-9.75	1	-0.113466	-0.229119	0.177664
35.125	-9.5	1	-0.175683	-0.306986	0.0451721
35.125	-9.25	1	-0.210298	-0.376624	-0.0777794
35.125	-9	1	-0.172085	-0.374745	0.034478
35.125	-8.75	1	-0.172784	-0.343453	0.0531804
35.125	-8.5	1	-0.20183	-0.315451	-0.0519202
35.125	-8.25	1	-0.141372	-0.253127	0.0473733
35.125	-8	1	-0.154438	-0.352055	-0.000283775
35.125	-7.75	1	-0.168018	-0.410681	0.0183578
35.125	-7.5	1	-0.229522	-0.441691	-0.0681279
35.125	-7.25	1	-0.114458	-0.246338	0.267298
35.125	-7	1	-0.11658	-0.364399	0.0575825
35.125	-6.75	1	0.0300348	-0.0824788	0.198802
35.125	-6.5	1	-0.0748223	-0.300985	-0.0167516
35.125	-6.25	0
35.125	-6	0
35.125	-5.75	0
35.125	-5.5	0
35.125	-5.25	0
35.125	-5	0
35.125	-4.75	0
35.125	-4.5	0
35.125	-4.25	0
35.125	-4	0
35.125	-3.75	0
35.125	-3.5	0
35.125	-3.25	0
35.125	-3	0
35.125	-2.75	1	0.344316	0.0651345	0.707025
35.125	-2.5	1	-0.525928	-0.949762	0.0172921
35.125	-2.25	1	-1.67171	-2.03194	-1.196
35.125	-2	1	-1.92661	-2.26362	-1.5888
35.125	-1.75	0
35.125	-1.5	0
35.125	-1.25	0
35.125	-1	0
35.125	-0.75	0
35.125	-0.5	0
35.125	-0.25	0
35.125	0	0
35.125	0.25	0
35.125	0.5	0
35.125	0.75	0
35.125	1	0
35.125	1.25	0
35.125	1.5	0
35.125	1.75	0
35.125	2	0
35.125	2.25	0
35.125	2.5	0
35.125	2.75	0
35.125	3	0
35.125	3.25	0
35.125	3.5	0
35.125	3.75	0
35.125	4	0
35.125	4.25	0
35.125	4.5	0
35.125	4.75	0
35.125	5	0
35.125	5.25	0
35.125	5.5	0
35.125	5.75	0
35.125	6	0
35.125	6.25	0
35.125	6.5	0
35.125	6.75	0
35.125	7	0
35.125	7.25	0
35.125	7.5	0
35.125	7.75	0
35.125	8	0
35.125	8.25	0
35.125	8.5	0
35.125	8.75	0
35.125	9	0
35.125	9.25	0
35.125	9.5	0
35.125	9.75	0
35.125	10	0
35.125	10.25	0
35.125	10.5	0
35.125	10.75	0
35.125	11	1	0.788594	0.106336	1.23746
35.125	11.25	1	0.903992	0.337524	1.52429
35.125	11.5	1	0.47391	-0.187699	1.12561
35.125	11.75	1	0.873639	-0.0948442	1.42644
35.125	12	1	0.900699	0.0412943	1.35147
35.125	12.25	1	0.707741	0.19522	1.16521
35.125	12.5	1	0.602746	-0.0504288	1.1047
35.125	12.75	1	0.497546	-0.0701893	0.863727
35.125	13	1	0.608351	0.152169	0.983018
35.125	13.25	1	0.316549	-0.345993	0.626512
35.125	13.5	1	0.45484	-0.118224	0.758836
35.125	13.75	1	0.725418	0.126434	0.953829
35.125	14	1	0.560626	-0.0724132	0.917065
35.125	14.25	1	0.648406	0.00689456	1.11119
35.125	14.5	1	0.538038	0.0409661	0.998047
35.125	14.75	1	0.720274	0.112633	1.11741
35.125	15	1	0.542008	0.0623144	0.902323
35.125	15.25	1	0.43831	0.00643613	0.803147
35.125	15.5	1	0.29979	-0.0618861	0.762957
35.125	15.75	1	0.454625	0.0382955	0.723975
35.125	16	1	0.517635	0.154728	0.809206
35.125	16.25	1	0.455282	0.155319	0.835065
35.125	16.5	1	0.311104	-0.207553	0.618028
35.125	16.75	1	0.396815	0.0969922	0.792029
35.125	17	1	0.123104	-0.563093	0.578191
35.125	17.25	1	0.286169	-0.281976	0.651189
35.125	17.5	1	0.205882	-0.237324	0.520747
35.125	17.75	1	0.263682	-0.283017	0.616533
35.125	18	1	0.125218	-0.416693	0.482871
35.125	18.25	1	0.197678	-0.412857	0.660199
35.125	18.5	1	0.275177	-0.0941044	0.574646
35.125	18.75	1	0.0584289	-0.344505	0.289074
35.125	19	1	0.0697042	-0.280465	0.26341
35.125	19.25	1	-0.00893685	-0.211647	0.192105
35.125	19.5	1	-0.201051	-0.609233	0.0694161
35.125	19.75	1	-0.236628	-0.640133	0.0055851
35.125	20	1	-0.0737193	-0.345272	0.174151
35.125	20.25	1	-0.276456	-0.672562	-0.0489053
35.125	20.5	1	-0.222318	-0.647829	0.0292734
35.125	20.75	1	-0.131423	-0.574082	0.136645
35.125	21	1	-0.144471	-0.434851	0.162587
35.125	21.25	1	-0.368382	-0.619182	-0.00945061
35.125	21.5	1	-0.300725	-0.688653	0.0153941
35.125	21.75	1	-0.254399	-0.635857	-0.00367448
35.125	22	1	-0.2327	-0.74158	-0.0179631
35.125	22.25	1	-0.0441912	-0.23935	0.335051
35.125	22.5	1	-0.120839	-0.482598	0.206524
35.125	22.75	1	-0.170748	-0.437065	0.029453
35.125	23	1	0.0787466	-0.341371	0.280015
35.125	23.25	1	0.070882	-0.351385	0.334214
35.125	23.5	1	-0.141047	-0.48953	0.156658
35.125	23.75	1	-0.14154	-0.465721	0.0608913
35.125	24	1	-0.107805	-0.409779	0.0977734
35.125	24.25	1	0.244512	-0.108276	0.432561
35.125	24.5	1	0.45333	0.0472467	0.76654
35.125	24.75	1	0.119388	-0.116843	0.336913
35.125	25	1	0.153321	-0.220148	0.390289
35.125	25.25	1	0.303536	-0.104211	0.587663
35.125	25.5	1	-0.0838282	-0.416436	0.104393
35.125	25.75	1	0.366851	-0.00704801	0.557617
35.125	26	1	0.356739	0.0897248	0.49351
35.125	26.25	1	0.413415	0.0664688	0.659549
35.125	26.5	1	0.265578	-0.0472175	0.42237
35.125	26.75	1	0.229756	-0.0693546	0.345011
35.125	27	1	0.314557	0.110329	0.505197
35.125	27.25	1	0.385623	0.145686	0.651418
35.125	27.5	1	0.188047	-0.074632	0.362004
35.125	27.75	1	0.181536	-0.0310132	0.385871
35.125	28	1	0.218244	0.0578577	0.473083
35.125	28.25	1	0.264339	0.0190532	0.447719
35.125	28.5	1	0.291757	0.046613	0.459466
35.125	28.75	1	0.189666	-0.00891161	0.394806
35.125	29	1	0.139485	-0.0333654	0.42714
35.125	29.25	1	0.267138	0.0385342	0.488947
35.125	29.5	1	0.13265	-0.194805	0.465807
35.125	29.75	1	0.223687	-0.0248875	0.531551
35.125	30	1	0.153299	-0.0555865	0.519175
35.125	30.25	1	0.164846	-0.0707915	0.394414
35.125	30.5	1	0.203758	0.0161279	0.43271
35.125	30.75	1	0.192764	-0.0554519	0.311263
35.125	31	1	0.254044	-0.0297384	0.646011
35.125	31.25	1	0.265972	0.0428596	0.686641
35.125	31.5	1	0.237486	0.0411534	0.699321
35.125	31.75	1	0.310668	0.16293	0.660587
35.125	32	1	0.225861	-0.0652173	0.523
35.125	32.25	1	0.46451	0.315164	0.644694
35.125	32.5	1	0.316858	0.233646	0.3904
35.125	32.75	1	0.224156	0.023443	0.385842
35.125	33	0
35.125	33.25	0
35.125	33.5	0
35.125	33.75	0
35.125	34	1	0.616984	0.489404	0.831931
35.125	34.25	1	0.310075	0.108173	0.518928
35.125	34.5	1	0.187658	0.0167507	0.407144
35.125	34.75	1	0.33481	0.124059	0.555969
35.25	-15	1	-0.204954	-0.384762	-0.0183185
35.25	-14.75	1	-0.158131	-0.295578	-0.0174921
35.25	-14.5	1	-0.109111	-0.267624	0.0284377
35.25	-14.25	1	-0.126553	-0.3135	0.0678136
35.25	-14	1	-0.0548598	-0.187522	0.145487
35.25	-13.75	1	-0.123963	-0.305727	0.0610383
35.25	-13.5	1	-0.205072	-0.447651	-0.0546372
35.25	-13.25	1	-0.159108	-0.244001	0.0530709
35.25	-13	1	-0.0681827	-0.205851	0.134433
35.25	-12.75	1	-0.175999	-0.343244	0.0374151
35.25	-12.5	1	-0.130777	-0.285156	0.0882818
35.25	-12.25	1	-0.165366	-0.327617	-0.0595383
35.25	-12	1	-0.192364	-0.348494	-0.0454473
35.25	-11.75	1	-0.167079	-0.299026	0.00496875
35.25	-11.5	1	-0.238365	-0.419622	-0.106858
35.25	-11.25	1	-0.161808	-0.281033	0.0065532
35.25	-11	1	-0.16755	-0.385919	0.03168
35.25	-10.75	1	-0.0912684	-0.327202	0.0677276
35.25	-10.5	1	-0.0942286	-0.291469	0.0237341
35.25	-10.25	1	-0.127724	-0.295688	0.0776025
35.25	-10	1	-0.127736	-0.320437	-0.00861174
35.25	-9.75	1	-0.15848	-0.371843	0.0211652
35.25	-9.5	1	-0.133807	-0.263555	0.105871
35.25	-9.25	1	-0.151119	-0.40141	-0.00542338
35.25	-9	1	-0.160704	-0.341881	-0.0365504
35.25	-8.75	1	-0.152443	-0.366403	0.01077
35.25	-8.5	1	-0.156478	-0.282045	0.0440533
35.25	-8.25	1	-0.189005	-0.431747	-0.0185265
35.25	-8	1	-0.202335	-0.381929	-0.00140674
35.25	-7.75	1	-0.182769	-0.37163	0.0591598
35.25	-7.5	1	-0.232979	-0.397663	-0.0630534
35.25	-7.25	1	-0.183004	-0.396645	-0.0723681
35.25	-7	1	-0.0688908	-0.261361	0.0830792
35.25	-6.75	1	0.117726	-0.0673403	0.286484
35.25	-6.5	1	0.0595089	-0.0972585	0.217822
35.25	-6.25	0
35.25	-6	0
35.25	-5.75	0
35.25	-5.5	0
35.25	-5.25	0
35.25	-5	0
35.25	-4.75	1	0.260067	-0.0341619	0.459272
35.25	-4.5	1	-0.046826	-0.439512	0.25977
35.25	-4.25	1	0.200595	-0.0310148	0.457317
35.25	-4	1	-0.200981	-0.513329	0.246998
35.25	-3.75	1	-0.374509	-0.587425	-0.258402
35.25	-3.5	1	-0.021638	-0.28707	0.159677
35.25	-3.25	1	0.117295	-0.186232	0.423421
35.25	-3	1	0.232027	-0.0131949	0.442309
35.25	-2.75	1	0.124693	-0.0656938	0.393426
35.25	-2.5	1	-1.43315	-1.65195	-1.2101
35.25	-2.25	1	-1.75248	-2.05307	-1.38998
35.25	-2	1	-1.55827	-1.74643	-1.14406
35.25	-1.75	1	-0.968762	-1.21855	-0.758076
35.25	-1.5	0
35.25	-1.25	0
35.25	-1	0
35.25	-0.75	0
35.25	-0.5	0
35.25	-0.25	0
35.25	0	0
35.25	0.25	0
35.25	0.5	0
35.25	0.75	0
35.25	1	0
35.25	1.25	0
35.25	1.5	0
35.25	1.75	0
35.25	2	0
35.25	2.25	0
35.25	2.5	0
35.25	2.75	0
35.25	3	0
35.25	3.25	0
35.25	3.5	0
35.25	3.75	0
35.25	4	0
35.25	4.25	0
35.25	4.5	0
35.25	4.75	0
35.25	5	0
35.25	5.25	0
35.25	5.5	0
35.25	5.75	0
35.25	6	0
35.25	6.25	0
35.25	6.5	0
35.25	6.75	0
35.25	7	0
35.25	7.25	0
35.25	7.5	0
35.25	7.75	0
35.25	8	0
35.25	8.25	0
35.25	8.5	0
35.25	8.75	0
35.25	9	0
35.25	9.25	0
35.25	9.5	0
35.25	9.75	0
35.25	10	0
35.25	10.25	0
35.25	10.5	0
35.25	10.75	0
35.25	11	1	1.12269	0.522674	1.63612
35.25	11.25	1	0.836805	0.144159	1.2702
35.25	11.5	1	0.620746	-0.382698	0.931631
35.25	11.75	1	0.812694	0.126428	1.36497
35.25	12	1	0.897461	0.45051	1.45523
35.25	12.25	1	0.888926	-0.0746857	1.19334
35.25	12.5	1	0.711988	-0.00110077	1.21846
35.25	12.75	1	0.460331	-0.144516	1.06824
35.25	13	1	0.664866	0.135089	1.11178
35.25	13.25	1	0.484021	-0.0666175	0.774722
35.25	13.5	1	0.511543	0.189608	0.743795
35.25	13.75	1	0.521552	-0.102504	0.85184
35.25	14	1	0.457724	0.0459033	0.930432
35.25	14.25	1	0.725222	0.0608359	1.14112
35.25	14.5	1	0.794015	0.263669	1.18712
35.25	14.75	1	0.836136	0.234818	1.1509
35.25	15	1	0.69471	0.247304	1.12184
35.25	15.25	1	0.699832	0.201295	0.966251
35.25	15.5	1	0.525549	0.253798	0.91411
35.25	15.75	1	0.498835	0.0623295	0.714996
35.25	16	1	0.548973	0.109598	0.762922
35.25	16.25	1	0.519164	0.0802752	0.849869
35.25	16.5	1	0.381224	-0.114468	0.793774
35.25	16.75	1	0.290443	-0.140002	0.750294
35.25	17	1	0.184622	-0.185134	0.453881
35.25	17.25	1	0.337054	-0.11267	0.800421
35.25	17.5	1	0.200719	-0.134322	0.669123
35.25	17.75	1	0.158811	-0.323802	0.529931
35.25	18	1	0.287363	-0.175379	0.583811
35.25	18.25	1	0.24867	-0.17821	0.532518
35.25	18.5	1	0.155683	-0.182103	0.506928
35.25	18.75	1	-0.0307948	-0.474804	0.301201
35.25	19	1	0.00286965	-0.442416	0.268732
35.25	19.25	1	-0.00695743	-0.319619	0.29798
35.25	19.5	1	-0.200341	-0.580208	0.134274
35.25	19.75	1	-0.233101	-0.53104	0.120874
35.25	20	1	-0.318442	-0.733263	-0.113025
35.25	20.25	1	-0.312112	-0.642392	-0.112186
35.25	20.5	1	-0.101656	-0.414663	0.26559
35.25	20.75	1	-0.0139245	-0.279938	0.265823
35.25	21	1	-0.120512	-0.369974	0.231651
35.25	21.25	1	-0.309825	-0.696709	-0.0439754
35.25	21.5	1	-0.336995	-0.757908	-0.0412863
35.25	21.75	1	-0.204684	-0.529435	0.0227919
35.25	22	1	-0.161348	-0.457427	0.132393
35.25	22.25	1	-0.060002	-0.376994	0.218899
35.25	22.5	1	-0.366111	-0.566918	-0.0503451
35.25	22.75	1	-0.234523	-0.596299	-0.00986064
35.25	23	1	-0.0052883	-0.401842	0.154283
35.25	23.25	1	0.0227057	-0.259301	0.196234
35.25	23.5	1	0.0666017	-0.223276	0.218726
35.25	23.75	1	0.202331	-0.10034	0.498468
35.25	24	1	-0.347546	-0.588116	-0.0823522
35.25	24.25	1	0.458199	0.283157	0.684679
35.25	24.5	1	0.419483	0.235791	0.651331
35.25	24.75	1	-0.0356913	-0.532789	0.171567
35.25	25	1	0.101567	-0.276398	0.297876
35.25	25.25	1	0.0593507	-0.211337	0.268902
35.25	25.5	1	0.127177	-0.180386	0.291808
35.25	25.75	1	0.415675	0.138653	0.565895
35.25	26	1	0.279981	-0.105508	0.449061
35.25	26.25	1	0.394263	0.171177	0.656113
35.25	26.5	1	0.209686	-0.0056478	0.484185
35.25	26.75	1	0.235481	-0.042118	0.456676
35.25	27	1	0.301838	-0.0726786	0.490437
35.25	27.25	1	0.344204	0.114168	0.573122
35.25	27.5	1	0.257254	-0.0217343	0.411932
35.25	27.75	1	0.194976	-0.104442	0.389746
35.25	28	1	0.188746	-0.0734021	0.415981
35.25	28.25	1	0.351688	0.164988	0.483468
35.25	28.5	1	0.355593	0.102972	0.575191
35.25	28.75	1	0.308781	0.0870895	0.50658
35.25	29	1	0.255351	0.0622532	0.437322
35.25	29.25	1	0.213657	0.0114364	0.618399
35.25	29.5	1	0.194211	-0.0659367	0.477745
35.25	29.75	1	0.341348	0.062088	0.556649
35.25	30	1	0.219138	-0.0263298	0.585863
35.25	30.25	1	0.212602	-0.0214784	0.472547
35.25	30.5	1	0.125263	-0.136569	0.363885
35.25	30.75	1	0.199207	0.0399122	0.523612
35.25	31	1	0.314165	0.135988	0.658108
35.25	31.25	1	0.241486	-0.0161144	0.608073
35.25	31.5	1	0.196097	-0.0632761	0.320852
35.25	31.75	1	0.302443	0.0758547	0.674853
35.25	32	1	0.4102	0.217228	0.639772
35.25	32.25	1	0.39724	0.20326	0.589786
35.25	32.5	1	0.484497	0.29656	0.680179
35.25	32.75	1	0.4861	0.27545	0.638451
35.25	33	1	0.42383	0.271085	0.518684
35.25	33.25	0
35.25	33.5	0
35.25	33.75	0
35.25	34	1	0.338835	0.11886	0.625251
35.25	34.25	1	0.41512	0.125288	0.692199
35.25	34.5	1	0.3339	0.116952	0.465191
35.25	34.75	1	0.388768	0.208919	0.597219
35.375	-15	1	-0.220516	-0.368991	-0.0365523
35.375	-14.75	1	-0.151061	-0.242061	-0.00632215
35.375	-14.5	1	-0.142986	-0.372716	0.0152186
35.375	-14.25	1	-0.119045	-0.327889	0.0438551
35.375	-14	1	-0.104188	-0.264086	0.0448825
35.375	-13.75	1	-0.147234	-0.278339	0.0284313
35.375	-13.5	1	-0.178144	-0.350424	0.011869
35.375	-13.25	1	-0.139227	-0.271604	0.0478649
35.375	-13	1	-0.120446	-0.272925	0.0853755
35.375	-12.75	1	-0.143984	-0.335444	0.0793915
35.375	-12.5	1	-0.153129	-0.343439	0.0342389
35.375	-12.25	1	-0.145091	-0.372085	0.0416072
35.375	-12	1	-0.140424	-0.325991	0.0122691
35.375	-11.75	1	-0.171129	-0.392761	-0.0248854
35.375	-11.5	1	-0.213578	-0.423199	-0.0701694
35.375	-11.25	1	-0.150134	-0.261402	-0.0102741
35.375	-11	1	-0.0603554	-0.19973	0.109155
35.375	-10.75	1	-0.108751	-0.281906	0.00729405
35.375	-10.5	1	-0.0966284	-0.20019	0.0506204
35.375	-10.25	1	-0.195334	-0.371682	-0.0939418
35.375	-10	1	-0.0728795	-0.281155	0.0571728
35.375	-9.75	1	-0.135712	-0.302184	-0.0152788
35.375	-9.5	1	-0.129671	-0.318756	0.0733378
35.375	-9.25	1	-0.0916255	-0.220192	0.126212
35.375	-9	1	-0.112387	-0.220347	0.0466211
35.375	-8.75	1	-0.188173	-0.308703	-0.0580951
35.375	-8.5	1	-0.125455	-0.271944	0.022091
35.375	-8.25	1	-0.195501	-0.388506	-0.077945
35.375	-8	1	-0.137452	-0.353261	0.0999415
35.375	-7.75	1	-0.166718	-0.325887	0.0167249
35.375	-7.5	1	-0.160825	-0.269965	-0.0376719
35.375	-7.25	1	-0.0432298	-0.146787	0.167216
35.375	-7	1	-0.0284774	-0.230748	0.178629
35.375	-6.75	1	-0.0586017	-0.255797	0.137115
35.375	-6.5	1	0.0810835	-0.0575619	0.190552
35.375	-6.25	1	0.0395265	-0.0553164	0.234341
35.375	-6	0
35.375	-5.75	0
35.375	-5.5	0
35.375	-5.25	0
35.375	-5	1	0.104547	-0.0576308	0.217043
35.375	-4.75	1	0.288628	-0.11345	0.576365
35.375	-4.5	1	0.0813624	-0.116212	0.225449
35.375	-4.25	1	-0.150052	-0.358288	-0.00325179
35.375	-4	1	0.220079	-0.000932755	0.342428
35.375	-3.75	1	0.0620882	-0.0738974	0.381728
35.375	-3.5	1	-0.498022	-0.624292	-0.288486
35.375	-3.25	1	-0.11347	-0.334792	0.159108
35.375	-3	1	0.456942	0.218255	0.59623
35.375	-2.75	1	-0.0456806	-0.177515	0.143148
35.375	-2.5	1	-0.55607	-0.809021	-0.37967
35.375	-2.25	1	-0.992569	-1.21461	-0.541667
35.375	-2	1	-0.166247	-0.485952	-0.0465424
35.375	-1.75	1	-0.30189	-0.532795	-0.0996662
35.375	-1.5	1	-0.182216	-0.396046	0.137811
35.375	-1.25	0
35.375	-1	0
35.375	-0.75	0
35.375	-0.5	0
35.375	-0.25	0
35.375	0	0
35.375	0.25	0
35.375	0.5	0
35.375	0.75	0
35.375	1	0
35.375	1.25	0
35.375	1.5	0
35.375	1.75	0
35.375	2	0
35.375	2.25	0
35.375	2.5	0
35.375	2.75	0
35.375	3	0
35.375	3.25	0
35.375	3.5	0
35.375	3.75	0
35.375	4	0
35.375	4.25	0
35.375	4.5	0
35.375	4.75	0
35.375	5	0
35.375	5.25	0
35.375	5.5	0
35.375	5.75	0
35.375	6	0
35.375	6.25	0
35.375	6.5	0
35.375	6.75	0
35.375	7	0
35.375	7.25	0
35.375	7.5	0
35.375	7.75	0
35.375	8	0
35.375	8.25	0
35.375	8.5	0
35.375	8.75	0
35.375	9	0
35.375	9.25	0
35.375	9.5	0
35.375	9.75	0
35.375	10	0
35.375	10.25	0
35.375	10.5	0
35.375	10.75	0
35.375	11	1	1.03568	0.46944	1.86994
35.375	11.25	1	0.752612	-0.0226116	1.30697
35.375	11.5	1	1.38347	0.634696	2.06349
35.375	11.75	1	0.812167	-0.115984	1.46783
35.375	12	1	0.835074	-0.0695278	1.29778
35.375	12.25	1	0.855653	0.293856	1.55438
35.375	12.5	1	0.790389	0.273535	1.24397
35.375	12.75	1	0.704746	-0.0574534	1.15306
35.375	13	1	0.89187	0.280763	1.38449
35.375	13.25	1	0.522516	-0.089777	0.908544
35.375	13.5	1	0.688776	0.186965	0.946638
35.375	13.75	1	0.384224	-0.235905	0.686786
35.375	14	1	0.584952	0.24585	1.03838
35.375	14.25	1	0.818406	0.108599	1.06339
35.375	14.5	1	0.969117	0.369784	1.38523
35.375	14.75	1	0.942056	0.390981	1.28897
35.375	15	1	0.819644	0.196716	1.29478
35.375	15.25	1	0.560931	0.245516	0.876619
35.375	15.5	1	0.436949	-0.0928252	0.696181
35.375	15.75	1	0.397733	0.0788396	0.612936
35.375	16	1	0.370424	0.0120656	0.751685
35.375	16.25	1	0.337192	-0.116776	0.807249
35.375	16.5	1	0.587344	0.103107	0.979899
35.375	16.75	1	0.258131	-0.159874	0.567479
35.375	17	1	0.251064	-0.25993	0.591446
35.375	17.25	1	0.241558	-0.134588	0.520018
35.375	17.5	1	0.281019	-0.289156	0.621149
35.375	17.75	1	0.231429	-0.351849	0.555866
35.375	18	1	0.255374	-0.194765	0.543864
35.375	18.25	1	0.270596	-0.0283825	0.489783
35.375	18.5	1	0.239182	-0.190136	0.479243
35.375	18.75	1	0.0869316	-0.286042	0.271244
35.375	19	1	0.15518	-0.33046	0.32837
35.375	19.25	1	0.111544	-0.284489	0.451148
35.375	19.5	1	0.107085	-0.216796	0.381415
35.375	19.75	1	-0.169796	-0.35771	0.000218639
35.375	20	1	-0.226543	-0.539733	0.122093
35.375	20.25	1	-0.310705	-0.658267	-0.196946
35.375	20.5	1	-0.126376	-0.431338	0.117353
35.375	20.75	1	-0.117924	-0.52489	0.0991935
35.375	21	1	-0.209132	-0.400072	0.00332579
35.375	21.25	1	-0.365801	-0.75201	-0.172431
35.375	21.5	1	-0.129646	-0.523989	0.122734
35.375	21.75	1	-0.00234876	-0.387841	0.198987
35.375	22	1	-0.0880191	-0.52164	0.180758
35.375	22.25	1	-0.23672	-0.664663	-0.00883879
35.375	22.5	1	-0.335406	-0.75668	-0.0345877
35.375	22.75	1	-0.220213	-0.606285	0.039588
35.375	23	1	-0.0573511	-0.308813	0.199729
35.375	23.25	1	-0.0267443	-0.364149	0.213008
35.375	23.5	1	-0.122467	-0.55188	0.146319
35.375	23.75	1	-0.112716	-0.42093	0.155897
35.375	24	1	-0.334392	-0.545712	-0.041089
35.375	24.25	1	0.146058	-0.138741	0.382436
35.375	24.5	1	0.354289	0.115931	0.522678
35.375	24.75	1	0.135549	-0.141469	0.328197
35.375	25	1	0.0462597	-0.169189	0.303498
35.375	25.25	1	0.180086	-0.115034	0.419145
35.375	25.5	1	0.364573	0.0577933	0.672322
35.375	25.75	1	0.306344	0.0105095	0.489256
35.375	26	1	0.23332	-0.0944793	0.42008
35.375	26.25	1	0.0722613	-0.327648	0.284038
35.375	26.5	1	0.100762	-0.158879	0.338296
35.375	26.75	1	0.261076	-0.0198943	0.475067
35.375	27	1	0.375007	0.133499	0.512015
35.375	27.25	1	0.374465	0.0688843	0.548934
35.375	27.5	1	0.296621	0.0350667	0.434518
35.375	27.75	1	0.174681	-0.133278	0.252042
35.375	28	1	0.365242	0.166245	0.56301
35.375	28.25	1	0.355443	0.130703	0.53252
35.375	28.5	1	0.212857	0.010428	0.400855
35.375	28.75	1	0.255142	0.0775791	0.43249
35.375	29	1	0.279118	0.00936576	0.497845
35.375	29.25	1	0.120864	-0.0673107	0.464669
35.375	29.5	1	0.190942	-0.0688105	0.454267
35.375	29.75	1	0.280396	0.0357861	0.574935
35.375	30	1	0.307169	0.0193171	0.589625
35.375	30.25	1	0.290922	0.0322454	0.628364
35.375	30.5	1	0.210856	-0.0791747	0.481107
35.375	30.75	1	0.134963	-0.146207	0.336896
35.375	31	1	0.198594	-0.0143689	0.470106
35.375	31.25	1	0.261309	0.0646794	0.589196
35.375	31.5	1	0.222808	-0.126258	0.557467
35.375	31.75	1	0.317872	0.0331573	0.64945
35.375	32	1	0.374275	0.234068	0.817587
35.375	32.25	1	0.305707	0.0774451	0.494563
35.375	32.5	1	0.35692	0.17475	0.568078
35.375	32.75	1	0.468371	0.19266	0.693381
35.375	33	1	0.458181	0.331992	0.596952
35.375	33.25	1	0.373727	0.121853	0.570584
35.375	33.5	1	0.337528	0.0867204	0.482878
35.375	33.75	1	0.448943	0.287243	0.562416
35.375	34	0
35.375	34.25	1	0.234499	-0.0195557	0.416432
35.375	34.5	1	0.194165	0.0661533	0.392356
35.375	34.75	1	0.233581	0.0892759	0.423471
35.5	-15	1	-0.199223	-0.377393	-0.0530195
35.5	-14.75	1	-0.0746781	-0.207678	0.0817279
35.5	-14.5	1	-0.104124	-0.228555	0.0472855
35.5	-14.25	1	-0.108725	-0.297444	0.0782253
35.5	-14	1	-0.0822104	-0.456553	0.0806799
35.5	-13.75	1	-0.137866	-0.346942	0.0233061
35.5	-13.5	1	-0.152795	-0.2352	0.0238135
35.5	-13.25	1	-0.128492	-0.31142	0.0689066
35.5	-13	1	-0.145492	-0.310619	0.0931642
35.5	-12.75	1	-0.110611	-0.331669	0.0605962
35.5	-12.5	1	-0.200131	-0.41205	0.00325472
35.5	-12.25	1	-0.17622	-0.37963	-0.00637875
35.5	-12	1	-0.190651	-0.472612	0.0525067
35.5	-11.75	1	-0.14652	-0.327921	0.0416808
35.5	-11.5	1	-0.204903	-0.340853	0.00749815
35.5	-11.25	1	-0.226054	-0.427627	-0.0873682
35.5	-11	1	-0.106292	-0.333761	0.044461
35.5	-10.75	1	-0.0709288	-0.274006	0.0547371
35.5	-10.5	1	-0.0581536	-0.222301	0.056521
35.5	-10.25	1	-0.136938	-0.340892	-0.0106662
35.5	-10	1	-0.140099	-0.31462	-0.00842039
35.5	-9.75	1	-0.167316	-0.295963	-0.00057428
35.5	-9.5	1	-0.0621144	-0.180074	0.0661486
35.5	-9.25	1	-0.0700643	-0.198246	0.121115
35.5	-9	1	-0.13733	-0.256209	0.0704724
35.5	-8.75	1	-0.208701	-0.333979	-0.075967
35.5	-8.5	1	-0.171951	-0.26142	-0.0362236
35.5	-8.25	1	-0.175767	-0.319511	-0.0172693
35.5	-8	1	-0.136568	-0.350043	0.0394601
35.5	-7.75	1	-0.214215	-0.34284	-0.0712655
35.5	-7.5	1	-0.253525	-0.421169	-0.0238766
35.5	-7.25	1	-0.0873228	-0.214376	0.110638
35.5	-7	1	-0.130345	-0.258047	0.0213291
35.5	-6.75	1	-0.00205563	-0.178606	0.152249
35.5	-6.5	1	-0.0163299	-0.194047	0.0634231
35.5	-6.25	1	0.0179496	-0.135452	0.168634
35.5	-6	0
35.5	-5.75	0
35.5	-5.5	0
35.5	-5.25	1	0.110846	-0.032971	0.302213
35.5	-5	1	0.368044	0.0569416	0.568264
35.5	-4.75	1	0.206678	0.0228619	0.396587
35.5	-4.5	1	-0.0384936	-0.198736	0.085453
35.5	-4.25	1	0.034899	-0.141414	0.141224
35.5	-4	1	-0.0779405	-0.259788	0.00231401
35.5	-3.75	1	-0.0702583	-0.216889	0.064073
35.5	-3.5	1	0.00655294	-0.190356	0.198646
35.5	-3.25	1	0.028874	-0.222339	0.184909
35.5	-3	1	0.013549	-0.270245	0.259243
35.5	-2.75	1	-0.0314071	-0.217291	0.164899
35.5	-2.5	1	-0.310931	-0.448296	-0.0781967
35.5	-2.25	1	-0.341277	-0.476109	-0.129769
35.5	-2	1	-0.261756	-0.416214	-0.0627274
35.5	-1.75	1	-0.183395	-0.423645	0.0957563
35.5	-1.5	1	-0.154541	-0.455214	0.100205
35.5	-1.25	0
35.5	-1	0
35.5	-0.75	0
35.5	-0.5	0
35.5	-0.25	0
35.5	0	0
35.5	0.25	0
35.5	0.5	0
35.5	0.75	0
35.5	1	0
35.5	1.25	0
35.5	1.5	0
35.5	1.75	0
35.5	2	0
35.5	2.25	0
35.5	2.5	0
35.5	2.75	0
35.5	3	0
35.5	3.25	0
35.5	3.5	0
35.5	3.75	0
35.5	4	0
35.5	4.25	0
35.5	4.5	0
35.5	4.75	0
35.5	5	0
35.5	5.25	0
35.5	5.5	0
35.5	5.75	0
35.5	6	0
35.5	6.25	0
35.5	6.5	0
35.5	6.75	0
35.5	7	0
35.5	7.25	0
35.5	7.5	0
35.5	7.75	0
35.5	8	0
35.5	8.25	0
35.5	8.5	0
35.5	8.75	0
35.5	9	0
35.5	9.25	0
35.5	9.5	0
35.5	9.75	0
35.5	10	0
35.5	10.25	0
35.5	10.5	0
35.5	10.75	0
35.5	11	1	0.932328	0.0723927	1.25383
35.5	11.25	1	1.02962	0.17254	1.46406
35.5	11.5	1	0.932669	0.0191058	1.64145
35.5	11.75	1	0.954149	0.370248	1.61338
35.5	12	1	0.892803	0.168429	1.38165
35.5	12.25	1	0.987436	0.0285029	1.40032
35.5	12.5	1	0.700196	0.19755	1.16038
35.5	12.75	1	0.721012	0.133416	1.19338
35.5	13	1	0.714598	0.248814	1.1313
35.5	13.25	1	0.851635	0.391447	1.29483
35.5	13.5	1	0.856278	0.325268	1.07775
35.5	13.75	1	0.527745	-0.0442684	0.816656
35.5	14	1	0.682043	0.131027	1.2286
35.5	14.25	1	0.856186	0.244509	1.23544
35.5	14.5	1	0.926723	0.0829296	1.22894
35.5	14.75	1	0.620582	0.156493	1.08855
35.5	15	1	0.694658	0.260393	1.0627
35.5	15.25	1	0.544358	0.244638	0.868525
35.5	15.5	1	0.493631	0.0297835	0.870443
35.5	15.75	1	0.359654	-0.0698843	0.600085
35.5	16	1	0.230748	-0.0321655	0.576482
35.5	16.25	1	0.341094	-0.229917	0.707938
35.5	16.5	1	0.173495	-0.256271	0.506597
35.5	16.75	1	0.372857	-0.0144521	0.712798
35.5	17	1	0.160698	-0.361957	0.426741
35.5	17.25	1	0.0557314	-0.298035	0.503645
35.5	17.5	1	0.175083	-0.270146	0.482028
35.5	17.75	1	-0.0583709	-0.520164	0.170924
35.5	18	1	0.233891	-0.147254	0.557038
35.5	18.25	1	0.249789	-0.11939	0.503211
35.5	18.5	1	0.168233	-0.188815	0.575364
35.5	18.75	1	0.156202	-0.20178	0.455414
35.5	19	1	0.099558	-0.285118	0.362594
35.5	19.25	1	0.0143901	-0.313809	0.268733
35.5	19.5	1	0.0296901	-0.388178	0.214549
35.5	19.75	1	-0.15954	-0.576581	0.0261388
35.5	20	1	-0.0975473	-0.540865	0.26187
35.5	20.25	1	-0.0837466	-0.361676	0.156753
35.5	20.5	1	-0.166916	-0.546052	0.109928
35.5	20.75	1	0.00909545	-0.413718	0.33678
35.5	21	1	0.0466586	-0.211861	0.363527
35.5	21.25	1	-0.247285	-0.491525	0.0820383
35.5	21.5	1	-0.114783	-0.423909	0.151468
35.5	21.75	1	0.00114369	-0.374099	0.209847
35.5	22	1	-0.0489368	-0.390057	0.115051
35.5	22.25	1	-0.0808719	-0.472877	0.131658
35.5	22.5	1	-0.102503	-0.43312	0.230446
35.5	22.75	1	-0.199891	-0.629658	0.0282731
35.5	23	1	-0.145725	-0.445962	0.114581
35.5	23.25	1	-0.0713673	-0.338174	0.147457
35.5	23.5	1	-0.233251	-0.430059	0.0580463
35.5	23.75	1	-0.196578	-0.587902	0.0450041
35.5	24	1	-0.0334258	-0.336186	0.198289
35.5	24.25	1	0.116283	-0.147418	0.317196
35.5	24.5	1	0.0221822	-0.302811	0.155035
35.5	24.75	1	0.194834	-0.0588507	0.291229
35.5	25	1	0.214589	0.100358	0.434323
35.5	25.25	1	0.0870274	-0.251934	0.358101
35.5	25.5	1	0.215707	-0.0701877	0.392991
35.5	25.75	1	0.176231	-0.101316	0.382869
35.5	26	1	0.225998	-0.046431	0.422248
35.5	26.25	1	0.0915462	-0.195069	0.323089
35.5	26.5	1	0.111215	-0.271552	0.361953
35.5	26.75	1	0.179231	-0.0828639	0.400681
35.5	27	1	0.264713	-0.0396591	0.49769
35.5	27.25	1	0.312847	0.0502242	0.515363
35.5	27.5	1	0.283881	0.0397206	0.448951
35.5	27.75	1	0.21353	-0.0804032	0.359762
35.5	28	1	0.379891	0.161535	0.520276
35.5	28.25	1	0.308361	0.135883	0.47573
35.5	28.5	1	0.337098	0.110376	0.600413
35.5	28.75	1	0.24608	0.0127537	0.504375
35.5	29	1	0.210501	-0.0880276	0.36563
35.5	29.25	1	0.16223	-0.0653071	0.476913
35.5	29.5	1	0.228361	-0.056949	0.419031
35.5	29.75	1	0.304546	0.0853181	0.606519
35.5	30	1	0.363635	0.125412	0.692656
35.5	30.25	1	0.321167	0.135111	0.686985
35.5	30.5	1	0.318707	0.134722	0.604888
35.5	30.75	1	0.266616	0.0638641	0.566568
35.5	31	1	0.185779	-0.0062785	0.523716
35.5	31.25	1	0.19697	-0.0393913	0.566384
35.5	31.5	1	0.253147	0.00803507	0.392647
35.5	31.75	1	0.378914	0.150681	0.603774
35.5	32	1	0.332491	0.150814	0.614232
35.5	32.25	1	0.412422	0.0894613	0.55519
35.5	32.5	1	0.357591	0.129148	0.698174
35.5	32.75	1	0.425505	0.241352	0.666418
35.5	33	1	0.566688	0.321084	0.966138
35.5	33.25	1	0.476856	0.120544	0.692615
35.5	33.5	1	0.47198	0.264994	0.671316
35.5	33.75	1	0.300627	0.0546682	0.611952
35.5	34	1	0.303788	0.160741	0.5742
35.5	34.25	1	0.286677	0.186686	0.386983
35.5	34.5	1	0.162168	0.038101	0.418944
35.5	34.75	1	0.320467	0.179709	0.533524
35.625	-15	1	-0.195861	-0.421882	-0.00336188
35.625	-14.75	1	-0.0411368	-0.133573	0.202007
35.625	-14.5	1	-0.110763	-0.328831	0.031946
35.625	-14.25	1	-0.151687	-0.301505	0.00424299
35.625	-14	1	-0.105261	-0.26773	0.0592847
35.625	-13.75	1	-0.101811	-0.31324	0.0520421
35.625	-13.5	1	-0.129459	-0.338303	0.0090383
35.625	-13.25	1	-0.147819	-0.354264	0.0223464
35.625	-13	1	-0.167269	-0.395907	0.051163
35.625	-12.75	1	-0.132903	-0.362003	0.00185195
35.625	-12.5	1	-0.12962	-0.266641	0.0428671
35.625	-12.25	1	-0.142158	-0.361653	0.0530676
35.625	-12	1	-0.198091	-0.410017	-0.0363899
35.625	-11.75	1	-0.126932	-0.281681	0.0800134
35.625	-11.5	1	-0.196842	-0.283863	0.0422434
35.625	-11.25	1	-0.126638	-0.297351	-0.000484827
35.625	-11	1	-0.0193362	-0.177891	0.0662768
35.625	-10.75	1	-0.109617	-0.244262	0.0540569
35.625	-10.5	1	-0.00570375	-0.170442	0.102527
35.625	-10.25	1	-0.111934	-0.226299	0.0420719
35.625	-10	1	-0.0473284	-0.208765	0.175673
35.625	-9.75	1	-0.143479	-0.316282	-0.0152934
35.625	-9.5	1	-0.0889575	-0.241848	0.0234768
35.625	-9.25	1	-0.124622	-0.254135	0.0216066
35.625	-9	1	-0.112759	-0.205683	0.000874259
35.625	-8.75	1	-0.0688305	-0.195472	0.00707583
35.625	-8.5	1	-0.190785	-0.296262	-0.0802061
35.625	-8.25	1	-0.125429	-0.23767	0.00121785
35.625	-8	1	-0.179884	-0.294754	-0.0648926
35.625	-7.75	1	-0.250493	-0.439093	-0.126209
35.625	-7.5	1	-0.149583	-0.297629	-0.00428212
35.625	-7.25	1	-0.177401	-0.317878	-0.022193
35.625	-7	1	-0.17511	-0.349878	-0.0558002
35.625	-6.75	1	-0.127923	-0.293931	0.0813408
35.625	-6.5	1	-0.0960274	-0.232568	0.0333278
35.625	-6.25	1	-0.029516	-0.248481	0.191528
35.625	-6	0
35.625	-5.75	0
35.625	-5.5	0
35.625	-5.25	1	0.459797	0.0568963	0.72508
35.625	-5	1	0.154527	-0.0963697	0.364094
35.625	-4.75	1	0.162385	-0.0187786	0.293104
35.625	-4.5	1	-0.0331831	-0.144935	0.0831081
35.625	-4.25	1	-0.168751	-0.291412	-0.0238347
35.625	-4	1	-0.100702	-0.226723	-0.0397994
35.625	-3.75	1	-0.12861	-0.240303	-0.0305579
35.625	-3.5	1	-0.200222	-0.393381	-0.0401272
35.625	-3.25	1	-0.236791	-0.411532	-0.0373051
35.625	-3	1	-0.177589	-0.301618	0.0118
35.625	-2.75	1	-0.220887	-0.384041	-0.013669
35.625	-2.5	1	-0.356758	-0.534558	-0.126931
35.625	-2.25	1	-0.280734	-0.492783	-0.169091
35.625	-2	1	-0.201722	-0.374511	-0.023002
35.625	-1.75	1	-0.3151	-0.534865	-0.183259
35.625	-1.5	1	-0.293244	-0.52379	0.0248525
35.625	-1.25	1	-0.336914	-0.580064	0.0334691
35.625	-1	0
35.625	-0.75	0
35.625	-0.5	0
35.625	-0.25	0
35.625	0	0
35.625	0.25	0
35.625	0.5	0
35.625	0.75	0
35.625	1	0
35.625	1.25	0
35.625	1.5	0
35.625	1.75	0
35.625	2	0
35.625	2.25	0
35.625	2.5	0
35.625	2.75	0
35.625	3	0
35.625	3.25	0
35.625	3.5	0
35.625	3.75	0
35.625	4	0
35.625	4.25	0
35.625	4.5	0
35.625	4.75	0
35.625	5	0
35.625	5.25	0
35.625	5.5	0
35.625	5.75	0
35.625	6	0
35.625	6.25	0
35.625	6.5	0
35.625	6.75	0
35.625	7	0
35.625	7.25	0
35.625	7.5	0
35.625	7.75	0
35.625	8	0
35.625	8.25	0
35.625	8.5	0
35.625	8.75	0
35.625	9	0
35.625	9.25	0
35.625	9.5	0
35.625	9.75	0
35.625	10	0
35.625	10.25	0
35.625	10.5	0
35.625	10.75	1	1.20161	0.552601	1.65548
35.625	11	1	1.34932	0.576617	1.9404
35.625	11.25	1	0.966918	0.170305	1.70293
35.625	11.5	1	0.627198	-0.0649879	1.21071
35.625	11.75	1	0.656415	-0.0523307	1.07746
35.625	12	1	0.929327	0.262523	1.56259
35.625	12.25	1	0.660358	-0.353298	1.14423
35.625	12.5	1	0.843194	0.328156	1.37394
35.625	12.75	1	0.603938	0.0640571	1.15052
35.625	13	1	0.86522	0.283537	1.28581
35.625	13.25	1	0.951364	0.25335	1.28876
35.625	13.5	1	0.738986	0.173921	1.04398
35.625	13.75	1	0.479412	0.163158	0.834812
35.625	14	1	0.746095	0.258327	1.08249
35.625	14.25	1	0.586284	0.279853	0.873167
35.625	14.5	1	0.74721	0.0817855	1.16336
35.625	14.75	1	0.667328	0.0744978	1.12732
35.625	15	1	0.801515	0.441318	1.22817
35.625	15.25	1	0.841185	0.260914	1.26786
35.625	15.5	1	0.598967	0.140806	0.917708
35.625	15.75	1	0.533609	0.0933194	0.948407
35.625	16	1	0.502713	0.15767	0.828082
35.625	16.25	1	0.249786	-0.124206	0.558304
35.625	16.5	1	0.205443	-0.350209	0.456394
35.625	16.75	1	0.195601	-0.2879	0.490431
35.625	17	1	0.472877	-0.037163	0.88894
35.625	17.25	1	0.0849998	-0.346669	0.426683
35.625	17.5	1	0.165974	-0.343349	0.313435
35.625	17.75	1	0.155462	-0.171304	0.492801
35.625	18	1	-0.0463442	-0.53841	0.304269
35.625	18.25	1	0.177805	-0.302524	0.481342
35.625	18.5	1	0.00320007	-0.414941	0.3461
35.625	18.75	1	-0.0678819	-0.408353	0.138558
35.625	19	1	-0.0335338	-0.43262	0.200994
35.625	19.25	1	0.121509	-0.199304	0.422664
35.625	19.5	1	0.235959	-0.0372148	0.504293
35.625	19.75	1	-0.0533073	-0.310813	0.25182
35.625	20	1	-0.0102675	-0.409191	0.237882
35.625	20.25	1	-0.199309	-0.527284	0.0312666
35.625	20.5	1	-0.134464	-0.518848	0.0820956
35.625	20.75	1	0.196653	-0.332384	0.505666
35.625	21	1	-0.313504	-0.554344	-0.0129435
35.625	21.25	1	-0.15494	-0.420206	0.0984741
35.625	21.5	1	-0.125495	-0.457398	0.122983
35.625	21.75	1	-0.0886204	-0.559766	0.243895
35.625	22	1	-0.168806	-0.547117	0.0189318
35.625	22.25	1	-0.0309725	-0.347335	0.25929
35.625	22.5	1	-0.151911	-0.456052	0.239504
35.625	22.75	1	-0.0967485	-0.460201	0.195092
35.625	23	1	0.00475702	-0.25093	0.279745
35.625	23.25	1	-0.104121	-0.396469	0.109059
35.625	23.5	1	-0.0592992	-0.340343	0.0967099
35.625	23.75	1	-0.0915457	-0.523858	0.0651319
35.625	24	1	-0.111574	-0.346657	0.166022
35.625	24.25	1	0.193395	-0.0564686	0.367562
35.625	24.5	1	0.196213	-0.135683	0.405641
35.625	24.75	1	0.031471	-0.205735	0.248891
35.625	25	1	0.18637	-0.064539	0.335742
35.625	25.25	1	0.212561	0.0157126	0.373636
35.625	25.5	1	0.240436	-0.0767023	0.433178
35.625	25.75	1	0.137691	-0.207128	0.328747
35.625	26	1	0.153226	-0.193399	0.405594
35.625	26.25	1	0.103269	-0.230878	0.31222
35.625	26.5	1	0.118187	-0.186744	0.354065
35.625	26.75	1	0.243987	0.0177154	0.520908
35.625	27	1	0.30135	0.113386	0.545029
35.625	27.25	1	0.381942	0.155893	0.594661
35.625	27.5	1	0.318519	0.0777278	0.498174
35.625	27.75	1	0.286515	0.0223388	0.445931
35.625	28	1	0.355246	0.14055	0.520861
35.625	28.25	1	0.321205	0.161007	0.656305
35.625	28.5	1	0.310143	0.105153	0.542773
35.625	28.75	1	0.196886	-0.159748	0.448593
35.625	29	1	0.131952	-0.116884	0.344115
35.625	29.25	1	0.162707	-0.0718681	0.504091
35.625	29.5	1	0.302054	0.115364	0.499884
35.625	29.75	1	0.371363	0.0482181	0.68592
35.625	30	1	0.308009	0.137696	0.62137
35.625	30.25	1	0.299421	0.0901383	0.509712
35.625	30.5	1	0.307161	0.102637	0.577256
35.625	30.75	1	0.274827	-0.05203	0.560407
35.625	31	1	0.289425	0.116388	0.651334
35.625	31.25	1	0.245477	0.0291518	0.433791
35.625	31.5	1	0.266738	0.0696354	0.543807
35.625	31.75	1	0.385195	0.0569599	0.746856
35.625	32	1	0.351567	0.0328163	0.548928
35.625	32.25	1	0.312189	0.191278	0.563455
35.625	32.5	1	0.233737	0.0371483	0.504179
35.625	32.75	1	0.417389	0.253887	0.71911
35.625	33	1	0.33166	0.148178	0.645165
35.625	33.25	1	0.325674	0.102106	0.645568
35.625	33.5	1	0.290496	0.0114565	0.409154
35.625	33.75	1	0.205405	-0.0366884	0.443366
35.625	34	1	0.362511	0.140735	0.459103
35.625	34.25	1	0.276358	0.0664129	0.413348
35.625	34.5	1	0.371132	0.191759	0.524544
35.625	34.75	1	0.151024	-0.0707501	0.386691
35.75	-15	1	-0.119275	-0.243386	0.0070472
35.75	-14.75	1	-0.0907299	-0.273537	0.0733771
35.75	-14.5	1	-0.073278	-0.246408	0.0320091
35.75	-14.25	1	-0.133378	-0.234293	0.0462754
35.75	-14	1	-0.164271	-0.358085	-0.0207106
35.75	-13.75	1	-0.121243	-0.320786	0.0252968
35.75	-13.5	1	-0.116707	-0.297161	0.0184042
35.75	-13.25	1	-0.152829	-0.342929	0.0604959
35.75	-13	1	-0.151943	-0.337974	0.0479254
35.75	-12.75	1	-0.17868	-0.315394	-0.03462
35.75	-12.5	1	-0.116653	-0.366719	0.0354856
35.75	-12.25	1	-0.103414	-0.355474	0.0245341
35.75	-12	1	-0.121292	-0.214101	0.0470405
35.75	-11.75	1	-0.153753	-0.293045	0.0108118
35.75	-11.5	1	-0.163865	-0.365191	0.0174594
35.75	-11.25	1	-0.127772	-0.358341	0.0418439
35.75	-11	1	-0.0746954	-0.216571	0.100216
35.75	-10.75	1	-0.0762849	-0.210855	0.0896124
35.75	-10.5	1	-0.0341498	-0.110382	0.125356
35.75	-10.25	1	-0.0978382	-0.231678	0.0485238
35.75	-10	1	-0.0833682	-0.253393	0.0384407
35.75	-9.75	1	-0.11298	-0.207317	0.0722591
35.75	-9.5	1	-0.0970171	-0.255206	0.0798897
35.75	-9.25	1	-0.0918538	-0.25081	-0.00911114
35.75	-9	1	-0.114666	-0.27586	0.0331271
35.75	-8.75	1	-0.12111	-0.249464	0.0432063
35.75	-8.5	1	-0.158874	-0.246958	-0.0297461
35.75	-8.25	1	-0.1589	-0.290257	-0.0627829
35.75	-8	1	-0.198588	-0.370612	-0.104288
35.75	-7.75	1	-0.222362	-0.390734	-0.0494501
35.75	-7.5	1	-0.149582	-0.322048	-0.0673841
35.75	-7.25	1	-0.110311	-0.262172	0.042602
35.75	-7	1	-0.104769	-0.220777	0.0307975
35.75	-6.75	1	-0.137356	-0.316981	0.0354241
35.75	-6.5	1	-0.0460169	-0.215712	0.0808168
35.75	-6.25	1	-0.0643206	-0.256694	0.133486
35.75	-6	1	-0.26417	-0.362119	-0.111303
35.75	-5.75	1	-0.0342772	-0.223009	0.078904
35.75	-5.5	1	0.152935	0.0627055	0.246385
35.75	-5.25	1	0.272154	0.0971728	0.48012
35.75	-5	1	0.229454	0.0315248	0.448049
35.75	-4.75	1	0.0977023	-0.0637949	0.196124
35.75	-4.5	1	-0.12477	-0.229329	-0.0301536
35.75	-4.25	1	-0.180118	-0.32883	-0.0741306
35.75	-4	1	-0.272667	-0.408433	-0.19835
35.75	-3.75	1	-0.203867	-0.363971	-0.0644133
35.75	-3.5	1	-0.243394	-0.405255	-0.0910215
35.75	-3.25	1	-0.194347	-0.375587	-0.013224
35.75	-3	1	-0.333849	-0.525198	-0.122074
35.75	-2.75	1	-0.313609	-0.597117	-0.206198
35.75	-2.5	1	-0.361016	-0.542733	-0.189928
35.75	-2.25	1	-0.242698	-0.491103	-0.11308
35.75	-2	1	-0.394019	-0.571273	-0.168819
35.75	-1.75	1	-0.412065	-0.571264	-0.283754
35.75	-1.5	1	-0.175106	-0.430236	-0.0035137
35.75	-1.25	1	-0.0429221	-0.295073	0.222361
35.75	-1	1	-0.191157	-0.516444	0.113288
35.75	-0.75	1	-0.231362	-0.494186	0.00260197
35.75	-0.5	0
35.75	-0.25	0
35.75	0	0
35.75	0.25	0
35.75	0.5	0
35.75	0.75	0
35.75	1	0
35.75	1.25	0
35.75	1.5	0
35.75	1.75	0
35.75	2	0
35.75	2.25	0
35.75	2.5	0
35.75	2.75	0
35.75	3	0
35.75	3.25	0
35.75	3.5	0
35.75	3.75	0
35.75	4	0
35.75	4.25	0
35.75	4.5	0
35.75	4.75	0
35.75	5	0
35.75	5.25	0
35.75	5.5	0
35.75	5.75	0
35.75	6	0
35.75	6.25	0
35.75	6.5	0
35.75	6.75	0
35.75	7	0
35.75	7.25	0
35.75	7.5	0
35.75	7.75	0
35.75	8	0
35.75	8.25	0
35.75	8.5	0
35.75	8.75	0
35.75	9	0
35.75	9.25	0
35.75	9.5	0
35.75	9.75	0
35.75	10	0
35.75	10.25	0
35.75	10.5	1	0.880135	-0.0614479	1.47645
35.75	10.75	1	1.18717	0.580529	1.90989
35.75	11	1	0.778416	0.279753	1.52515
35.75	11.25	1	0.784843	-0.201789	1.06046
35.75	11.5	1	0.708857	-0.273649	1.21196
35.75	11.75	1	0.888862	-0.00281105	1.53092
35.75	12	1	0.774912	0.236089	1.26833
35.75	12.25	1	0.58532	-0.0505397	1.05629
35.75	12.5	1	0.625462	0.0963532	1.0347
35.75	12.75	1	0.918608	0.288287	1.44166
35.75	13	1	1.04978	0.551816	1.50768
35.75	13.25	1	1.0691	0.413111	1.48571
35.75	13.5	1	0.920044	0.365675	1.32213
35.75	13.75	1	0.990962	0.624655	1.26313
35.75	14	1	0.606827	-0.00935844	0.962558
35.75	14.25	1	0.482207	0.0454332	0.773422
35.75	14.5	1	0.749471	0.0824721	1.28577
35.75	14.75	1	0.819877	0.300084	1.33423
35.75	15	1	0.532795	-0.033122	0.939572
35.75	15.25	1	0.353186	-0.0993059	0.562033
35.75	15.5	1	0.405549	-0.0365488	0.675777
35.75	15.75	1	0.475936	0.146732	0.871489
35.75	16	1	0.751273	0.262721	1.14384
35.75	16.25	1	0.278524	-0.0800787	0.599387
35.75	16.5	1	0.360294	0.0722102	0.737221
35.75	16.75	1	0.537622	-0.0504925	0.933209
35.75	17	1	0.711583	0.120924	1.19564
35.75	17.25	1	0.490562	-0.070365	1.00294
35.75	17.5	1	0.102221	-0.313113	0.451891
35.75	17.75	1	0.234151	-0.169078	0.442113
35.75	18	1	0.00547146	-0.496315	0.359282
35.75	18.25	1	-0.0303832	-0.473536	0.222672
35.75	18.5	1	-0.0998012	-0.549466	0.207852
35.75	18.75	1	-0.111025	-0.561895	0.139836
35.75	19	1	-0.0648141	-0.313825	0.26876
35.75	19.25	1	0.126128	-0.183694	0.409481
35.75	19.5	1	-0.0501522	-0.415218	0.272936
35.75	19.75	1	0.0436586	-0.32057	0.371761
35.75	20	1	-0.084014	-0.464533	0.310226
35.75	20.25	1	-0.327542	-0.612011	-0.0649695
35.75	20.5	1	-0.1735	-0.570017	-0.0386873
35.75	20.75	1	0.097343	-0.316983	0.49544
35.75	21	1	-0.257095	-0.572078	-0.0295084
35.75	21.25	1	-0.0545552	-0.432926	0.262078
35.75	21.5	1	0.0284982	-0.33049	0.291989
35.75	21.75	1	-0.0631205	-0.486542	0.112644
35.75	22	1	-0.128357	-0.499978	0.0691424
35.75	22.25	1	-0.162853	-0.507502	0.104632
35.75	22.5	1	-0.0185046	-0.337203	0.313091
35.75	22.75	1	0.056974	-0.253797	0.425708
35.75	23	1	-0.0247624	-0.463063	0.220016
35.75	23.25	1	0.0248062	-0.288774	0.166078
35.75	23.5	1	0.0071415	-0.277552	0.242802
35.75	23.75	1	-0.240596	-0.501417	0.0132418
35.75	24	1	-0.0688079	-0.390978	0.0990332
35.75	24.25	1	0.0547728	-0.199178	0.233834
35.75	24.5	1	0.194268	-0.0679031	0.317809
35.75	24.75	1	0.0959213	-0.0972991	0.243493
35.75	25	1	0.216672	0.0456294	0.435611
35.75	25.25	1	0.228416	0.0310208	0.429173
35.75	25.5	1	0.227148	0.0240803	0.443627
35.75	25.75	1	0.249806	-0.0501759	0.45932
35.75	26	1	0.299948	0.0281176	0.444646
35.75	26.25	1	0.0415339	-0.326057	0.277433
35.75	26.5	1	0.18227	-0.224113	0.405122
35.75	26.75	1	0.230432	-0.0970149	0.418815
35.75	27	1	0.261811	-0.0857393	0.486528
35.75	27.25	1	0.190862	-0.109041	0.344292
35.75	27.5	1	0.330549	0.125929	0.548151
35.75	27.75	1	0.357704	0.141852	0.546831
35.75	28	1	0.319016	0.11368	0.501307
35.75	28.25	1	0.275135	-0.0121495	0.439328
35.75	28.5	1	0.231881	0.035834	0.431137
35.75	28.75	1	0.177089	-0.0981596	0.410167
35.75	29	1	0.0729828	-0.294163	0.32627
35.75	29.25	1	0.238347	-0.0800943	0.393243
35.75	29.5	1	0.531203	0.198143	0.925497
35.75	29.75	1	0.297286	0.066671	0.541398
35.75	30	1	0.283232	0.0467015	0.495773
35.75	30.25	1	0.242668	0.0393762	0.465845
35.75	30.5	1	0.246695	0.0611654	0.459772
35.75	30.75	1	0.240699	0.0298867	0.529659
35.75	31	1	0.255486	0.083102	0.476352
35.75	31.25	1	0.256994	0.032819	0.483228
35.75	31.5	1	0.389271	0.195385	0.686483
35.75	31.75	1	0.342097	0.107403	0.666938
35.75	32	1	0.30256	0.0981569	0.663626
35.75	32.25	1	0.285261	0.0474602	0.488151
35.75	32.5	1	0.417602	0.230358	0.631527
35.75	32.75	1	0.36125	0.190992	0.531714
35.75	33	1	0.26383	0.0522641	0.490424
35.75	33.25	1	0.367661	0.229454	0.677654
35.75	33.5	1	0.179244	-0.0296042	0.61545
35.75	33.75	1	0.193518	-0.0879374	0.472527
35.75	34	1	0.295854	0.0677936	0.465605
35.75	34.25	1	0.363995	0.173102	0.489955
35.75	34.5	1	0.156092	-0.0263147	0.490689
35.75	34.75	1	0.0458155	-0.180674	0.237225
35.875	-15	1	-0.133589	-0.309265	0.0128302
35.875	-14.75	1	-0.128146	-0.275107	0.0365295
35.875	-14.5	1	-0.0927649	-0.261321	0.0584907
35.875	-14.25	1	-0.146397	-0.3387	0.00887393
35.875	-14	1	-0.137534	-0.253489	0.0246062
35.875	-13.75	1	-0.166153	-0.306881	-0.0274403
35.875	-13.5	1	-0.181096	-0.379421	0.0533978
35.875	-13.25	1	-0.161722	-0.371103	0.00441593
35.875	-13	1	-0.205371	-0.446153	-0.0631382
35.875	-12.75	1	-0.213613	-0.417076	-0.0985838
35.875	-12.5	1	-0.13993	-0.344347	0.036982
35.875	-12.25	1	-0.0744475	-0.191294	0.101776
35.875	-12	1	-0.10594	-0.319335	0.043915
35.875	-11.75	1	-0.177121	-0.395842	-0.0565936
35.875	-11.5	1	-0.172696	-0.304456	-0.00490065
35.875	-11.25	1	-0.135008	-0.333837	-0.0542536
35.875	-11	1	-0.0768731	-0.250977	0.0386598
35.875	-10.75	1	-0.0710907	-0.199589	0.0663388
35.875	-10.5	1	-0.028104	-0.164142	0.127975
35.875	-10.25	1	-0.0163368	-0.171268	0.11382
35.875	-10	1	-0.125514	-0.402764	0.0609832
35.875	-9.75	1	-0.0728393	-0.227036	0.0410872
35.875	-9.5	1	-0.112231	-0.250749	0.0105611
35.875	-9.25	1	-0.114473	-0.255681	0.0357566
35.875	-9	1	-0.0633189	-0.173852	0.0514164
35.875	-8.75	1	-0.105484	-0.226001	0.0425643
35.875	-8.5	1	-0.152897	-0.220736	-0.0074587
35.875	-8.25	1	-0.197414	-0.320801	-0.0581475
35.875	-8	1	-0.12294	-0.277436	0.0356016
35.875	-7.75	1	-0.144827	-0.284666	0.00588747
35.875	-7.5	1	-0.12733	-0.242196	0.0488584
35.875	-7.25	1	-0.0834186	-0.189752	0.0108253
35.875	-7	1	-0.193533	-0.387096	-0.0951948
35.875	-6.75	1	-0.139733	-0.26767	0.0083813
35.875	-6.5	1	-0.0765717	-0.256124	0.133967
35.875	-6.25	1	0.0179211	-0.191923	0.231888
35.875	-6	1	0.0222916	-0.135204	0.162911
35.875	-5.75	1	0.0160814	-0.106089	0.141946
35.875	-5.5	1	0.0832238	-0.0257979	0.207051
35.875	-5.25	1	0.267398	0.0228194	0.467099
35.875	-5	1	0.00254568	-0.0977456	0.0880693
35.875	-4.75	1	-0.0371735	-0.217994	0.0117583
35.875	-4.5	1	-0.166806	-0.280804	-0.0239524
35.875	-4.25	1	-0.117536	-0.236704	0.0112685
35.875	-4	1	-0.229169	-0.399286	-0.129091
35.875	-3.75	1	-0.158513	-0.336774	-0.0201542
35.875	-3.5	1	-0.236423	-0.381504	-0.0611524
35.875	-3.25	1	-0.212385	-0.372502	-0.0780585
35.875	-3	1	-0.160834	-0.316428	0.00324185
35.875	-2.75	1	-0.307398	-0.488719	-0.124391
35.875	-2.5	1	-0.35339	-0.548903	-0.223947
35.875	-2.25	1	-0.29657	-0.415286	-0.134454
35.875	-2	1	-0.288384	-0.49337	-0.225152
35.875	-1.75	1	-0.265157	-0.456322	-0.0894228
35.875	-1.5	1	-0.230646	-0.476219	-0.0258941
35.875	-1.25	1	-0.0529015	-0.250031	0.22505
35.875	-1	1	-0.0019205	-0.219788	0.155921
35.875	-0.75	1	-0.101438	-0.304947	0.165972
35.875	-0.5	1	-0.246212	-0.537011	-0.0215192
35.875	-0.25	1	-0.242457	-0.532088	0.109816
35.875	0	0
35.875	0.25	0
35.875	0.5	0
35.875	0.75	0
35.875	1	0
35.875	1.25	0
35.875	1.5	0
35.875	1.75	0
35.875	2	0
35.875	2.25	0
35.875	2.5	0
35.875	2.75	0
35.875	3	0
35.875	3.25	0
35.875	3.5	0
35.875	3.75	0
35.875	4	0
35.875	4.25	0
35.875	4.5	0
35.875	4.75	0
35.875	5	0
35.875	5.25	0
35.875	5.5	0
35.875	5.75	0
35.875	6	0
35.875	6.25	0
35.875	6.5	0
35.875	6.75	0
35.875	7	0
35.875	7.25	0
35.875	7.5	0
35.875	7.75	0
35.875	8	0
35.875	8.25	0
35.875	8.5	0
35.875	8.75	0
35.875	9	0
35.875	9.25	0
35.875	9.5	0
35.875	9.75	0
35.875	10	0
35.875	10.25	0
35.875	10.5	1	0.767883	-0.0907265	1.13167
35.875	10.75	1	1.45188	0.664567	2.06709
35.875	11	1	1.27721	0.302876	2.14951
35.875	11.25	1	0.81585	0.341581	1.71576
35.875	11.5	1	0.764641	-0.622162	1.31448
35.875	11.75	1	0.313056	-0.503833	0.711277
35.875	12	1	0.592561	0.0221149	1.17375
35.875	12.25	1	0.443636	-0.28144	0.918278
35.875	12.5	1	0.8646	0.0702331	1.22386
35.875	12.75	1	0.993011	0.317342	1.3455
35.875	13	1	1.08036	0.736634	1.64907
35.875	13.25	1	0.987453	0.3883	1.47577
35.875	13.5	1	0.806053	0.330913	1.01777
35.875	13.75	1	0.938816	0.413692	1.43853
35.875	14	1	0.89616	0.217096	1.38495
35.875	14.25	1	0.658366	0.0654747	1.19389
35.875	14.5	1	1.23489	0.553052	1.55335
35.875	14.75	1	0.969415	0.126601	1.52509
35.875	15	1	0.672982	0.156459	1.01195
35.875	15.25	1	0.389509	-0.0664227	0.646034
35.875	15.5	1	0.641041	0.254161	0.906858
35.875	15.75	1	0.607474	0.155418	0.880594
35.875	16	1	0.467168	0.132783	0.839213
35.875	16.25	1	0.344349	0.10769	0.65902
35.875	16.5	1	0.112308	-0.295086	0.404248
35.875	16.75	1	0.451285	-0.234055	1.00367
35.875	17	1	0.478144	-0.0657479	0.814091
35.875	17.25	1	0.590703	0.21135	0.969486
35.875	17.5	1	0.0915585	-0.263892	0.270226
35.875	17.75	1	0.128253	-0.395311	0.514884
35.875	18	1	0.0210065	-0.315825	0.276678
35.875	18.25	1	0.00515934	-0.304772	0.366077
35.875	18.5	1	0.10224	-0.282138	0.490787
35.875	18.75	1	0.00686266	-0.431593	0.305819
35.875	19	1	0.138241	-0.307747	0.496595
35.875	19.25	1	0.0125383	-0.443143	0.246992
35.875	19.5	1	-0.211723	-0.594084	0.0235196
35.875	19.75	1	0.0477936	-0.303263	0.494279
35.875	20	1	0.0280212	-0.299959	0.401662
35.875	20.25	1	-0.226443	-0.862511	0.0306158
35.875	20.5	1	-0.0426456	-0.400563	0.188747
35.875	20.75	1	-0.116688	-0.412095	0.109113
35.875	21	1	-0.0191998	-0.258006	0.179526
35.875	21.25	1	-0.0185745	-0.379885	0.215566
35.875	21.5	1	-0.0163849	-0.402993	0.150246
35.875	21.75	1	-0.039863	-0.397459	0.16445
35.875	22	1	-0.14694	-0.454865	0.108956
35.875	22.25	1	-0.0709384	-0.342787	0.17958
35.875	22.5	1	-0.0453505	-0.332935	0.2084
35.875	22.75	1	-0.0708909	-0.390485	0.14415
35.875	23	1	0.0316742	-0.37022	0.252083
35.875	23.25	1	-0.0457112	-0.438303	0.215493
35.875	23.5	1	-0.0321106	-0.402546	0.145302
35.875	23.75	1	-0.0717859	-0.353296	0.106072
35.875	24	1	0.0610131	-0.166235	0.231033
35.875	24.25	1	0.0956573	-0.115044	0.27626
35.875	24.5	1	0.208104	0.0226989	0.365567
35.875	24.75	1	0.147908	-0.0648511	0.232851
35.875	25	1	0.235773	0.0646387	0.473868
35.875	25.25	1	0.239258	0.00872765	0.393501
35.875	25.5	1	0.181323	-0.0242611	0.30906
35.875	25.75	1	0.145139	-0.251434	0.266405
35.875	26	1	0.0843082	-0.0231611	0.327606
35.875	26.25	1	0.0743743	-0.354703	0.204547
35.875	26.5	1	0.272914	-0.105896	0.434565
35.875	26.75	1	0.292129	0.0677125	0.51255
35.875	27	1	0.257063	-0.0439318	0.50481
35.875	27.25	1	0.282972	0.0234818	0.415605
35.875	27.5	1	0.250623	0.0265994	0.369123
35.875	27.75	1	0.321542	0.114214	0.472076
35.875	28	1	0.393857	0.195985	0.622442
35.875	28.25	1	0.16682	-0.0715083	0.363896
35.875	28.5	1	0.212197	-0.0292588	0.417764
35.875	28.75	1	0.104691	-0.21689	0.351644
35.875	29	1	0.173011	-0.167246	0.389905
35.875	29.25	1	0.332837	0.0780838	0.562794
35.875	29.5	1	0.415004	0.120895	0.637969
35.875	29.75	1	0.406555	0.109994	0.630466
35.875	30	1	0.20036	-0.0683962	0.42889
35.875	30.25	1	0.32132	0.0798832	0.63113
35.875	30.5	1	0.347735	0.059113	0.650438
35.875	30.75	1	0.445543	0.25996	0.650694
35.875	31	1	0.283691	0.136883	0.50402
35.875	31.25	1	0.304759	0.065406	0.599055
35.875	31.5	1	0.369239	0.134644	0.64328
35.875	31.75	1	0.271423	0.104605	0.576764
35.875	32	1	0.2342	0.0166978	0.526904
35.875	32.25	1	0.458801	0.25097	0.674476
35.875	32.5	1	0.513186	0.322067	0.663279
35.875	32.75	1	0.512023	0.380318	0.669271
35.875	33	1	0.401541	0.227616	0.630132
35.875	33.25	1	0.378572	0.210735	0.509775
35.875	33.5	1	0.326047	0.191437	0.50692
35.875	33.75	1	0.181752	0.0664993	0.293937
35.875	34	1	0.211143	0.114221	0.337275
35.875	34.25	1	0.292423	0.185971	0.403211
35.875	34.5	1	0.185176	0.0375575	0.277318
35.875	34.75	1	0.240353	0.0681799	0.581769
36	-15	1	-0.110439	-0.281129	0.0446023
36	-14.75	1	-0.114036	-0.333997	0.0539212
36	-14.5	1	-0.153625	-0.291224	0.00970331
36	-14.25	1	-0.0861286	-0.224788	0.0603655
36	-14	1	-0.0757566	-0.262646	0.0577891
36	-13.75	1	-0.163803	-0.263647	0.028221
36	-13.5	1	-0.183577	-0.386794	-0.0391265
36	-13.25	1	-0.0863411	-0.277379	0.0728869
36	-13	1	-0.190337	-0.357902	0.0429479
36	-12.75	1	-0.153061	-0.311192	0.0278669
36	-12.5	1	-0.153457	-0.321853	0.0373621
36	-12.25	1	-0.113277	-0.281118	0.0606097
36	-12	1	-0.11312	-0.192979	0.0674881
36	-11.75	1	-0.135564	-0.330187	0.0322458
36	-11.5	1	-0.1847	-0.296836	-0.0435848
36	-11.25	1	-0.0846322	-0.209642	0.0959081
36	-11	1	-0.0734382	-0.191784	0.0944025
36	-10.75	1	-0.121746	-0.364835	-0.0063575
36	-10.5	1	-0.0439199	-0.25937	0.0700144
36	-10.25	1	-0.0778543	-0.178022	0.0108465
36	-10	1	-0.0726994	-0.250817	0.0464753
36	-9.75	1	-0.111712	-0.278031	-0.00735084
36	-9.5	1	-0.125807	-0.225749	0.00572975
36	-9.25	1	-0.115542	-0.247251	-0.0452153
36	-9	1	-0.130917	-0.249242	-0.0738593
36	-8.75	1	-0.108522	-0.217038	-0.0298956
36	-8.5	1	-0.134801	-0.381792	-0.0713975
36	-8.25	1	-0.193304	-0.327565	-0.0898656
36	-8	1	-0.134748	-0.240111	-0.0312633
36	-7.75	1	-0.177426	-0.292808	-0.0691204
36	-7.5	1	-0.193423	-0.340318	-0.0620767
36	-7.25	1	-0.225022	-0.385221	-0.0668185
36	-7	1	-0.195372	-0.378359	-0.0172378
36	-6.75	1	-0.307525	-0.502459	-0.155605
36	-6.5	1	-0.107439	-0.363513	0.0636549
36	-6.25	1	-0.1464	-0.293402	-0.023663
36	-6	1	-0.106422	-0.264934	0.039746
36	-5.75	1	0.0498138	-0.120425	0.213826
36	-5.5	1	-0.00713507	-0.181222	0.137741
36	-5.25	1	0.0996771	-0.0012552	0.220036
36	-5	1	-0.00317495	-0.126293	0.096559
36	-4.75	1	-0.0546857	-0.129953	0.0321399
36	-4.5	1	-0.0872156	-0.193685	0.0365252
36	-4.25	1	-0.101326	-0.240233	0.0635952
36	-4	1	-0.207571	-0.362453	-0.0729106
36	-3.75	1	-0.18127	-0.328869	-0.0112511
36	-3.5	1	-0.155636	-0.230157	-0.0430095
36	-3.25	1	-0.194641	-0.403747	0.0155267
36	-3	1	-0.182374	-0.431265	0.0175341
36	-2.75	1	-0.164619	-0.384537	0.00567403
36	-2.5	1	-0.156544	-0.341018	-0.0265216
36	-2.25	1	-0.193237	-0.422044	-0.0245529
36	-2	1	-0.198787	-0.459395	-0.0917875
36	-1.75	1	-0.188996	-0.304279	0.0872404
36	-1.5	1	-0.270294	-0.501276	0.149064
36	-1.25	1	-0.270189	-0.426636	0.0278372
36	-1	1	-0.210714	-0.357806	-0.0010859
36	-0.75	1	-0.193147	-0.345518	-0.0172339
36	-0.5	1	-0.15851	-0.406954	0.0183056
36	-0.25	1	-0.395159	-0.623828	-0.185361
36	0	1	-0.347166	-0.514	-0.185604
36	0.25	0
36	0.5	0
36	0.75	0
36	1	0
36	1.25	0
36	1.5	0
36	1.75	0
36	2	0
36	2.25	0
36	2.5	0
36	2.75	0
36	3	0
36	3.25	0
36	3.5	0
36	3.75	0
36	4	0
36	4.25	0
36	4.5	0
36	4.75	0
36	5	0
36	5.25	0
36	5.5	0
36	5.75	0
36	6	0
36	6.25	0
36	6.5	0
36	6.75	0
36	7	0
36	7.25	0
36	7.5	0
36	7.75	0
36	8	0
36	8.25	0
36	8.5	0
36	8.75	0
36	9	0
36	9.25	0
36	9.5	0
36	9.75	0
36	10	0
36	10.25	0
36	10.5	1	1.05763	0.464637	1.5727
36	10.75	1	1.18737	0.19513	1.5104
36	11	1	0.965108	-0.0923243	1.69541
36	11.25	1	0.611211	-0.528234	1.16734
36	11.5	1	0.911365	0.282896	1.57355
36	11.75	1	0.899825	0.194247	1.43411
36	12	1	0.711416	0.190237	1.26966
36	12.25	1	0.725321	-0.217651	1.18665
36	12.5	1	1.01587	0.453059	1.50547
36	12.75	1	0.686325	-0.0348377	1.0505
36	13	1	0.788748	0.0120996	1.2768
36	13.25	1	0.680279	-0.0119629	1.33652
36	13.5	1	0.755518	0.232175	1.15365
36	13.75	1	0.931637	0.435597	1.1561
36	14	1	0.734639	0.213133	1.17604
36	14.25	1	0.782332	0.0810812	1.15921
36	14.5	1	0.886147	0.184578	1.38329
36	14.75	1	0.686079	0.125317	1.07051
36	15	1	0.582273	0.27346	0.8574
36	15.25	1	0.477905	-0.115945	0.663961
36	15.5	1	0.635195	0.167041	0.904255
36	15.75	1	0.589247	0.118789	0.966655
36	16	1	0.404601	0.0898728	0.751986
36	16.25	1	0.320534	-0.0966679	0.589665
36	16.5	1	0.240955	-0.169478	0.623746
36	16.75	1	0.293969	-0.153195	0.70039
36	17	1	0.506156	0.0605927	0.928725
36	17.25	1	0.225664	-0.254703	0.585713
36	17.5	1	0.0846384	-0.280927	0.393038
36	17.75	1	0.0661544	-0.219518	0.478826
36	18	1	0.0914091	-0.274963	0.356165
36	18.25	1	0.104507	-0.324479	0.337802
36	18.5	1	0.221331	-0.237811	0.674927
36	18.75	1	0.0626297	-0.445233	0.260352
36	19	1	0.199574	-0.288771	0.537641
36	19.25	1	0.0347325	-0.366287	0.265718
36	19.5	1	-0.0475539	-0.463994	0.296857
36	19.75	1	0.159063	-0.240814	0.510838
36	20	1	0.0175027	-0.461372	0.367477
36	20.25	1	-0.426983	-0.702087	-0.218841
36	20.5	1	-0.156631	-0.406209	0.0926743
36	20.75	1	-0.114426	-0.349964	0.139477
36	21	1	-0.10939	-0.452338	0.0526382
36	21.25	1	-0.000146522	-0.260764	0.279319
36	21.5	1	0.00810969	-0.446942	0.262554
36	21.75	1	-0.0605446	-0.490783	0.163027
36	22	1	-0.06125	-0.493383	0.29507
36	22.25	1	-0.154103	-0.399211	0.0641726
36	22.5	1	0.0325545	-0.2848	0.308061
36	22.75	1	-0.0832691	-0.319405	0.186854
36	23	1	0.0482427	-0.354663	0.349003
36	23.25	1	0.0221429	-0.314451	0.227728
36	23.5	1	-0.0144	-0.227814	0.171066
36	23.75	1	0.0985532	-0.127981	0.253186
36	24	1	0.0496185	-0.16199	0.199621
36	24.25	1	0.0135056	-0.130438	0.227039
36	24.5	1	0.172855	-0.00865566	0.275181
36	24.75	1	0.2455	0.0381738	0.378025
36	25	1	0.16878	-0.0345766	0.330702
36	25.25	1	0.142789	-0.017161	0.317747
36	25.5	1	0.152442	-0.138968	0.312068
36	25.75	1	0.22405	-0.0139604	0.432217
36	26	1	0.201496	-0.0324494	0.452311
36	26.25	1	0.0490351	-0.178034	0.259861
36	26.5	1	0.248006	-0.048322	0.351246
36	26.75	1	0.252501	-0.0343463	0.464218
36	27	1	0.216561	-0.0237988	0.4826
36	27.25	1	0.259656	-0.0154078	0.460182
36	27.5	1	0.270232	0.0444609	0.441263
36	27.75	1	0.112561	-0.140336	0.262294
36	28	1	0.429316	0.220355	0.616521
36	28.25	1	0.1153	-0.120302	0.346572
36	28.5	1	0.166354	-0.0628559	0.385351
36	28.75	1	0.0986789	-0.0803861	0.324891
36	29	1	0.148174	-0.110713	0.3901
36	29.25	1	0.328827	0.0924907	0.621195
36	29.5	1	0.365279	0.145602	0.620539
36	29.75	1	0.272289	-0.00360481	0.54608
36	30	1	0.315199	0.0567362	0.737113
36	30.25	1	0.410423	0.12098	0.727894
36	30.5	1	0.44711	0.243509	0.795146
36	30.75	1	0.331106	0.119629	0.523735
36	31	1	0.321425	0.165016	0.556894
36	31.25	1	0.354123	0.102894	0.608829
36	31.5	1	0.403112	0.199526	0.659749
36	31.75	1	0.393327	0.198778	0.667884
36	32	1	0.313069	0.104724	0.538248
36	32.25	1	0.531371	0.373291	0.904254
36	32.5	0
36	32.75	0
36	33	1	0.457803	0.242728	0.814785
36	33.25	1	0.443042	0.2246	0.745159
36	33.5	1	0.0820436	-0.118875	0.258034
36	33.75	1	-0.104794	-0.292029	0.0601627
36	34	1	0.0307035	-0.0727665	0.216158
36	34.25	1	0.117174	0.0404604	0.311862
36	34.5	1	0.249726	0.156533	0.371374
36	34.75	1	0.00201652	-0.114809	0.158139
36.125	-15	1	-0.154248	-0.269877	0.0291868
36.125	-14.75	1	-0.21265	-0.348197	0.028706
36.125	-14.5	1	-0.135153	-0.24544	0.0475597
36.125	-14.25	1	-0.1213	-0.325261	0.036438
36.125	-14	1	-0.101441	-0.352377	0.0870615
36.125	-13.75	1	-0.178702	-0.382115	-0.0261024
36.125	-13.5	1	-0.174834	-0.282931	-0.0259697
36.125	-13.25	1	-0.108145	-0.381131	0.0368051
36.125	-13	1	-0.175034	-0.327837	0.0274759
36.125	-12.75	1	-0.131984	-0.328123	0.0492022
36.125	-12.5	1	-0.157418	-0.408633	-0.0528678
36.125	-12.25	1	-0.133034	-0.28918	0.00885344
36.125	-12	1	-0.136746	-0.295988	0.00323457
36.125	-11.75	1	-0.142559	-0.302161	0.000583397
36.125	-11.5	1	-0.173854	-0.28801	-0.0606904
36.125	-11.25	1	-0.133769	-0.27823	-0.02723
36.125	-11	1	-0.110722	-0.264604	0.00598717
36.125	-10.75	1	-0.0955123	-0.327679	-0.0119323
36.125	-10.5	1	-0.0768852	-0.224987	0.0419913
36.125	-10.25	1	-0.0420952	-0.174953	0.119759
36.125	-10	1	-0.0582951	-0.233566	0.0283552
36.125	-9.75	1	-0.0985487	-0.209215	0.0409828
36.125	-9.5	1	-0.135393	-0.310974	-0.0645166
36.125	-9.25	1	-0.0655958	-0.223796	-0.0110358
36.125	-9	1	-0.0858195	-0.167366	0.0404624
36.125	-8.75	1	-0.0370576	-0.094608	0.0980662
36.125	-8.5	1	-0.136086	-0.37301	-0.00271786
36.125	-8.25	1	-0.140425	-0.227284	-0.00579061
36.125	-8	1	-0.149603	-0.224983	0.0154289
36.125	-7.75	1	-0.208751	-0.306197	-0.106161
36.125	-7.5	1	-0.162771	-0.304463	-0.0153759
36.125	-7.25	1	-0.167845	-0.366145	-0.0291945
36.125	-7	1	-0.173844	-0.325036	-0.0278511
36.125	-6.75	1	-0.160314	-0.315752	-0.00987768
36.125	-6.5	1	-0.22153	-0.351013	-0.0649486
36.125	-6.25	1	-0.221376	-0.411137	-0.0788264
36.125	-6	1	-0.218037	-0.329908	-0.0599938
36.125	-5.75	1	-0.106197	-0.219288	0.0240471
36.125	-5.5	1	-0.0181696	-0.0993826	0.0942032
36.125	-5.25	1	-0.0462662	-0.178955	0.116961
36.125	-5	1	-0.038699	-0.188085	0.0777976
36.125	-4.75	1	-0.163091	-0.283642	-0.0509163
36.125	-4.5	1	-0.107839	-0.229376	0.0766472
36.125	-4.25	1	-0.015742	-0.146265	0.0995848
36.125	-4	1	-0.134326	-0.280712	-0.0254678
36.125	-3.75	1	-0.319957	-0.523993	-0.112441
36.125	-3.5	1	-0.256501	-0.415967	-0.12211
36.125	-3.25	1	-0.275085	-0.464465	-0.104939
36.125	-3	1	-0.157785	-0.357727	0.0124721
36.125	-2.75	1	-0.130711	-0.317796	0.0882109
36.125	-2.5	1	-0.0959961	-0.308718	0.162548
36.125	-2.25	1	0.0138064	-0.178933	0.192045
36.125	-2	1	-0.154759	-0.317746	0.0705913
36.125	-1.75	1	-0.166071	-0.366998	0.0775406
36.125	-1.5	1	-0.276279	-0.49088	-0.0344253
36.125	-1.25	1	-0.375938	-0.546129	-0.118185
36.125	-1	1	-0.476668	-0.633512	-0.316787
36.125	-0.75	1	-0.338715	-0.511313	-0.186542
36.125	-0.5	1	-0.34853	-0.602471	-0.232463
36.125	-0.25	1	-0.302593	-0.577768	-0.158651
36.125	0	1	-0.336671	-0.463373	-0.153492
36.125	0.25	1	-0.372414	-0.537302	-0.0674111
36.125	0.5	0
36.125	0.75	0
36.125	1	0
36.125	1.25	0
36.125	1.5	0
36.125	1.75	0
36.125	2	0
36.125	2.25	0
36.125	2.5	0
36.125	2.75	0
36.125	3	0
36.125	3.25	0
36.125	3.5	0
36.125	3.75	0
36.125	4	0
36.125	4.25	0
36.125	4.5	0
36.125	4.75	0
36.125	5	0
36.125	5.25	0
36.125	5.5	0
36.125	5.75	0
36.125	6	0
36.125	6.25	0
36.125	6.5	0
36.125	6.75	0
36.125	7	0
36.125	7.25	0
36.125	7.5	0
36.125	7.75	0
36.125	8	0
36.125	8.25	0
36.125	8.5	0
36.125	8.75	0
36.125	9	0
36.125	9.25	0
36.125	9.5	0
36.125	9.75	0
36.125	10	0
36.125	10.25	0
36.125	10.5	1	0.700402	0.167689	1.13122
36.125	10.75	1	1.21711	0.42112	1.61632
36.125	11	1	1.2477	0.0717173	1.99699
36.125	11.25	1	1.06899	0.15345	1.82724
36.125	11.5	1	0.908537	0.0434178	1.69205
36.125	11.75	1	0.766378	-0.118517	1.35623
36.125	12	1	0.904664	0.490551	1.45991
36.125	12.25	1	0.7546	0.0515473	0.982453
36.125	12.5	1	0.690915	0.198224	1.18334
36.125	12.75	1	0.467622	-0.011874	0.881295
36.125	13	1	0.797068	0.148326	1.13659
36.125	13.25	1	0.767117	0.169846	1.16111
36.125	13.5	1	0.766046	0.18808	1.03214
36.125	13.75	1	0.598199	-0.0198407	1.04594
36.125	14	1	0.629166	0.115177	1.00669
36.125	14.25	1	0.684354	0.0537612	1.02427
36.125	14.5	1	0.43384	-0.00609074	0.68491
36.125	14.75	1	0.553906	0.160592	0.865516
36.125	15	1	0.803579	0.487553	1.21092
36.125	15.25	1	0.453308	0.151697	0.765373
36.125	15.5	1	0.526222	0.0881398	0.965356
36.125	15.75	1	0.504792	0.214525	0.84936
36.125	16	1	0.365224	0.0302108	0.741228
36.125	16.25	1	0.237657	-0.208097	0.503199
36.125	16.5	1	0.168332	-0.233449	0.424807
36.125	16.75	1	0.354327	-0.341218	0.624599
36.125	17	1	0.370068	-0.177059	0.801079
36.125	17.25	1	0.0725578	-0.237897	0.338275
36.125	17.5	1	0.0784114	-0.116812	0.416363
36.125	17.75	1	0.214862	-0.110099	0.469111
36.125	18	1	0.283957	-0.173366	0.606994
36.125	18.25	1	0.121547	-0.272365	0.351753
36.125	18.5	1	0.168477	-0.202143	0.41558
36.125	18.75	1	0.193581	-0.177467	0.505421
36.125	19	1	0.144847	-0.263996	0.450294
36.125	19.25	1	0.0227077	-0.181644	0.274982
36.125	19.5	1	0.0642301	-0.440376	0.238359
36.125	19.75	1	0.242626	-0.41767	0.612534
36.125	20	1	-0.0314762	-0.529091	0.255118
36.125	20.25	1	-0.247946	-0.729486	0.0864337
36.125	20.5	1	-0.275462	-0.669867	-0.109895
36.125	20.75	1	-0.190058	-0.51046	0.0654251
36.125	21	1	-0.260565	-0.558474	-0.0921285
36.125	21.25	1	0.0146208	-0.271637	0.300285
36.125	21.5	1	0.0236123	-0.437993	0.392587
36.125	21.75	1	0.0600647	-0.383966	0.422788
36.125	22	1	-0.0584343	-0.381941	0.184568
36.125	22.25	1	-0.00205462	-0.26984	0.219649
36.125	22.5	1	-0.0671562	-0.450359	0.202751
36.125	22.75	1	-0.0896227	-0.428484	0.0815696
36.125	23	1	0.00403277	-0.221441	0.207718
36.125	23.25	1	-0.0490065	-0.295015	0.103648
36.125	23.5	1	0.0422209	-0.171144	0.137961
36.125	23.75	1	0.146585	-0.108238	0.317509
36.125	24	1	0.192191	-0.0423182	0.347165
36.125	24.25	1	0.0425439	-0.135372	0.175603
36.125	24.5	1	0.0273846	-0.146355	0.193417
36.125	24.75	1	0.189908	-0.000591874	0.326271
36.125	25	1	0.194345	0.0214258	0.330309
36.125	25.25	1	0.263006	0.0841792	0.389416
36.125	25.5	1	0.228447	0.0451845	0.405955
36.125	25.75	1	0.336331	0.164555	0.474889
36.125	26	1	0.12886	-0.265191	0.389448
36.125	26.25	1	0.139445	-0.172	0.290405
36.125	26.5	1	0.188068	-0.109467	0.338415
36.125	26.75	1	0.177114	-0.0386617	0.378767
36.125	27	1	0.239727	-0.0739151	0.401613
36.125	27.25	1	0.296145	-0.0436759	0.468272
36.125	27.5	1	0.371259	0.137279	0.635356
36.125	27.75	1	0.468636	0.269866	0.690366
36.125	28	1	0.133953	-0.0470425	0.246527
36.125	28.25	1	0.0872928	-0.145133	0.245951
36.125	28.5	1	0.167434	-0.147822	0.357208
36.125	28.75	1	0.0733758	-0.189661	0.341273
36.125	29	1	0.135632	-0.0926277	0.346467
36.125	29.25	1	0.474238	0.12219	0.76246
36.125	29.5	1	0.454455	0.148961	0.70208
36.125	29.75	1	0.521837	0.291415	0.746436
36.125	30	1	0.325568	0.0388003	0.644207
36.125	30.25	1	0.369105	0.144146	0.585408
36.125	30.5	1	0.380341	0.240138	0.572997
36.125	30.75	1	0.417315	0.140495	0.581693
36.125	31	1	0.398348	0.19234	0.623331
36.125	31.25	1	0.572269	0.422613	0.774013
36.125	31.5	1	0.358696	0.152519	0.672213
36.125	31.75	1	0.292209	0.0774523	0.533911
36.125	32	1	0.457295	0.279472	0.846957
36.125	32.25	0
36.125	32.5	0
36.125	32.75	0
36.125	33	0
36.125	33.25	0
36.125	33.5	1	0.284136	0.076144	0.558518
36.125	33.75	1	0.0933554	-0.0597428	0.293665
36.125	34	1	0.147891	0.0528407	0.340706
36.125	34.25	1	0.110564	-0.0772934	0.245213
36.125	34.5	1	0.19418	0.0658563	0.462523
[truncated: 44,601 more rows]

## Sheet: mean_background_conc
Latitude	Longitude	mask	mean_background_conc (μg m-3)
35	-15	1	4.43577
35	-14.75	1	4.46516
35	-14.5	1	4.45719
35	-14.25	1	4.50766
35	-14	1	4.5085
35	-13.75	1	4.5219
35	-13.5	1	4.53571
35	-13.25	1	4.56545
35	-13	1	4.60948
35	-12.75	1	4.66291
35	-12.5	1	4.68342
35	-12.25	1	4.70956
35	-12	1	4.78033
35	-11.75	1	4.82297
35	-11.5	1	4.84793
35	-11.25	1	4.89948
35	-11	1	4.92092
35	-10.75	1	4.96919
35	-10.5	1	5.03045
35	-10.25	1	5.09035
35	-10	1	5.21043
35	-9.75	1	5.21668
35	-9.5	1	5.30726
35	-9.25	1	5.38058
35	-9	1	5.40954
35	-8.75	1	5.51439
35	-8.5	1	5.62067
35	-8.25	1	5.72246
35	-8	1	5.80419
35	-7.75	1	5.89969
35	-7.5	1	6.04123
35	-7.25	1	6.17194
35	-7	1	6.32685
35	-6.75	1	6.57925
35	-6.5	1	6.6866
35	-6.25	0
35	-6	0
35	-5.75	0
35	-5.5	0
35	-5.25	0
35	-5	0
35	-4.75	0
35	-4.5	0
35	-4.25	0
35	-4	0
35	-3.75	0
35	-3.5	0
35	-3.25	0
35	-3	0
35	-2.75	0
35	-2.5	0
35	-2.25	0
35	-2	0
35	-1.75	0
35	-1.5	0
35	-1.25	0
35	-1	0
35	-0.75	0
35	-0.5	0
35	-0.25	0
35	0	0
35	0.25	0
35	0.5	0
35	0.75	0
35	1	0
35	1.25	0
35	1.5	0
35	1.75	0
35	2	0
35	2.25	0
35	2.5	0
35	2.75	0
35	3	0
35	3.25	0
35	3.5	0
35	3.75	0
35	4	0
35	4.25	0
35	4.5	0
35	4.75	0
35	5	0
35	5.25	0
35	5.5	0
35	5.75	0
35	6	0
35	6.25	0
35	6.5	0
35	6.75	0
35	7	0
35	7.25	0
35	7.5	0
35	7.75	0
35	8	0
35	8.25	0
35	8.5	0
35	8.75	0
35	9	0
35	9.25	0
35	9.5	0
35	9.75	0
35	10	0
35	10.25	0
35	10.5	0
35	10.75	0
35	11	1	15.7297
35	11.25	1	14.1536
35	11.5	1	13.0855
35	11.75	1	12.7959
35	12	1	12.3512
35	12.25	1	11.9699
35	12.5	1	11.547
35	12.75	1	11.1168
35	13	1	10.6726
35	13.25	1	10.4655
35	13.5	1	10.2102
35	13.75	1	10.0644
35	14	1	9.80513
35	14.25	1	9.64287
35	14.5	1	9.5657
35	14.75	1	9.34209
35	15	1	9.18209
35	15.25	1	9.26461
35	15.5	1	9.0062
35	15.75	1	8.9587
35	16	1	8.84224
35	16.25	1	8.88128
35	16.5	1	8.63693
35	16.75	1	8.63459
35	17	1	8.60334
35	17.25	1	8.56767
35	17.5	1	8.49286
35	17.75	1	8.42811
35	18	1	8.39915
35	18.25	1	8.4591
35	18.5	1	8.28814
35	18.75	1	8.15073
35	19	1	8.17048
35	19.25	1	8.03117
35	19.5	1	7.84949
35	19.75	1	7.82133
35	20	1	8.00071
35	20.25	1	7.74643
35	20.5	1	7.68489
35	20.75	1	7.59689
35	21	1	7.49653
35	21.25	1	7.42582
35	21.5	1	7.4653
35	21.75	1	7.41408
35	22	1	7.32975
35	22.25	1	7.25101
35	22.5	1	7.19196
35	22.75	1	7.229
35	23	1	7.21267
35	23.25	1	7.17184
35	23.5	1	7.02035
35	23.75	1	6.74084
35	24	1	6.39875
35	24.25	1	7.22133
35	24.5	1	7.77537
35	24.75	1	7.18907
35	25	1	5.46446
35	25.25	1	7.11069
35	25.5	1	6.30454
35	25.75	1	7.35343
35	26	1	7.42634
35	26.25	1	6.66821
35	26.5	1	6.42083
35	26.75	1	6.40539
35	27	1	6.38754
35	27.25	1	6.33587
35	27.5	1	6.24432
35	27.75	1	6.19147
35	28	1	6.19775
35	28.25	1	6.16303
35	28.5	1	6.02103
35	28.75	1	6.0269
35	29	1	5.93442
35	29.25	1	5.88242
35	29.5	1	5.9219
35	29.75	1	6.06177
35	30	1	6.11138
35	30.25	1	6.21158
35	30.5	1	6.23407
35	30.75	1	6.29241
35	31	1	6.24309
35	31.25	1	6.26399
35	31.5	1	6.30193
35	31.75	1	6.41409
35	32	1	6.45844
35	32.25	1	6.79337
35	32.5	1	4.55256
35	32.75	0
35	33	0
35	33.25	0
35	33.5	0
35	33.75	0
35	34	1	6.00791
35	34.25	1	7.55526
35	34.5	1	7.73825
35	34.75	1	7.694
35.125	-15	1	4.43682
35.125	-14.75	1	4.42107
35.125	-14.5	1	4.44368
35.125	-14.25	1	4.47216
35.125	-14	1	4.50173
35.125	-13.75	1	4.50935
35.125	-13.5	1	4.53627
35.125	-13.25	1	4.545
35.125	-13	1	4.5683
35.125	-12.75	1	4.60068
35.125	-12.5	1	4.6441
35.125	-12.25	1	4.66079
35.125	-12	1	4.7287
35.125	-11.75	1	4.78486
35.125	-11.5	1	4.83673
35.125	-11.25	1	4.86884
35.125	-11	1	4.893
35.125	-10.75	1	4.91726
35.125	-10.5	1	4.98171
35.125	-10.25	1	5.01944
35.125	-10	1	5.13265
35.125	-9.75	1	5.19632
35.125	-9.5	1	5.30033
35.125	-9.25	1	5.32331
35.125	-9	1	5.33913
35.125	-8.75	1	5.46901
35.125	-8.5	1	5.56987
35.125	-8.25	1	5.59539
35.125	-8	1	5.72734
35.125	-7.75	1	5.84595
35.125	-7.5	1	5.96249
35.125	-7.25	1	6.15242
35.125	-7	1	6.25784
35.125	-6.75	1	6.40806
35.125	-6.5	1	6.58308
35.125	-6.25	0
35.125	-6	0
35.125	-5.75	0
35.125	-5.5	0
35.125	-5.25	0
35.125	-5	0
35.125	-4.75	0
35.125	-4.5	0
35.125	-4.25	0
35.125	-4	0
35.125	-3.75	0
35.125	-3.5	0
35.125	-3.25	0
35.125	-3	0
35.125	-2.75	1	12.5802
35.125	-2.5	1	11.8062
35.125	-2.25	1	10.0614
35.125	-2	1	9.39331
35.125	-1.75	0
35.125	-1.5	0
35.125	-1.25	0
35.125	-1	0
35.125	-0.75	0
35.125	-0.5	0
35.125	-0.25	0
35.125	0	0
35.125	0.25	0
35.125	0.5	0
35.125	0.75	0
35.125	1	0
35.125	1.25	0
35.125	1.5	0
35.125	1.75	0
35.125	2	0
35.125	2.25	0
35.125	2.5	0
35.125	2.75	0
35.125	3	0
35.125	3.25	0
35.125	3.5	0
35.125	3.75	0
35.125	4	0
35.125	4.25	0
35.125	4.5	0
35.125	4.75	0
35.125	5	0
35.125	5.25	0
35.125	5.5	0
35.125	5.75	0
35.125	6	0
35.125	6.25	0
35.125	6.5	0
35.125	6.75	0
35.125	7	0
35.125	7.25	0
35.125	7.5	0
35.125	7.75	0
35.125	8	0
35.125	8.25	0
35.125	8.5	0
35.125	8.75	0
35.125	9	0
35.125	9.25	0
35.125	9.5	0
35.125	9.75	0
35.125	10	0
35.125	10.25	0
35.125	10.5	0
35.125	10.75	0
35.125	11	1	13.4904
35.125	11.25	1	13.3069
35.125	11.5	1	12.7426
35.125	11.75	1	12.1092
35.125	12	1	11.8402
35.125	12.25	1	11.4438
35.125	12.5	1	11.1196
35.125	12.75	1	10.7069
35.125	13	1	10.2152
35.125	13.25	1	10.1625
35.125	13.5	1	9.92183
35.125	13.75	1	9.74664
35.125	14	1	9.54962
35.125	14.25	1	9.34167
35.125	14.5	1	9.29085
35.125	14.75	1	9.15209
35.125	15	1	9.03351
35.125	15.25	1	9.00774
35.125	15.5	1	8.86023
35.125	15.75	1	8.73516
35.125	16	1	8.66595
35.125	16.25	1	8.63642
35.125	16.5	1	8.47486
35.125	16.75	1	8.48766
35.125	17	1	8.50681
35.125	17.25	1	8.36785
35.125	17.5	1	8.37475
35.125	17.75	1	8.23479
35.125	18	1	8.29136
35.125	18.25	1	8.2694
35.125	18.5	1	8.16083
35.125	18.75	1	8.02396
35.125	19	1	7.97737
35.125	19.25	1	7.89704
35.125	19.5	1	7.82919
35.125	19.75	1	7.74627
35.125	20	1	7.89765
35.125	20.25	1	7.59086
35.125	20.5	1	7.52798
35.125	20.75	1	7.48083
35.125	21	1	7.47756
35.125	21.25	1	7.32636
35.125	21.5	1	7.24532
35.125	21.75	1	7.30666
35.125	22	1	7.24443
35.125	22.25	1	7.14986
35.125	22.5	1	7.13835
35.125	22.75	1	7.10133
35.125	23	1	7.15084
35.125	23.25	1	7.09709
35.125	23.5	1	6.9724
35.125	23.75	1	7.02256
35.125	24	1	6.76296
35.125	24.25	1	7.13527
35.125	24.5	1	7.66628
35.125	24.75	1	6.09833
35.125	25	1	6.26913
35.125	25.25	1	6.07977
35.125	25.5	1	6.22852
35.125	25.75	1	5.62794
35.125	26	1	4.63346
35.125	26.25	1	5.1471
35.125	26.5	1	6.46169
35.125	26.75	1	6.38881
35.125	27	1	6.33663
35.125	27.25	1	6.29995
35.125	27.5	1	6.22254
35.125	27.75	1	6.16633
35.125	28	1	6.16525
35.125	28.25	1	6.16588
35.125	28.5	1	5.97474
35.125	28.75	1	5.90217
35.125	29	1	5.83737
35.125	29.25	1	5.85722
35.125	29.5	1	5.90179
35.125	29.75	1	6.11065
35.125	30	1	6.12034
35.125	30.25	1	6.17453
35.125	30.5	1	6.22477
35.125	30.75	1	6.28081
35.125	31	1	6.23217
35.125	31.25	1	6.27933
35.125	31.5	1	6.26745
35.125	31.75	1	6.36146
35.125	32	1	6.45384
35.125	32.25	1	6.67242
35.125	32.5	1	4.73889
35.125	32.75	1	4.58813
35.125	33	0
35.125	33.25	0
35.125	33.5	0
35.125	33.75	0
35.125	34	1	6.68485
35.125	34.25	1	7.62466
35.125	34.5	1	7.80196
35.125	34.75	1	7.75566
35.25	-15	1	4.3957
35.25	-14.75	1	4.39917
35.25	-14.5	1	4.42895
35.25	-14.25	1	4.46057
35.25	-14	1	4.46033
35.25	-13.75	1	4.48907
35.25	-13.5	1	4.4931
35.25	-13.25	1	4.51882
35.25	-13	1	4.53899
35.25	-12.75	1	4.58594
35.25	-12.5	1	4.61353
35.25	-12.25	1	4.66108
35.25	-12	1	4.70914
35.25	-11.75	1	4.73478
35.25	-11.5	1	4.79298
35.25	-11.25	1	4.83832
35.25	-11	1	4.85607
35.25	-10.75	1	4.90143
35.25	-10.5	1	4.9429
35.25	-10.25	1	5.01681
35.25	-10	1	5.04621
35.25	-9.75	1	5.14337
35.25	-9.5	1	5.20448
35.25	-9.25	1	5.28435
35.25	-9	1	5.29856
35.25	-8.75	1	5.37004
35.25	-8.5	1	5.47867
35.25	-8.25	1	5.50962
35.25	-8	1	5.66457
35.25	-7.75	1	5.80739
35.25	-7.5	1	5.89569
35.25	-7.25	1	5.99063
35.25	-7	1	6.20349
35.25	-6.75	1	6.33897
35.25	-6.5	1	6.38881
35.25	-6.25	0
35.25	-6	0
35.25	-5.75	0
35.25	-5.5	0
35.25	-5.25	0
35.25	-5	0
35.25	-4.75	1	7.50716
35.25	-4.5	1	9.81646
35.25	-4.25	1	10.2548
35.25	-4	1	7.49796
35.25	-3.75	1	6.916
35.25	-3.5	1	9.52946
35.25	-3.25	1	9.48971
35.25	-3	1	8.63772
35.25	-2.75	1	9.09562
35.25	-2.5	1	7.99699
35.25	-2.25	1	8.57327
35.25	-2	1	8.06948
35.25	-1.75	1	8.68927
35.25	-1.5	0
35.25	-1.25	0
35.25	-1	0
35.25	-0.75	0
35.25	-0.5	0
35.25	-0.25	0
35.25	0	0
35.25	0.25	0
35.25	0.5	0
35.25	0.75	0
35.25	1	0
35.25	1.25	0
35.25	1.5	0
35.25	1.75	0
35.25	2	0
35.25	2.25	0
35.25	2.5	0
35.25	2.75	0
35.25	3	0
35.25	3.25	0
35.25	3.5	0
35.25	3.75	0
35.25	4	0
35.25	4.25	0
35.25	4.5	0
35.25	4.75	0
35.25	5	0
35.25	5.25	0
35.25	5.5	0
35.25	5.75	0
35.25	6	0
35.25	6.25	0
35.25	6.5	0
35.25	6.75	0
35.25	7	0
35.25	7.25	0
35.25	7.5	0
35.25	7.75	0
35.25	8	0
35.25	8.25	0
35.25	8.5	0
35.25	8.75	0
35.25	9	0
35.25	9.25	0
35.25	9.5	0
35.25	9.75	0
35.25	10	0
35.25	10.25	0
35.25	10.5	0
35.25	10.75	0
35.25	11	1	11.974
35.25	11.25	1	12.6875
35.25	11.5	1	12.1492
35.25	11.75	1	11.6348
35.25	12	1	11.2771
35.25	12.25	1	10.916
35.25	12.5	1	10.6213
35.25	12.75	1	10.3701
35.25	13	1	9.97576
35.25	13.25	1	9.80965
35.25	13.5	1	9.56017
35.25	13.75	1	9.33271
35.25	14	1	9.25649
35.25	14.25	1	9.1453
35.25	14.5	1	9.00479
35.25	14.75	1	8.78293
35.25	15	1	8.72196
35.25	15.25	1	8.65587
35.25	15.5	1	8.54875
35.25	15.75	1	8.59511
35.25	16	1	8.52065
35.25	16.25	1	8.40226
35.25	16.5	1	8.34525
35.25	16.75	1	8.34054
35.25	17	1	8.38206
35.25	17.25	1	8.27163
35.25	17.5	1	8.30907
35.25	17.75	1	8.26874
35.25	18	1	8.17771
35.25	18.25	1	8.0763
35.25	18.5	1	8.00513
35.25	18.75	1	7.9336
35.25	19	1	7.85197
35.25	19.25	1	7.77025
35.25	19.5	1	7.82841
35.25	19.75	1	7.62611
35.25	20	1	7.74892
35.25	20.25	1	7.42107
35.25	20.5	1	7.43969
35.25	20.75	1	7.37317
35.25	21	1	7.31694
35.25	21.25	1	7.2339
35.25	21.5	1	7.16874
35.25	21.75	1	7.11699
35.25	22	1	7.07057
35.25	22.25	1	7.06825
35.25	22.5	1	7.04756
35.25	22.75	1	7.06414
35.25	23	1	7.01816
35.25	23.25	1	6.98444
35.25	23.5	1	7.1212
35.25	23.75	1	7.71809
35.25	24	1	4.99387
35.25	24.25	1	5.5429
35.25	24.5	1	4.97148
35.25	24.75	1	6.32126
35.25	25	1	5.43452
35.25	25.25	1	4.99318
35.25	25.5	1	4.54158
35.25	25.75	1	5.2517
35.25	26	1	4.957
35.25	26.25	1	5.48934
35.25	26.5	1	6.30274
35.25	26.75	1	6.28911
35.25	27	1	6.22208
35.25	27.25	1	6.18326
35.25	27.5	1	6.05668
35.25	27.75	1	6.09541
35.25	28	1	6.11611
35.25	28.25	1	6.03959
35.25	28.5	1	5.93386
35.25	28.75	1	5.87551
35.25	29	1	5.79147
35.25	29.25	1	5.87049
35.25	29.5	1	5.97664
35.25	29.75	1	6.11005
35.25	30	1	6.09294
35.25	30.25	1	6.18057
35.25	30.5	1	6.21297
35.25	30.75	1	6.22523
35.25	31	1	6.25274
35.25	31.25	1	6.32824
35.25	31.5	1	6.32859
35.25	31.75	1	6.36787
35.25	32	1	6.46414
35.25	32.25	1	6.60864
35.25	32.5	1	6.62606
35.25	32.75	1	6.54541
35.25	33	1	5.39647
35.25	33.25	0
35.25	33.5	0
35.25	33.75	0
35.25	34	1	7.41839
35.25	34.25	1	7.6931
35.25	34.5	1	7.73216
35.25	34.75	1	7.71867
35.375	-15	1	4.34464
35.375	-14.75	1	4.36604
35.375	-14.5	1	4.38585
35.375	-14.25	1	4.40154
35.375	-14	1	4.43255
35.375	-13.75	1	4.44324
35.375	-13.5	1	4.46512
35.375	-13.25	1	4.49392
35.375	-13	1	4.51477
35.375	-12.75	1	4.53625
35.375	-12.5	1	4.58375
35.375	-12.25	1	4.63023
35.375	-12	1	4.66789
35.375	-11.75	1	4.69371
35.375	-11.5	1	4.74369
35.375	-11.25	1	4.80448
35.375	-11	1	5.03301
35.375	-10.75	1	4.87295
35.375	-10.5	1	4.91461
35.375	-10.25	1	4.94768
35.375	-10	1	5.00536
35.375	-9.75	1	5.09812
35.375	-9.5	1	5.11509
35.375	-9.25	1	5.1745
35.375	-9	1	5.24989
35.375	-8.75	1	5.29864
35.375	-8.5	1	5.39119
35.375	-8.25	1	5.4911
35.375	-8	1	5.53917
35.375	-7.75	1	5.70554
35.375	-7.5	1	5.8248
35.375	-7.25	1	5.96927
35.375	-7	1	6.17705
35.375	-6.75	1	6.19532
35.375	-6.5	1	6.34468
35.375	-6.25	1	6.44678
35.375	-6	0
35.375	-5.75	0
35.375	-5.5	0
35.375	-5.25	0
35.375	-5	1	6.03277
35.375	-4.75	1	6.63712
35.375	-4.5	1	7.51927
35.375	-4.25	1	7.46751
35.375	-4	1	6.22359
35.375	-3.75	1	6.81965
35.375	-3.5	1	7.43199
35.375	-3.25	1	7.80727
35.375	-3	1	6.45936
35.375	-2.75	1	5.56717
35.375	-2.5	1	5.84196
35.375	-2.25	1	7.09824
35.375	-2	1	6.81972
35.375	-1.75	1	7.21326
35.375	-1.5	1	7.93494
35.375	-1.25	0
35.375	-1	0
35.375	-0.75	0
35.375	-0.5	0
35.375	-0.25	0
35.375	0	0
35.375	0.25	0
35.375	0.5	0
35.375	0.75	0
35.375	1	0
35.375	1.25	0
35.375	1.5	0
35.375	1.75	0
35.375	2	0
35.375	2.25	0
35.375	2.5	0
35.375	2.75	0
35.375	3	0
35.375	3.25	0
35.375	3.5	0
35.375	3.75	0
35.375	4	0
35.375	4.25	0
35.375	4.5	0
35.375	4.75	0
35.375	5	0
35.375	5.25	0
35.375	5.5	0
35.375	5.75	0
35.375	6	0
35.375	6.25	0
35.375	6.5	0
35.375	6.75	0
35.375	7	0
35.375	7.25	0
35.375	7.5	0
35.375	7.75	0
35.375	8	0
35.375	8.25	0
35.375	8.5	0
35.375	8.75	0
35.375	9	0
35.375	9.25	0
35.375	9.5	0
35.375	9.75	0
35.375	10	0
35.375	10.25	0
35.375	10.5	0
35.375	10.75	0
35.375	11	1	11.1245
35.375	11.25	1	11.998
35.375	11.5	1	11.4648
35.375	11.75	1	11.0076
35.375	12	1	10.8421
35.375	12.25	1	10.5267
35.375	12.5	1	10.4316
35.375	12.75	1	9.92908
35.375	13	1	9.69656
35.375	13.25	1	9.60093
35.375	13.5	1	9.44639
35.375	13.75	1	9.08235
35.375	14	1	9.09692
35.375	14.25	1	8.96576
35.375	14.5	1	8.63546
35.375	14.75	1	8.49716
35.375	15	1	8.44629
35.375	15.25	1	8.35285
35.375	15.5	1	8.33434
35.375	15.75	1	8.27023
35.375	16	1	8.31331
35.375	16.25	1	8.27528
35.375	16.5	1	8.07977
35.375	16.75	1	8.1633
35.375	17	1	8.20075
35.375	17.25	1	8.26505
35.375	17.5	1	8.16413
35.375	17.75	1	8.09852
35.375	18	1	8.03962
35.375	18.25	1	7.96284
35.375	18.5	1	7.86894
35.375	18.75	1	7.83728
35.375	19	1	7.73429
35.375	19.25	1	7.726
35.375	19.5	1	7.66594
35.375	19.75	1	7.54061
35.375	20	1	7.56609
35.375	20.25	1	7.30112
35.375	20.5	1	7.31376
35.375	20.75	1	7.2414
35.375	21	1	7.16351
35.375	21.25	1	7.02302
35.375	21.5	1	6.96168
35.375	21.75	1	6.97237
35.375	22	1	6.96244
35.375	22.25	1	6.95292
35.375	22.5	1	6.94999
35.375	22.75	1	6.94753
35.375	23	1	6.9527
35.375	23.25	1	6.90868
35.375	23.5	1	7.24802
35.375	23.75	1	4.83778
35.375	24	1	5.95021
35.375	24.25	1	4.99946
35.375	24.5	1	5.30835
35.375	24.75	1	4.48447
35.375	25	1	4.88397
35.375	25.25	1	6.20851
35.375	25.5	1	6.24454
35.375	25.75	1	6.14481
35.375	26	1	6.08595
35.375	26.25	1	6.06363
35.375	26.5	1	6.2149
35.375	26.75	1	6.28143
35.375	27	1	5.91455
35.375	27.25	1	6.02861
35.375	27.5	1	6.02062
35.375	27.75	1	6.05839
35.375	28	1	6.04761
35.375	28.25	1	6.01836
35.375	28.5	1	5.8847
35.375	28.75	1	5.81432
35.375	29	1	5.75925
35.375	29.25	1	5.852
35.375	29.5	1	6.01965
35.375	29.75	1	6.07927
35.375	30	1	6.11198
35.375	30.25	1	6.19959
35.375	30.5	1	6.20817
35.375	30.75	1	6.24186
35.375	31	1	6.27053
35.375	31.25	1	6.32128
35.375	31.5	1	6.32739
35.375	31.75	1	6.36185
35.375	32	1	6.41394
35.375	32.25	1	6.46603
35.375	32.5	1	6.4031
35.375	32.75	1	6.3242
35.375	33	1	5.99274
35.375	33.25	1	6.22827
35.375	33.5	1	6.0577
35.375	33.75	1	5.27851
35.375	34	0
35.375	34.25	1	7.60148
35.375	34.5	1	7.73148
35.375	34.75	1	7.72523
35.5	-15	1	4.30432
35.5	-14.75	1	4.34039
35.5	-14.5	1	4.37117
35.5	-14.25	1	4.37645
35.5	-14	1	4.4191
35.5	-13.75	1	4.4177
35.5	-13.5	1	4.43285
35.5	-13.25	1	4.44824
35.5	-13	1	4.49344
35.5	-12.75	1	4.5303
35.5	-12.5	1	4.56058
35.5	-12.25	1	4.61369
35.5	-12	1	4.65518
35.5	-11.75	1	4.67611
35.5	-11.5	1	4.70949
35.5	-11.25	1	4.75334
35.5	-11	1	4.80085
35.5	-10.75	1	4.8434
35.5	-10.5	1	4.88815
35.5	-10.25	1	4.94685
35.5	-10	1	4.97495
35.5	-9.75	1	5.02233
35.5	-9.5	1	5.0795
35.5	-9.25	1	5.1216
35.5	-9	1	5.16397
35.5	-8.75	1	5.25121
35.5	-8.5	1	5.32572
35.5	-8.25	1	5.39817
35.5	-8	1	5.52022
35.5	-7.75	1	5.64889
35.5	-7.5	1	5.79285
35.5	-7.25	1	5.94619
35.5	-7	1	6.05565
35.5	-6.75	1	6.04845
35.5	-6.5	1	6.21709
35.5	-6.25	1	6.28193
35.5	-6	0
35.5	-5.75	0
35.5	-5.5	0
35.5	-5.25	1	5.25445
35.5	-5	1	6.48139
35.5	-4.75	1	6.14643
35.5	-4.5	1	6.10153
35.5	-4.25	1	5.91693
35.5	-4	1	5.42494
35.5	-3.75	1	5.7404
35.5	-3.5	1	6.22935
35.5	-3.25	1	6.21188
35.5	-3	1	5.75212
35.5	-2.75	1	5.05177
35.5	-2.5	1	5.69155
35.5	-2.25	1	6.25301
35.5	-2	1	6.30174
35.5	-1.75	1	6.48332
35.5	-1.5	1	7.25573
35.5	-1.25	0
35.5	-1	0
35.5	-0.75	0
35.5	-0.5	0
35.5	-0.25	0
35.5	0	0
35.5	0.25	0
35.5	0.5	0
35.5	0.75	0
35.5	1	0
35.5	1.25	0
35.5	1.5	0
35.5	1.75	0
35.5	2	0
35.5	2.25	0
35.5	2.5	0
35.5	2.75	0
35.5	3	0
35.5	3.25	0
35.5	3.5	0
35.5	3.75	0
35.5	4	0
35.5	4.25	0
35.5	4.5	0
35.5	4.75	0
35.5	5	0
35.5	5.25	0
35.5	5.5	0
35.5	5.75	0
35.5	6	0
35.5	6.25	0
35.5	6.5	0
35.5	6.75	0
35.5	7	0
35.5	7.25	0
35.5	7.5	0
35.5	7.75	0
35.5	8	0
35.5	8.25	0
35.5	8.5	0
35.5	8.75	0
35.5	9	0
35.5	9.25	0
35.5	9.5	0
35.5	9.75	0
35.5	10	0
35.5	10.25	0
35.5	10.5	0
35.5	10.75	0
35.5	11	1	10.1831
35.5	11.25	1	11.1554
35.5	11.5	1	11.1361
35.5	11.75	1	10.5909
35.5	12	1	10.2876
35.5	12.25	1	10.1413
35.5	12.5	1	9.97446
35.5	12.75	1	9.71932
35.5	13	1	9.46685
35.5	13.25	1	9.19072
35.5	13.5	1	9.01976
35.5	13.75	1	8.90745
35.5	14	1	8.80318
35.5	14.25	1	8.57552
35.5	14.5	1	8.47451
35.5	14.75	1	8.25495
35.5	15	1	8.19835
35.5	15.25	1	8.13839
35.5	15.5	1	8.13013
35.5	15.75	1	8.07922
35.5	16	1	8.08641
35.5	16.25	1	8.02203
35.5	16.5	1	7.95994
35.5	16.75	1	8.08991
35.5	17	1	8.10537
35.5	17.25	1	8.06951
35.5	17.5	1	7.97503
35.5	17.75	1	7.93614
35.5	18	1	7.93695
35.5	18.25	1	7.85801
35.5	18.5	1	7.79158
35.5	18.75	1	7.69226
35.5	19	1	7.62996
35.5	19.25	1	7.60142
35.5	19.5	1	7.45051
35.5	19.75	1	7.38159
35.5	20	1	7.37029
35.5	20.25	1	7.15308
35.5	20.5	1	7.11909
35.5	20.75	1	7.12938
35.5	21	1	7.00387
35.5	21.25	1	6.89066
35.5	21.5	1	6.9394
35.5	21.75	1	6.9399
35.5	22	1	6.85494
35.5	22.25	1	6.85365
35.5	22.5	1	6.84159
35.5	22.75	1	6.86426
35.5	23	1	6.87897
35.5	23.25	1	6.73171
35.5	23.5	1	6.4787
35.5	23.75	1	4.6161
35.5	24	1	4.94765
35.5	24.25	1	6.17898
35.5	24.5	1	6.37137
35.5	24.75	1	6.0493
35.5	25	1	6.15394
35.5	25.25	1	6.16946
35.5	25.5	1	6.18279
35.5	25.75	1	6.06676
35.5	26	1	6.07788
35.5	26.25	1	6.05693
35.5	26.5	1	6.16573
35.5	26.75	1	6.11248
35.5	27	1	6.05588
35.5	27.25	1	5.92691
35.5	27.5	1	6.0488
35.5	27.75	1	6.03288
35.5	28	1	6.00621
35.5	28.25	1	5.98456
35.5	28.5	1	5.86182
35.5	28.75	1	5.82892
35.5	29	1	5.78397
35.5	29.25	1	5.85901
35.5	29.5	1	6.01855
35.5	29.75	1	6.10928
35.5	30	1	6.18864
35.5	30.25	1	6.20791
35.5	30.5	1	6.24931
35.5	30.75	1	6.26002
35.5	31	1	6.30372
35.5	31.25	1	6.33444
35.5	31.5	1	6.3489
35.5	31.75	1	6.35468
35.5	32	1	6.40098
35.5	32.25	1	6.3991
35.5	32.5	1	6.38466
35.5	32.75	1	6.35091
35.5	33	1	6.63046
35.5	33.25	1	6.89351
35.5	33.5	1	7.1021
35.5	33.75	1	7.17421
35.5	34	1	7.18631
35.5	34.25	1	5.98127
35.5	34.5	1	7.57571
35.5	34.75	1	7.69997
35.625	-15	1	4.2904
35.625	-14.75	1	4.30337
35.625	-14.5	1	4.34051
35.625	-14.25	1	4.36567
35.625	-14	1	4.36606
35.625	-13.75	1	4.38652
35.625	-13.5	1	4.39795
35.625	-13.25	1	4.43157
35.625	-13	1	4.4666
35.625	-12.75	1	4.47309
35.625	-12.5	1	4.51889
35.625	-12.25	1	4.57691
35.625	-12	1	4.61638
35.625	-11.75	1	4.64185
35.625	-11.5	1	4.6847
35.625	-11.25	1	4.74907
35.625	-11	1	4.90134
35.625	-10.75	1	4.82378
35.625	-10.5	1	4.87265
35.625	-10.25	1	4.88048
35.625	-10	1	4.95231
35.625	-9.75	1	4.96855
35.625	-9.5	1	5.04163
35.625	-9.25	1	5.11195
35.625	-9	1	5.15415
35.625	-8.75	1	5.1939
35.625	-8.5	1	5.26981
35.625	-8.25	1	5.34945
35.625	-8	1	5.48492
35.625	-7.75	1	5.60212
35.625	-7.5	1	5.70327
35.625	-7.25	1	5.81901
35.625	-7	1	5.96077
35.625	-6.75	1	6.03173
35.625	-6.5	1	6.1299
35.625	-6.25	1	6.20364
35.625	-6	0
35.625	-5.75	0
35.625	-5.5	0
35.625	-5.25	1	5.9232
35.625	-5	1	6.09167
35.625	-4.75	1	5.81717
35.625	-4.5	1	5.55586
35.625	-4.25	1	5.38545
35.625	-4	1	5.34291
35.625	-3.75	1	5.31485
35.625	-3.5	1	5.34519
35.625	-3.25	1	5.35663
35.625	-3	1	5.34524
35.625	-2.75	1	5.32869
35.625	-2.5	1	5.57368
35.625	-2.25	1	5.86015
35.625	-2	1	6.14447
35.625	-1.75	1	6.11732
35.625	-1.5	1	6.78304
35.625	-1.25	1	7.37362
35.625	-1	0
35.625	-0.75	0
35.625	-0.5	0
35.625	-0.25	0
35.625	0	0
35.625	0.25	0
35.625	0.5	0
35.625	0.75	0
35.625	1	0
35.625	1.25	0
35.625	1.5	0
35.625	1.75	0
35.625	2	0
35.625	2.25	0
35.625	2.5	0
35.625	2.75	0
35.625	3	0
35.625	3.25	0
35.625	3.5	0
35.625	3.75	0
35.625	4	0
35.625	4.25	0
35.625	4.5	0
35.625	4.75	0
35.625	5	0
35.625	5.25	0
35.625	5.5	0
35.625	5.75	0
35.625	6	0
35.625	6.25	0
35.625	6.5	0
35.625	6.75	0
35.625	7	0
35.625	7.25	0
35.625	7.5	0
35.625	7.75	0
35.625	8	0
35.625	8.25	0
35.625	8.5	0
35.625	8.75	0
35.625	9	0
35.625	9.25	0
35.625	9.5	0
35.625	9.75	0
35.625	10	0
35.625	10.25	0
35.625	10.5	0
35.625	10.75	1	9.92086
35.625	11	1	9.86445
35.625	11.25	1	10.8235
35.625	11.5	1	10.4716
35.625	11.75	1	10.1326
35.625	12	1	9.85903
35.625	12.25	1	9.71308
35.625	12.5	1	9.62214
35.625	12.75	1	9.44965
35.625	13	1	9.18182
35.625	13.25	1	8.9654
35.625	13.5	1	8.84086
35.625	13.75	1	8.61119
35.625	14	1	8.35388
35.625	14.25	1	8.32843
35.625	14.5	1	8.23193
35.625	14.75	1	8.16063
35.625	15	1	8.00676
35.625	15.25	1	7.96876
35.625	15.5	1	8.00771
35.625	15.75	1	7.95155
35.625	16	1	7.934
35.625	16.25	1	7.90912
35.625	16.5	1	7.81375
35.625	16.75	1	7.90052
35.625	17	1	8.04753
35.625	17.25	1	7.87679
35.625	17.5	1	7.73524
35.625	17.75	1	7.721
35.625	18	1	7.74986
35.625	18.25	1	7.7223
35.625	18.5	1	7.6842
35.625	18.75	1	7.61748
35.625	19	1	7.45472
35.625	19.25	1	7.44663
35.625	19.5	1	7.35667
35.625	19.75	1	7.32084
35.625	20	1	7.21392
35.625	20.25	1	7.0612
35.625	20.5	1	6.95821
35.625	20.75	1	7.29975
35.625	21	1	6.93246
35.625	21.25	1	6.81982
35.625	21.5	1	6.80596
35.625	21.75	1	6.80214
35.625	22	1	6.80258
35.625	22.25	1	6.70044
35.625	22.5	1	6.73431
35.625	22.75	1	6.7223
35.625	23	1	6.75661
35.625	23.25	1	6.54144
35.625	23.5	1	6.53001
35.625	23.75	1	5.4223
35.625	24	1	6.11248
35.625	24.25	1	6.22498
35.625	24.5	1	6.31441
35.625	24.75	1	6.23922
35.625	25	1	6.09134
35.625	25.25	1	6.10729
35.625	25.5	1	6.11613
35.625	25.75	1	6.01281
35.625	26	1	6.02521
35.625	26.25	1	6.03222
35.625	26.5	1	6.00897
35.625	26.75	1	6.03497
35.625	27	1	5.96607
35.625	27.25	1	6.03593
35.625	27.5	1	6.01808
35.625	27.75	1	6.01265
35.625	28	1	5.98288
35.625	28.25	1	5.93649
35.625	28.5	1	5.88053
35.625	28.75	1	5.8769
35.625	29	1	5.85408
35.625	29.25	1	5.96789
35.625	29.5	1	6.01395
35.625	29.75	1	6.12858
35.625	30	1	6.18897
35.625	30.25	1	6.22224
35.625	30.5	1	6.24451
35.625	30.75	1	6.31368
35.625	31	1	6.3529
35.625	31.25	1	6.339
35.625	31.5	1	6.34116
35.625	31.75	1	6.30421
35.625	32	1	6.38124
35.625	32.25	1	6.34823
35.625	32.5	1	6.42727
35.625	32.75	1	6.36553
35.625	33	1	6.53187
35.625	33.25	1	6.71769
35.625	33.5	1	6.97319
35.625	33.75	1	7.18692
35.625	34	1	7.30751
35.625	34.25	1	7.31061
35.625	34.5	1	6.3788
35.625	34.75	1	7.62558
35.75	-15	1	4.26375
35.75	-14.75	1	4.30411
35.75	-14.5	1	4.31038
35.75	-14.25	1	4.32667
35.75	-14	1	4.36125
35.75	-13.75	1	4.37712
35.75	-13.5	1	4.37242
35.75	-13.25	1	4.40362
35.75	-13	1	4.45586
35.75	-12.75	1	4.48211
35.75	-12.5	1	4.51935
35.75	-12.25	1	4.53942
35.75	-12	1	4.58119
35.75	-11.75	1	4.61727
35.75	-11.5	1	4.67803
35.75	-11.25	1	4.71555
35.75	-11	1	4.71995
35.75	-10.75	1	4.75603
35.75	-10.5	1	4.83275
35.75	-10.25	1	4.86482
35.75	-10	1	4.9205
35.75	-9.75	1	4.93747
35.75	-9.5	1	5.00811
35.75	-9.25	1	5.06458
35.75	-9	1	5.06035
35.75	-8.75	1	5.12747
35.75	-8.5	1	5.18774
35.75	-8.25	1	5.30751
35.75	-8	1	5.37103
35.75	-7.75	1	5.51377
35.75	-7.5	1	5.6732
35.75	-7.25	1	5.72505
35.75	-7	1	5.89766
35.75	-6.75	1	5.93317
35.75	-6.5	1	6.0102
35.75	-6.25	1	6.06629
35.75	-6	1	5.97417
35.75	-5.75	1	5.00367
35.75	-5.5	1	4.59572
35.75	-5.25	1	5.83107
35.75	-5	1	5.76384
35.75	-4.75	1	5.49774
35.75	-4.5	1	5.29617
35.75	-4.25	1	5.22536
35.75	-4	1	5.38123
35.75	-3.75	1	5.20552
35.75	-3.5	1	5.10154
35.75	-3.25	1	5.04612
35.75	-3	1	5.23976
35.75	-2.75	1	5.7026
35.75	-2.5	1	5.74939
35.75	-2.25	1	5.77747
35.75	-2	1	5.98492
35.75	-1.75	1	5.98793
35.75	-1.5	1	6.36864
35.75	-1.25	1	6.92314
35.75	-1	1	6.9066
35.75	-0.75	1	6.60968
35.75	-0.5	0
35.75	-0.25	0
35.75	0	0
35.75	0.25	0
35.75	0.5	0
35.75	0.75	0
35.75	1	0
35.75	1.25	0
35.75	1.5	0
35.75	1.75	0
35.75	2	0
35.75	2.25	0
35.75	2.5	0
35.75	2.75	0
35.75	3	0
35.75	3.25	0
35.75	3.5	0
35.75	3.75	0
35.75	4	0
35.75	4.25	0
35.75	4.5	0
35.75	4.75	0
35.75	5	0
35.75	5.25	0
35.75	5.5	0
35.75	5.75	0
35.75	6	0
35.75	6.25	0
35.75	6.5	0
35.75	6.75	0
35.75	7	0
35.75	7.25	0
35.75	7.5	0
35.75	7.75	0
35.75	8	0
35.75	8.25	0
35.75	8.5	0
35.75	8.75	0
35.75	9	0
35.75	9.25	0
35.75	9.5	0
35.75	9.75	0
35.75	10	0
35.75	10.25	0
35.75	10.5	1	10.0438
35.75	10.75	1	9.52275
35.75	11	1	10.5053
35.75	11.25	1	10.2755
35.75	11.5	1	10.0451
35.75	11.75	1	9.79577
35.75	12	1	9.46332
35.75	12.25	1	9.28321
35.75	12.5	1	9.15471
35.75	12.75	1	9.09226
35.75	13	1	8.75143
35.75	13.25	1	8.69008
35.75	13.5	1	8.53602
35.75	13.75	1	8.35262
35.75	14	1	8.24743
35.75	14.25	1	8.10551
35.75	14.5	1	7.9726
35.75	14.75	1	7.87462
35.75	15	1	7.75675
35.75	15.25	1	7.70332
35.75	15.5	1	7.7519
35.75	15.75	1	7.81157
35.75	16	1	7.82404
35.75	16.25	1	7.75536
35.75	16.5	1	7.74643
35.75	16.75	1	7.92023
35.75	17	1	7.98368
35.75	17.25	1	7.88367
35.75	17.5	1	7.65161
35.75	17.75	1	7.59799
35.75	18	1	7.61367
35.75	18.25	1	7.55786
35.75	18.5	1	7.5805
35.75	18.75	1	7.47922
35.75	19	1	7.36606
35.75	19.25	1	7.26592
35.75	19.5	1	7.21262
35.75	19.75	1	7.56966
35.75	20	1	7.22095
35.75	20.25	1	6.9768
35.75	20.5	1	6.96198
35.75	20.75	1	7.21227
35.75	21	1	6.82532
35.75	21.25	1	6.72494
35.75	21.5	1	6.70718
35.75	21.75	1	6.70477
35.75	22	1	6.6917
35.75	22.25	1	6.66115
35.75	22.5	1	6.65253
35.75	22.75	1	6.65133
35.75	23	1	6.69925
35.75	23.25	1	6.50212
35.75	23.5	1	6.43384
35.75	23.75	1	6.38044
35.75	24	1	6.34621
35.75	24.25	1	6.26151
35.75	24.5	1	6.29284
35.75	24.75	1	6.20046
35.75	25	1	6.05665
35.75	25.25	1	6.05352
35.75	25.5	1	5.96303
35.75	25.75	1	5.91715
35.75	26	1	5.96391
35.75	26.25	1	5.97835
35.75	26.5	1	5.98545
35.75	26.75	1	5.98153
35.75	27	1	5.97979
35.75	27.25	1	5.37276
35.75	27.5	1	6.01272
35.75	27.75	1	5.90794
35.75	28	1	5.86767
35.75	28.25	1	5.82443
35.75	28.5	1	5.83817
35.75	28.75	1	5.8637
35.75	29	1	5.88418
35.75	29.25	1	6.08462
35.75	29.5	1	6.11419
35.75	29.75	1	6.18
35.75	30	1	6.20494
35.75	30.25	1	6.32138
35.75	30.5	1	6.41506
35.75	30.75	1	6.40729
35.75	31	1	6.484
35.75	31.25	1	6.43487
35.75	31.5	1	6.4459
35.75	31.75	1	6.31672
35.75	32	1	6.35646
35.75	32.25	1	6.35628
35.75	32.5	1	6.36003
35.75	32.75	1	6.37713
35.75	33	1	6.4937
35.75	33.25	1	6.67742
35.75	33.5	1	6.98486
35.75	33.75	1	7.05887
35.75	34	1	7.38013
35.75	34.25	1	7.31834
35.75	34.5	1	7.43788
35.75	34.75	1	7.5612
35.875	-15	1	4.27319
35.875	-14.75	1	4.27542
35.875	-14.5	1	4.29535
35.875	-14.25	1	4.32184
35.875	-14	1	4.3427
35.875	-13.75	1	4.37514
35.875	-13.5	1	4.35924
35.875	-13.25	1	4.40853
35.875	-13	1	4.44177
35.875	-12.75	1	4.43655
35.875	-12.5	1	4.49263
35.875	-12.25	1	4.51411
35.875	-12	1	4.54455
35.875	-11.75	1	4.60458
35.875	-11.5	1	4.65537
35.875	-11.25	1	4.69375
35.875	-11	1	4.6961
35.875	-10.75	1	4.7522
35.875	-10.5	1	4.79318
35.875	-10.25	1	4.83197
35.875	-10	1	4.87189
35.875	-9.75	1	4.91704
35.875	-9.5	1	4.94901
35.875	-9.25	1	4.98097
35.875	-9	1	4.97658
35.875	-8.75	1	5.07096
35.875	-8.5	1	5.15147
35.875	-8.25	1	5.24125
35.875	-8	1	5.37047
35.875	-7.75	1	5.44228
35.875	-7.5	1	5.59195
35.875	-7.25	1	5.6542
35.875	-7	1	5.76073
35.875	-6.75	1	5.87012
35.875	-6.5	1	5.91042
35.875	-6.25	1	5.97925
35.875	-6	1	6.06238
35.875	-5.75	1	5.96318
35.875	-5.5	1	4.7298
35.875	-5.25	1	5.61352
35.875	-5	1	5.28393
35.875	-4.75	1	5.25258
35.875	-4.5	1	5.18357
35.875	-4.25	1	5.15442
35.875	-4	1	5.27502
35.875	-3.75	1	5.12668
35.875	-3.5	1	5.11585
35.875	-3.25	1	5.04086
35.875	-3	1	5.22722
35.875	-2.75	1	5.51803
35.875	-2.5	1	5.65277
35.875	-2.25	1	5.71869
35.875	-2	1	5.83013
35.875	-1.75	1	5.94576
35.875	-1.5	1	6.15188
35.875	-1.25	1	6.48461
35.875	-1	1	6.53859
35.875	-0.75	1	6.46188
35.875	-0.5	1	6.30603
35.875	-0.25	1	6.67746
35.875	0	0
35.875	0.25	0
35.875	0.5	0
35.875	0.75	0
35.875	1	0
35.875	1.25	0
35.875	1.5	0
35.875	1.75	0
35.875	2	0
35.875	2.25	0
35.875	2.5	0
35.875	2.75	0
35.875	3	0
35.875	3.25	0
35.875	3.5	0
35.875	3.75	0
35.875	4	0
35.875	4.25	0
35.875	4.5	0
35.875	4.75	0
35.875	5	0
35.875	5.25	0
35.875	5.5	0
35.875	5.75	0
35.875	6	0
35.875	6.25	0
35.875	6.5	0
35.875	6.75	0
35.875	7	0
35.875	7.25	0
35.875	7.5	0
35.875	7.75	0
35.875	8	0
35.875	8.25	0
35.875	8.5	0
35.875	8.75	0
35.875	9	0
35.875	9.25	0
35.875	9.5	0
35.875	9.75	0
35.875	10	0
35.875	10.25	0
35.875	10.5	1	9.41227
35.875	10.75	1	10.2933
35.875	11	1	9.79492
35.875	11.25	1	9.77863
35.875	11.5	1	9.68133
35.875	11.75	1	9.39847
35.875	12	1	9.22269
35.875	12.25	1	8.91843
35.875	12.5	1	8.84822
35.875	12.75	1	8.66804
35.875	13	1	8.57174
35.875	13.25	1	8.30897
35.875	13.5	1	8.16636
35.875	13.75	1	8.09857
35.875	14	1	8.03417
35.875	14.25	1	7.89592
35.875	14.5	1	6.64954
35.875	14.75	1	7.76527
35.875	15	1	7.68637
35.875	15.25	1	7.66705
35.875	15.5	1	7.70858
35.875	15.75	1	7.72267
35.875	16	1	7.70403
35.875	16.25	1	7.68832
35.875	16.5	1	7.68611
35.875	16.75	1	7.86027
35.875	17	1	7.87302
35.875	17.25	1	7.81175
35.875	17.5	1	7.56369
35.875	17.75	1	7.54903
35.875	18	1	7.49945
35.875	18.25	1	7.44348
35.875	18.5	1	7.35546
35.875	18.75	1	7.37891
35.875	19	1	7.23257
35.875	19.25	1	7.09646
35.875	19.5	1	7.12618
35.875	19.75	1	7.43272
35.875	20	1	7.23215
35.875	20.25	1	6.89057
35.875	20.5	1	6.78647
35.875	20.75	1	6.90175
35.875	21	1	6.68375
35.875	21.25	1	6.60477
35.875	21.5	1	6.67905
35.875	21.75	1	6.62512
35.875	22	1	6.56963
35.875	22.25	1	6.53453
35.875	22.5	1	6.55861
35.875	22.75	1	6.61726
35.875	23	1	6.64863
35.875	23.25	1	6.40534
35.875	23.5	1	6.40626
35.875	23.75	1	6.4306
35.875	24	1	6.33502
35.875	24.25	1	6.25052
35.875	24.5	1	6.26
35.875	24.75	1	6.15936
35.875	25	1	6.01687
35.875	25.25	1	6.03258
35.875	25.5	1	5.93008
35.875	25.75	1	5.8609
35.875	26	1	5.94155
35.875	26.25	1	5.97215
35.875	26.5	1	5.93283
35.875	26.75	1	5.95084
35.875	27	1	5.94539
35.875	27.25	1	5.64018
35.875	27.5	1	5.94094
35.875	27.75	1	5.7512
35.875	28	1	5.77726
35.875	28.25	1	5.75346
35.875	28.5	1	5.86584
35.875	28.75	1	5.92488
35.875	29	1	5.88259
35.875	29.25	1	6.1158
35.875	29.5	1	6.29584
35.875	29.75	1	6.35244
35.875	30	1	6.36191
35.875	30.25	1	6.64552
35.875	30.5	1	6.70816
35.875	30.75	1	6.9783
35.875	31	1	6.72173
35.875	31.25	1	6.47405
35.875	31.5	1	6.37857
35.875	31.75	1	6.28983
35.875	32	1	6.32552
35.875	32.25	1	6.34505
35.875	32.5	1	6.43024
35.875	32.75	1	6.41855
35.875	33	1	6.58942
35.875	33.25	1	6.98002
35.875	33.5	1	7.15002
35.875	33.75	1	7.34052
35.875	34	1	7.43353
35.875	34.25	1	7.26183
35.875	34.5	1	7.43688
35.875	34.75	1	7.55671
36	-15	1	4.2429
36	-14.75	1	4.26133
36	-14.5	1	4.27366
36	-14.25	1	4.30643
36	-14	1	4.32821
36	-13.75	1	4.33995
36	-13.5	1	4.34414
36	-13.25	1	4.38521
36	-13	1	4.4121
36	-12.75	1	4.42884
36	-12.5	1	4.47535
36	-12.25	1	4.49412
36	-12	1	4.51063
36	-11.75	1	4.54813
36	-11.5	1	4.62704
36	-11.25	1	4.65477
36	-11	1	4.65697
36	-10.75	1	4.70757
36	-10.5	1	4.75825
36	-10.25	1	4.78751
36	-10	1	4.82345
36	-9.75	1	4.89503
36	-9.5	1	4.88685
36	-9.25	1	4.92706
36	-9	1	4.9522
36	-8.75	1	4.9793
36	-8.5	1	5.04894
36	-8.25	1	5.20206
36	-8	1	5.27058
36	-7.75	1	5.36134
36	-7.5	1	5.48821
36	-7.25	1	5.57268
36	-7	1	5.66203
36	-6.75	1	5.69759
36	-6.5	1	5.74541
36	-6.25	1	5.75928
36	-6	1	5.85839
36	-5.75	1	5.92793
36	-5.5	1	5.7664
36	-5.25	1	5.3585
36	-5	1	5.08811
36	-4.75	1	5.05053
36	-4.5	1	5.08558
36	-4.25	1	5.17305
36	-4	1	5.11464
36	-3.75	1	5.09442
36	-3.5	1	5.15128
36	-3.25	1	5.16001
36	-3	1	5.26512
36	-2.75	1	5.37767
36	-2.5	1	5.57913
36	-2.25	1	5.61411
36	-2	1	5.70109
36	-1.75	1	5.88338
36	-1.5	1	6.04007
36	-1.25	1	6.20625
36	-1	1	6.23697
36	-0.75	1	6.23462
36	-0.5	1	6.41167
36	-0.25	1	6.59353
36	0	1	6.36268
36	0.25	0
36	0.5	0
36	0.75	0
36	1	0
36	1.25	0
36	1.5	0
36	1.75	0
36	2	0
36	2.25	0
36	2.5	0
36	2.75	0
36	3	0
36	3.25	0
36	3.5	0
36	3.75	0
36	4	0
36	4.25	0
36	4.5	0
36	4.75	0
36	5	0
36	5.25	0
36	5.5	0
36	5.75	0
36	6	0
36	6.25	0
36	6.5	0
36	6.75	0
36	7	0
36	7.25	0
36	7.5	0
36	7.75	0
36	8	0
36	8.25	0
36	8.5	0
36	8.75	0
36	9	0
36	9.25	0
36	9.5	0
36	9.75	0
36	10	0
36	10.25	0
36	10.5	1	9.10516
36	10.75	1	9.88278
36	11	1	9.33535
36	11.25	1	9.35134
36	11.5	1	9.35289
36	11.75	1	9.05449
36	12	1	8.86291
36	12.25	1	8.80178
36	12.5	1	8.54651
36	12.75	1	8.38652
36	13	1	8.31142
36	13.25	1	8.09586
36	13.5	1	7.93166
36	13.75	1	7.95673
36	14	1	7.81628
36	14.25	1	6.9709
36	14.5	1	7.54454
36	14.75	1	7.50748
36	15	1	7.4728
36	15.25	1	7.51457
36	15.5	1	7.50631
36	15.75	1	7.55625
36	16	1	7.5471
36	16.25	1	7.51717
36	16.5	1	7.53476
36	16.75	1	7.6869
36	17	1	7.74844
36	17.25	1	7.57316
36	17.5	1	7.5284
36	17.75	1	7.3344
36	18	1	7.30645
36	18.25	1	7.33233
36	18.5	1	7.23794
36	18.75	1	7.13452
36	19	1	7.10947
36	19.25	1	7.03383
36	19.5	1	7.07506
36	19.75	1	7.23213
36	20	1	7.31403
36	20.25	1	6.81382
36	20.5	1	6.72947
36	20.75	1	6.73755
36	21	1	6.7482
36	21.25	1	6.59973
36	21.5	1	6.59454
36	21.75	1	6.49474
36	22	1	6.4765
36	22.25	1	6.42232
36	22.5	1	6.47222
36	22.75	1	6.46765
36	23	1	6.55505
36	23.25	1	6.48538
36	23.5	1	6.39567
36	23.75	1	6.39392
36	24	1	6.36999
36	24.25	1	6.29924
36	24.5	1	6.2652
36	24.75	1	6.20539
36	25	1	6.10352
36	25.25	1	6.03688
36	25.5	1	5.92368
36	25.75	1	5.90841
36	26	1	5.90189
36	26.25	1	5.96564
36	26.5	1	5.9351
36	26.75	1	5.89124
36	27	1	5.87939
36	27.25	1	5.87374
36	27.5	1	5.87418
36	27.75	1	5.5694
36	28	1	5.70631
36	28.25	1	5.81755
36	28.5	1	5.90999
36	28.75	1	5.96487
36	29	1	6.00045
36	29.25	1	6.36395
36	29.5	1	6.57262
36	29.75	1	6.68482
36	30	1	6.72717
36	30.25	1	6.882
36	30.5	1	7.67276
36	30.75	1	7.19294
36	31	1	6.92526
36	31.25	1	6.70368
36	31.5	1	6.47149
36	31.75	1	6.32979
36	32	1	6.31726
36	32.25	1	6.44997
36	32.5	0
36	32.75	0
36	33	1	6.84296
36	33.25	1	7.44083
36	33.5	1	7.65416
36	33.75	1	7.52744
36	34	1	7.61105
36	34.25	1	7.3541
36	34.5	1	7.32859
36	34.75	1	7.49697
36.125	-15	1	4.21589
36.125	-14.75	1	4.24311
36.125	-14.5	1	4.27784
36.125	-14.25	1	4.28862
36.125	-14	1	4.29447
36.125	-13.75	1	4.32416
36.125	-13.5	1	4.3421
36.125	-13.25	1	4.36179
36.125	-13	1	4.39147
36.125	-12.75	1	4.40968
36.125	-12.5	1	4.4408
36.125	-12.25	1	4.44111
36.125	-12	1	4.48519
36.125	-11.75	1	4.54427
36.125	-11.5	1	4.57949
36.125	-11.25	1	4.62801
36.125	-11	1	4.64899
36.125	-10.75	1	4.72638
36.125	-10.5	1	4.726
36.125	-10.25	1	4.76163
36.125	-10	1	4.78508
36.125	-9.75	1	4.81806
36.125	-9.5	1	4.83253
36.125	-9.25	1	4.8997
36.125	-9	1	4.86866
36.125	-8.75	1	4.94728
36.125	-8.5	1	4.97252
36.125	-8.25	1	5.11066
36.125	-8	1	5.23466
36.125	-7.75	1	5.29938
36.125	-7.5	1	5.40651
36.125	-7.25	1	5.52898
36.125	-7	1	5.53767
36.125	-6.75	1	5.55993
36.125	-6.5	1	5.55225
36.125	-6.25	1	5.54286
36.125	-6	1	5.46915
36.125	-5.75	1	3.81533
36.125	-5.5	1	4.22605
36.125	-5.25	1	5.2186
36.125	-5	1	5.03568
36.125	-4.75	1	5.02243
36.125	-4.5	1	4.97708
36.125	-4.25	1	5.07071
36.125	-4	1	4.9863
36.125	-3.75	1	5.03217
36.125	-3.5	1	5.09422
36.125	-3.25	1	5.20015
36.125	-3	1	5.2401
36.125	-2.75	1	5.23384
36.125	-2.5	1	5.43016
36.125	-2.25	1	5.58435
36.125	-2	1	5.64054
36.125	-1.75	1	5.78349
36.125	-1.5	1	5.85946
36.125	-1.25	1	6.01194
36.125	-1	1	6.08198
36.125	-0.75	1	5.9665
36.125	-0.5	1	6.18117
36.125	-0.25	1	6.5012
36.125	0	1	6.27991
36.125	0.25	1	5.77773
36.125	0.5	0
36.125	0.75	0
36.125	1	0
36.125	1.25	0
36.125	1.5	0
36.125	1.75	0
36.125	2	0
36.125	2.25	0
36.125	2.5	0
36.125	2.75	0
36.125	3	0
36.125	3.25	0
36.125	3.5	0
36.125	3.75	0
36.125	4	0
36.125	4.25	0
36.125	4.5	0
36.125	4.75	0
36.125	5	0
36.125	5.25	0
36.125	5.5	0
36.125	5.75	0
36.125	6	0
36.125	6.25	0
36.125	6.5	0
36.125	6.75	0
36.125	7	0
36.125	7.25	0
36.125	7.5	0
36.125	7.75	0
36.125	8	0
36.125	8.25	0
36.125	8.5	0
36.125	8.75	0
36.125	9	0
36.125	9.25	0
36.125	9.5	0
36.125	9.75	0
36.125	10	0
36.125	10.25	0
36.125	10.5	1	9.72409
36.125	10.75	1	9.57186
36.125	11	1	8.9557
36.125	11.25	1	8.84311
36.125	11.5	1	8.80657
36.125	11.75	1	8.7079
36.125	12	1	8.68997
36.125	12.25	1	8.31606
36.125	12.5	1	8.17639
36.125	12.75	1	8.07692
36.125	13	1	8.02699
36.125	13.25	1	7.7767
36.125	13.5	1	7.78077
36.125	13.75	1	7.69417
36.125	14	1	7.67732
36.125	14.25	1	7.53641
36.125	14.5	1	7.48111
36.125	14.75	1	7.30627
36.125	15	1	7.29252
36.125	15.25	1	7.31516
36.125	15.5	1	7.42203
36.125	15.75	1	7.42422
36.125	16	1	7.36492
36.125	16.25	1	7.41367
36.125	16.5	1	7.42005
36.125	16.75	1	7.53229
36.125	17	1	7.54207
36.125	17.25	1	7.48203
36.125	17.5	1	7.37129
36.125	17.75	1	7.31313
36.125	18	1	7.22286
36.125	18.25	1	7.1976
36.125	18.5	1	7.15931
36.125	18.75	1	7.08761
36.125	19	1	7.03951
36.125	19.25	1	6.95867
36.125	19.5	1	6.96367
36.125	19.75	1	7.28408
36.125	20	1	6.88757
36.125	20.25	1	6.75369
36.125	20.5	1	6.86507
36.125	20.75	1	6.65547
36.125	21	1	6.60078
36.125	21.25	1	6.56849
36.125	21.5	1	6.49631
36.125	21.75	1	6.46972
36.125	22	1	6.37212
36.125	22.25	1	6.33143
36.125	22.5	1	6.34917
36.125	22.75	1	6.3304
36.125	23	1	6.00029
36.125	23.25	1	6.49652
36.125	23.5	1	6.39735
36.125	23.75	1	6.38303
36.125	24	1	6.39239
36.125	24.25	1	6.26792
36.125	24.5	1	6.24097
36.125	24.75	1	6.22165
36.125	25	1	6.09115
36.125	25.25	1	5.97768
36.125	25.5	1	5.86371
36.125	25.75	1	5.91857
36.125	26	1	5.91608
36.125	26.25	1	5.92611
36.125	26.5	1	5.91174
36.125	26.75	1	5.85346
36.125	27	1	5.84206
36.125	27.25	1	5.8568
36.125	27.5	1	5.80181
36.125	27.75	1	6.79369
36.125	28	1	4.78667
36.125	28.25	1	5.94337
36.125	28.5	1	5.95151
36.125	28.75	1	5.96989
36.125	29	1	6.05191
36.125	29.25	1	6.54342
36.125	29.5	1	6.7275
36.125	29.75	1	6.04236
36.125	30	1	7.22144
36.125	30.25	1	7.25178
36.125	30.5	1	7.52016
36.125	30.75	1	7.40803
36.125	31	1	7.37329
36.125	31.25	1	6.99534
36.125	31.5	1	6.52475
36.125	31.75	1	6.35369
36.125	32	1	6.45263
36.125	32.25	0
36.125	32.5	0
36.125	32.75	0
36.125	33	0
36.125	33.25	0
36.125	33.5	1	7.99032
36.125	33.75	1	7.83989
36.125	34	1	7.88385
36.125	34.25	1	7.52349
36.125	34.5	1	7.43487
[truncated: 44,601 more rows]

## Sheet: slope_mean_background_conc
Latitude	Longitude	mask	slope_mean_background_conc (μg m-3 year-1)	slope_mean_background_conc_25th (μg m-3 year-1)	slope_mean_background_conc_75th (μg m-3 year-1)
35	-15	1	0.0526041	0.00537352	0.0520464
35	-14.75	1	0.0553289	0.0132576	0.0595547
35	-14.5	1	0.0491739	0.0115044	0.0511059
35	-14.25	1	0.0489144	0.00925923	0.0483722
35	-14	1	0.0501205	0.00336934	0.0449038
35	-13.75	1	0.0490866	-0.0120435	0.0451815
35	-13.5	1	0.0478541	0.0108638	0.0516585
35	-13.25	1	0.0468311	0.000156845	0.0452872
35	-13	1	0.049736	-0.00370519	0.0427554
35	-12.75	1	0.040733	-0.0202834	0.0272656
35	-12.5	1	0.0530673	0.00316503	0.0444831
35	-12.25	1	0.0454332	-0.0097355	0.0427416
35	-12	1	0.0507019	-0.000444795	0.0571195
35	-11.75	1	0.0518933	0.00328099	0.0590313
35	-11.5	1	0.0482505	-0.00456946	0.0507304
35	-11.25	1	0.0408077	-0.0155904	0.0415715
35	-11	1	0.0298885	-0.0177342	0.0234071
35	-10.75	1	0.0195555	-0.0149855	0.0204409
35	-10.5	1	0.0141086	-0.0408409	0.00180129
35	-10.25	1	0.00725921	-0.0375656	0.00434617
35	-10	1	0.00551858	-0.0393937	0.0241415
35	-9.75	1	-0.00581107	-0.0542204	0.0109522
35	-9.5	1	-0.0100259	-0.0586505	0.00138281
35	-9.25	1	-0.000982656	-0.0581869	-0.0065237
35	-9	1	0.0173165	-0.0662148	-0.00892009
35	-8.75	1	0.0151461	-0.0463297	0.0100289
35	-8.5	1	0.0331937	-0.0443929	0.0223756
35	-8.25	1	0.0306716	-0.045308	0.011291
35	-8	1	0.0268238	-0.0659393	0.030441
35	-7.75	1	0.0415771	-0.042276	0.041386
35	-7.5	1	0.0164504	-0.0708171	0.0144476
35	-7.25	1	0.00339649	-0.10474	-0.01251
35	-7	1	-0.0120988	-0.0831389	0.0137135
35	-6.75	1	0.000459463	-0.117097	-0.0133962
35	-6.5	1	0.00462046	-0.099925	0.0030853
35	-6.25	0
35	-6	0
35	-5.75	0
35	-5.5	0
35	-5.25	0
35	-5	0
35	-4.75	0
35	-4.5	0
35	-4.25	0
35	-4	0
35	-3.75	0
35	-3.5	0
35	-3.25	0
35	-3	0
35	-2.75	0
35	-2.5	0
35	-2.25	0
35	-2	0
35	-1.75	0
35	-1.5	0
35	-1.25	0
35	-1	0
35	-0.75	0
35	-0.5	0
35	-0.25	0
35	0	0
35	0.25	0
35	0.5	0
35	0.75	0
35	1	0
35	1.25	0
35	1.5	0
35	1.75	0
35	2	0
35	2.25	0
35	2.5	0
35	2.75	0
35	3	0
35	3.25	0
35	3.5	0
35	3.75	0
35	4	0
35	4.25	0
35	4.5	0
35	4.75	0
35	5	0
35	5.25	0
35	5.5	0
35	5.75	0
35	6	0
35	6.25	0
35	6.5	0
35	6.75	0
35	7	0
35	7.25	0
35	7.5	0
35	7.75	0
35	8	0
35	8.25	0
35	8.5	0
35	8.75	0
35	9	0
35	9.25	0
35	9.5	0
35	9.75	0
35	10	0
35	10.25	0
35	10.5	0
35	10.75	0
35	11	1	0.884708	0.337729	1.05015
35	11.25	1	0.754024	0.131984	0.867639
35	11.5	1	0.577394	0.102075	0.728511
35	11.75	1	0.501728	0.148826	0.715804
35	12	1	0.385775	0.103161	0.717764
35	12.25	1	0.458519	-0.0799235	0.771289
35	12.5	1	0.371368	-0.0523515	0.684454
35	12.75	1	0.29152	-0.00115436	0.648537
35	13	1	0.283688	0.103005	0.651154
35	13.25	1	0.326433	-0.10774	0.60782
35	13.5	1	0.284452	0.0505501	0.505654
35	13.75	1	0.293108	0.0414883	0.545062
35	14	1	0.262131	0.0654327	0.505885
35	14.25	1	0.256956	-0.0264676	0.516988
35	14.5	1	0.239985	0.0643704	0.490572
35	14.75	1	0.248224	0.00814141	0.492512
35	15	1	0.2274	0.00364433	0.477155
35	15.25	1	0.229339	0.00208985	0.512954
35	15.5	1	0.228387	-0.012543	0.421935
35	15.75	1	0.226765	0.0493904	0.407867
35	16	1	0.211745	-0.0534222	0.374387
35	16.25	1	0.216309	0.0227557	0.400228
35	16.5	1	0.229951	-0.0608728	0.311324
35	16.75	1	0.244858	-0.00320203	0.364277
35	17	1	0.230474	0.0473257	0.384305
35	17.25	1	0.213786	-0.00627899	0.342874
35	17.5	1	0.22823	-0.13356	0.223228
35	17.75	1	0.217697	-0.0822195	0.298799
35	18	1	0.249133	-0.0562391	0.260898
35	18.25	1	0.202064	-0.1382	0.230835
35	18.5	1	0.156024	-0.102808	0.168768
35	18.75	1	0.11064	-0.123106	0.183016
35	19	1	0.129418	-0.195785	0.129935
35	19.25	1	0.130241	-0.160723	0.149052
35	19.5	1	0.11941	-0.136435	0.111336
35	19.75	1	0.165087	-0.196446	0.0688858
35	20	1	0.271208	-0.11409	0.247946
35	20.25	1	0.133493	-0.224964	0.0339563
35	20.5	1	0.0904075	-0.167654	0.0922929
35	20.75	1	0.0851387	-0.227106	0.0413814
35	21	1	0.0979472	-0.247259	0.0148491
35	21.25	1	0.0631206	-0.235248	0.0353288
35	21.5	1	0.101824	-0.136856	0.172258
35	21.75	1	0.117384	-0.176401	0.106877
35	22	1	0.0615349	-0.136637	0.121758
35	22.25	1	0.0522259	-0.100849	0.130005
35	22.5	1	0.0191689	-0.13803	0.0981564
35	22.75	1	0.0124077	-0.0896349	0.0796709
35	23	1	0.0287596	-0.11632	0.0819346
35	23.25	1	0.0121522	-0.00566256	0.129507
35	23.5	1	0.00478014	-0.0852463	0.0753316
35	23.75	1	0.0448847	-0.0357809	0.128716
35	24	1	0.0163713	-0.0247911	0.0970392
35	24.25	1	0.041627	0.00419687	0.145131
35	24.5	1	0.314521	0.161561	0.502555
35	24.75	1	0.0467191	-0.0288134	0.210372
35	25	1	0.118626	-0.087755	0.23919
35	25.25	1	0.0898365	-0.0909508	0.227935
35	25.5	1	0.0966561	-0.0239731	0.232899
35	25.75	1	0.295306	0.18446	0.470198
35	26	1	0.0576662	0.0100114	0.164354
35	26.25	1	0.0973322	-0.0112233	0.230636
35	26.5	1	0.0181448	-0.0389343	0.176097
35	26.75	1	0.0005212	-0.0297965	0.116314
35	27	1	0.00902448	-0.0768946	0.11117
35	27.25	1	0.00411626	-0.0545904	0.0938355
35	27.5	1	-0.000957812	-0.060325	0.100873
35	27.75	1	-0.0119049	-0.0874007	0.0858716
35	28	1	-0.0067071	-0.0459366	0.0638117
35	28.25	1	0.0188063	-0.0533131	0.104537
35	28.5	1	-0.0220922	-0.0207333	0.0826145
35	28.75	1	-0.03625	-0.0533805	0.0647233
35	29	1	-0.00967242	-0.0563383	0.0721845
35	29.25	1	-0.0261987	-0.0474714	0.0707358
35	29.5	1	-0.0120217	-0.0652336	0.051309
35	29.75	1	0.0224637	-0.00940457	0.0825245
35	30	1	0.0359374	-0.00419216	0.0811715
35	30.25	1	0.0471886	0.0198653	0.125442
35	30.5	1	0.0280354	-0.0108288	0.0961478
35	30.75	1	0.0365348	0.00896543	0.10566
35	31	1	0.0217222	-0.0106355	0.0952004
35	31.25	1	0.0309132	0.0158432	0.0943545
35	31.5	1	0.030652	0.0133479	0.0982265
35	31.75	1	0.0416456	0.0132059	0.107089
35	32	1	0.0466065	0.00382157	0.0947305
35	32.25	1	0.19439	0.072651	0.24856
35	32.5	1	0.22226	0.100553	0.268477
35	32.75	0
35	33	0
35	33.25	0
35	33.5	0
35	33.75	0
35	34	1	0.0812637	0.0599411	0.131008
35	34.25	1	0.0139089	0.00139262	0.0869505
35	34.5	1	0.0338647	-0.0188143	0.115364
35	34.75	1	0.00790105	-0.0260893	0.0844973
35.125	-15	1	0.0585473	0.0163445	0.0596543
35.125	-14.75	1	0.0478998	0.00812218	0.0457151
35.125	-14.5	1	0.0482965	0.00755594	0.050779
35.125	-14.25	1	0.0425962	0.00670275	0.0455127
35.125	-14	1	0.051129	0.00811879	0.0498771
35.125	-13.75	1	0.0492446	-0.00897364	0.0496614
35.125	-13.5	1	0.0509608	0.000515509	0.0411421
35.125	-13.25	1	0.0508461	-0.0138869	0.04323
35.125	-13	1	0.0484788	-0.0147563	0.0412407
35.125	-12.75	1	0.0450975	-0.0155935	0.0379037
35.125	-12.5	1	0.0584695	0.00154816	0.0594468
35.125	-12.25	1	0.0478487	0.0131062	0.0458518
35.125	-12	1	0.0516851	-0.00456734	0.0494584
35.125	-11.75	1	0.0490025	4.45196e-05	0.0549342
35.125	-11.5	1	0.0559752	0.00107706	0.0535637
35.125	-11.25	1	0.0405113	-0.0172737	0.0393154
35.125	-11	1	0.0290725	-0.0226148	0.0219466
35.125	-10.75	1	0.014952	-0.0171821	0.034398
35.125	-10.5	1	0.0168883	-0.0274977	0.0223942
35.125	-10.25	1	0.00952641	-0.0334556	0.024114
35.125	-10	1	-0.00430634	-0.0303823	0.0171136
35.125	-9.75	1	-0.00239174	-0.0461525	-0.00171605
35.125	-9.5	1	-0.0229577	-0.0579009	-0.00225674
35.125	-9.25	1	-0.00634555	-0.0644364	-0.00730599
35.125	-9	1	0.0087635	-0.0651371	0.00521397
35.125	-8.75	1	0.0205369	-0.0486733	0.0178785
35.125	-8.5	1	0.0264526	-0.0314981	0.0332707
35.125	-8.25	1	0.0439225	-0.0413436	0.0416798
35.125	-8	1	0.0318216	-0.0452856	0.046732
35.125	-7.75	1	0.0393383	-0.0594396	0.0404203
35.125	-7.5	1	0.0238092	-0.0545625	0.0331162
35.125	-7.25	1	0.0128247	-0.0622045	0.0103667
35.125	-7	1	0.0109822	-0.0801024	0.0319963
35.125	-6.75	1	0.00693796	-0.0756398	0.00202125
35.125	-6.5	1	0.0170413	-0.0339791	0.046721
35.125	-6.25	0
35.125	-6	0
35.125	-5.75	0
35.125	-5.5	0
35.125	-5.25	0
35.125	-5	0
35.125	-4.75	0
35.125	-4.5	0
35.125	-4.25	0
35.125	-4	0
35.125	-3.75	0
35.125	-3.5	0
35.125	-3.25	0
35.125	-3	0
35.125	-2.75	1	0.0500869	0.0514848	0.152848
35.125	-2.5	1	-0.369187	-0.590283	-0.345799
35.125	-2.25	1	-0.724777	-1.14155	-0.674585
35.125	-2	1	-0.738682	-1.15123	-0.741637
35.125	-1.75	0
35.125	-1.5	0
35.125	-1.25	0
35.125	-1	0
35.125	-0.75	0
35.125	-0.5	0
35.125	-0.25	0
35.125	0	0
35.125	0.25	0
35.125	0.5	0
35.125	0.75	0
35.125	1	0
35.125	1.25	0
35.125	1.5	0
35.125	1.75	0
35.125	2	0
35.125	2.25	0
35.125	2.5	0
35.125	2.75	0
35.125	3	0
35.125	3.25	0
35.125	3.5	0
35.125	3.75	0
35.125	4	0
35.125	4.25	0
35.125	4.5	0
35.125	4.75	0
35.125	5	0
35.125	5.25	0
35.125	5.5	0
35.125	5.75	0
35.125	6	0
35.125	6.25	0
35.125	6.5	0
35.125	6.75	0
35.125	7	0
35.125	7.25	0
35.125	7.5	0
35.125	7.75	0
35.125	8	0
35.125	8.25	0
35.125	8.5	0
35.125	8.75	0
35.125	9	0
35.125	9.25	0
35.125	9.5	0
35.125	9.75	0
35.125	10	0
35.125	10.25	0
35.125	10.5	0
35.125	10.75	0
35.125	11	1	0.813901	0.324317	0.975771
35.125	11.25	1	0.599722	0.193849	0.827937
35.125	11.5	1	0.655228	0.0668401	0.867742
35.125	11.75	1	0.485505	0.0724428	0.640178
35.125	12	1	0.391911	0.113167	0.692177
35.125	12.25	1	0.344443	0.12903	0.637938
35.125	12.5	1	0.315772	0.00344644	0.683727
35.125	12.75	1	0.318712	0.0245232	0.633121
35.125	13	1	0.23113	-0.0713794	0.498214
35.125	13.25	1	0.317637	0.0288957	0.616345
35.125	13.5	1	0.290137	0.0480786	0.482903
35.125	13.75	1	0.221351	-0.019587	0.536482
35.125	14	1	0.222939	0.0506251	0.464726
35.125	14.25	1	0.201174	0.100663	0.544628
35.125	14.5	1	0.197211	0.0487672	0.48834
35.125	14.75	1	0.220127	0.0568031	0.464386
35.125	15	1	0.197986	0.0182321	0.476012
35.125	15.25	1	0.215894	0.0347507	0.442763
35.125	15.5	1	0.19043	-0.00889603	0.368119
35.125	15.75	1	0.194576	0.00569658	0.407616
35.125	16	1	0.210863	0.0144675	0.355457
35.125	16.25	1	0.238469	-0.0387294	0.37445
35.125	16.5	1	0.237765	-0.0272962	0.280534
35.125	16.75	1	0.261055	-0.0852295	0.34528
35.125	17	1	0.220386	-0.0928245	0.265976
35.125	17.25	1	0.210159	-0.0920853	0.267821
35.125	17.5	1	0.204551	-0.0570105	0.272028
35.125	17.75	1	0.212361	-0.142607	0.25553
35.125	18	1	0.245568	-0.0529979	0.274617
35.125	18.25	1	0.204742	-0.0998591	0.179485
35.125	18.5	1	0.180879	-0.0915029	0.215005
35.125	18.75	1	0.125984	-0.109961	0.183119
35.125	19	1	0.110651	-0.119048	0.129951
35.125	19.25	1	0.107145	-0.101069	0.114314
35.125	19.5	1	0.140274	-0.141554	0.130742
35.125	19.75	1	0.174363	-0.0975437	0.130922
35.125	20	1	0.273668	-0.199146	0.258689
35.125	20.25	1	0.102237	-0.238903	0.0390993
35.125	20.5	1	0.108398	-0.160947	0.0729777
35.125	20.75	1	0.0859091	-0.18972	0.110175
35.125	21	1	0.100596	-0.192782	0.0487025
35.125	21.25	1	0.0602043	-0.138004	0.0639544
35.125	21.5	1	0.0838267	-0.190089	0.107463
35.125	21.75	1	0.0946417	-0.163303	0.0519584
35.125	22	1	0.0536774	-0.115132	0.156045
35.125	22.25	1	0.045048	-0.0917078	0.0734505
35.125	22.5	1	0.0212767	-0.119963	0.111948
35.125	22.75	1	-0.00835682	-0.120861	0.0763145
35.125	23	1	0.0382885	-0.0537355	0.123194
35.125	23.25	1	0.0119509	-0.0871259	0.08116
35.125	23.5	1	-0.0420258	-0.0991786	0.0696426
35.125	23.75	1	0.00847568	-0.0711155	0.112158
35.125	24	1	0.0801005	-0.00992768	0.224816
35.125	24.25	1	0.0739358	0.00584959	0.193163
35.125	24.5	1	0.286109	0.0220121	0.440611
35.125	24.75	1	0.290545	-0.0176652	0.455029
35.125	25	1	0.148588	-0.0402672	0.292576
35.125	25.25	1	0.139407	-0.00748191	0.283453
35.125	25.5	1	-0.101102	-0.179487	0.138718
35.125	25.75	1	0.123074	0.0620924	0.30909
35.125	26	1	0.071092	-0.0206686	0.222258
35.125	26.25	1	0.0660013	0.0229086	0.226839
35.125	26.5	1	-0.00252878	-0.0607471	0.0950414
35.125	26.75	1	0.00564015	-0.0577093	0.137053
35.125	27	1	0.00388587	-0.0459776	0.0977643
35.125	27.25	1	0.00758095	-0.0588472	0.0924897
35.125	27.5	1	-0.0122402	-0.0592148	0.0993725
35.125	27.75	1	0.0140591	-0.0125387	0.110404
35.125	28	1	0.00899633	-0.0390614	0.103016
35.125	28.25	1	0.0296102	-0.0462885	0.0781925
35.125	28.5	1	-0.0251285	-0.0453058	0.0627843
35.125	28.75	1	-0.0305433	-0.0466498	0.0738349
35.125	29	1	-0.0270877	-0.0527471	0.074122
35.125	29.25	1	-0.0159161	-0.0380098	0.0699881
35.125	29.5	1	-0.0166712	-0.0719261	0.0384003
35.125	29.75	1	0.0457741	-0.00426091	0.0850022
35.125	30	1	0.0174424	-0.00795013	0.0823617
35.125	30.25	1	0.0188141	0.0195336	0.0963522
35.125	30.5	1	0.019469	0.00437435	0.0784099
35.125	30.75	1	0.0240726	0.0205677	0.0976173
35.125	31	1	0.0318966	0.000165739	0.0888604
35.125	31.25	1	0.0376215	0.014024	0.0851423
35.125	31.5	1	0.00564824	0.00863707	0.0968585
35.125	31.75	1	0.0344878	0.00678632	0.100279
35.125	32	1	0.0493075	0.00935471	0.0908897
35.125	32.25	1	0.155054	0.0809293	0.210354
35.125	32.5	1	0.129867	0.0841316	0.194335
35.125	32.75	1	0.110167	0.0657969	0.169375
35.125	33	0
35.125	33.25	0
35.125	33.5	0
35.125	33.75	0
35.125	34	1	0.0985638	0.0968943	0.203676
35.125	34.25	1	0.0145671	0.0162973	0.0918741
35.125	34.5	1	0.048793	-0.0101226	0.119687
35.125	34.75	1	0.0271225	0.0189189	0.120715
35.25	-15	1	0.0527602	-0.00618152	0.0457453
35.25	-14.75	1	0.0512736	0.00961834	0.0555077
35.25	-14.5	1	0.0513683	0.00993641	0.0510866
35.25	-14.25	1	0.0448729	-0.0145971	0.040897
35.25	-14	1	0.0531782	-0.00579285	0.0528827
35.25	-13.75	1	0.051333	0.000420594	0.0466939
35.25	-13.5	1	0.0459846	0.00256075	0.0453947
35.25	-13.25	1	0.0478667	-0.000875708	0.0469129
35.25	-13	1	0.0513551	0.000300385	0.0470712
35.25	-12.75	1	0.0504575	-0.0156443	0.0444538
35.25	-12.5	1	0.0557249	0.0128678	0.0587316
35.25	-12.25	1	0.0565515	-0.00247965	0.0425718
35.25	-12	1	0.0590199	0.0184038	0.0709581
35.25	-11.75	1	0.0502307	0.00596245	0.0555985
35.25	-11.5	1	0.0489002	-0.00883492	0.0442433
35.25	-11.25	1	0.0528536	0.00308823	0.0581011
35.25	-11	1	0.029927	-0.020067	0.0259231
35.25	-10.75	1	0.0242712	-0.0130982	0.0323718
35.25	-10.5	1	0.0151058	-0.0161251	0.0271399
35.25	-10.25	1	0.0111247	-0.0384529	0.0158183
35.25	-10	1	0.00814143	-0.0375429	0.00437696
35.25	-9.75	1	-0.00964395	-0.0347986	0.0204332
35.25	-9.5	1	-0.0120852	-0.0529519	0.00309474
35.25	-9.25	1	-0.0170523	-0.0615594	-0.010504
35.25	-9	1	0.00250303	-0.039832	0.0190385
35.25	-8.75	1	0.0212675	-0.0597334	0.0161876
35.25	-8.5	1	0.0365897	-0.0340137	0.0217565
35.25	-8.25	1	0.0433818	-0.0449876	0.0292647
35.25	-8	1	0.0359711	-0.0425385	0.0249524
35.25	-7.75	1	0.0325084	-0.0388932	0.0525529
35.25	-7.5	1	0.025632	-0.02807	0.0458541
35.25	-7.25	1	0.0248036	-0.0464569	0.0328726
35.25	-7	1	0.010598	-0.0716929	0.0302879
35.25	-6.75	1	0.0198061	-0.0575021	0.0343812
35.25	-6.5	1	-0.0194302	-0.0737279	0.0133098
35.25	-6.25	0
35.25	-6	0
35.25	-5.75	0
35.25	-5.5	0
35.25	-5.25	0
35.25	-5	0
35.25	-4.75	1	0.0418046	0.0356102	0.14828
35.25	-4.5	1	-0.0208924	-0.0195524	0.181923
35.25	-4.25	1	0.0733807	-0.0545646	0.177008
35.25	-4	1	0.0332678	-0.0130023	0.11264
35.25	-3.75	1	-0.0490604	-0.081315	0.00338324
35.25	-3.5	1	0.007912	-0.0379332	0.126579
35.25	-3.25	1	0.0043296	-0.0153256	0.0900907
35.25	-3	1	0.168733	0.113909	0.231264
35.25	-2.75	1	0.0531567	-0.0282701	0.0709234
35.25	-2.5	1	-0.328511	-0.550389	-0.338406
35.25	-2.25	1	-0.579104	-0.825057	-0.591346
35.25	-2	1	-0.353246	-0.553652	-0.377645
35.25	-1.75	1	-0.215729	-0.407596	-0.215374
35.25	-1.5	0
35.25	-1.25	0
35.25	-1	0
35.25	-0.75	0
35.25	-0.5	0
35.25	-0.25	0
35.25	0	0
35.25	0.25	0
35.25	0.5	0
35.25	0.75	0
35.25	1	0
35.25	1.25	0
35.25	1.5	0
35.25	1.75	0
35.25	2	0
35.25	2.25	0
35.25	2.5	0
35.25	2.75	0
35.25	3	0
35.25	3.25	0
35.25	3.5	0
35.25	3.75	0
35.25	4	0
35.25	4.25	0
35.25	4.5	0
35.25	4.75	0
35.25	5	0
35.25	5.25	0
35.25	5.5	0
35.25	5.75	0
35.25	6	0
35.25	6.25	0
35.25	6.5	0
35.25	6.75	0
35.25	7	0
35.25	7.25	0
35.25	7.5	0
35.25	7.75	0
35.25	8	0
35.25	8.25	0
35.25	8.5	0
35.25	8.75	0
35.25	9	0
35.25	9.25	0
35.25	9.5	0
35.25	9.75	0
35.25	10	0
35.25	10.25	0
35.25	10.5	0
35.25	10.75	0
35.25	11	1	0.637716	0.154602	0.778637
35.25	11.25	1	0.570531	0.089578	0.786996
35.25	11.5	1	0.568619	0.00349614	0.707189
35.25	11.75	1	0.436649	0.132091	0.638021
35.25	12	1	0.314505	-0.0187897	0.640123
35.25	12.25	1	0.305514	0.0960598	0.75918
35.25	12.5	1	0.270185	0.0832114	0.604259
35.25	12.75	1	0.353294	-0.0715863	0.641737
35.25	13	1	0.259891	0.0637981	0.534942
35.25	13.25	1	0.280993	0.0988719	0.566881
35.25	13.5	1	0.233239	-0.0590302	0.419764
35.25	13.75	1	0.186793	-0.0201246	0.389226
35.25	14	1	0.160577	-0.0170803	0.487769
35.25	14.25	1	0.209251	0.0216644	0.446151
35.25	14.5	1	0.210928	0.0532926	0.514277
35.25	14.75	1	0.189642	0.0584113	0.441658
35.25	15	1	0.176171	0.0682025	0.424819
35.25	15.25	1	0.201229	-0.0413384	0.363299
35.25	15.5	1	0.185606	0.0643702	0.424163
35.25	15.75	1	0.184114	0.00776481	0.359862
35.25	16	1	0.207352	-0.103502	0.40578
35.25	16.25	1	0.24833	-0.0727399	0.372663
35.25	16.5	1	0.270564	-0.0301409	0.363893
35.25	16.75	1	0.242285	-0.0591279	0.356686
35.25	17	1	0.250054	-0.0397105	0.288206
35.25	17.25	1	0.232034	-0.111863	0.297611
35.25	17.5	1	0.232395	-0.117185	0.242065
35.25	17.75	1	0.235037	-0.0212335	0.268949
35.25	18	1	0.239818	-0.103275	0.293324
35.25	18.25	1	0.191517	-0.101167	0.210141
35.25	18.5	1	0.144523	-0.102646	0.208999
35.25	18.75	1	0.107045	-0.0722816	0.158512
35.25	19	1	0.0939571	-0.131065	0.11256
35.25	19.25	1	0.156022	-0.156784	0.119453
35.25	19.5	1	0.174724	-0.204652	0.1496
35.25	19.75	1	0.202023	-0.173838	0.076295
35.25	20	1	0.217487	-0.10258	0.203924
35.25	20.25	1	0.105356	-0.231561	0.0272059
35.25	20.5	1	0.126208	-0.195647	0.0605501
35.25	20.75	1	0.0768915	-0.21479	0.0632608
35.25	21	1	0.0821226	-0.16107	0.0968719
35.25	21.25	1	0.0614733	-0.183258	0.0533814
35.25	21.5	1	0.0527014	-0.171136	0.0788827
35.25	21.75	1	0.0656201	-0.133532	0.0751252
35.25	22	1	0.0416972	-0.11869	0.0917968
35.25	22.25	1	0.0237909	-0.164203	0.074416
35.25	22.5	1	0.00937083	-0.131557	0.114979
35.25	22.75	1	0.0120956	-0.128682	0.0687171
35.25	23	1	0.0325412	-0.134045	0.113577
35.25	23.25	1	0.0227932	-0.09683	0.0954568
35.25	23.5	1	0.0289833	-0.0969113	0.141649
35.25	23.75	1	0.0268869	-0.0834185	0.362369
35.25	24	1	-0.00855707	-0.109244	0.149884
35.25	24.25	1	0.0632573	0.0628943	0.263602
35.25	24.5	1	0.0961307	0.0310805	0.236013
35.25	24.75	1	-0.0664364	-0.149221	0.146578
35.25	25	1	0.0939264	-0.0141684	0.227448
35.25	25.25	1	0.0812402	0.0143646	0.272028
35.25	25.5	1	0.0139061	-0.0324294	0.177754
35.25	25.75	1	0.0922573	0.0569473	0.264734
35.25	26	1	0.0196726	-0.0107663	0.196867
35.25	26.25	1	0.0289705	0.030309	0.215616
35.25	26.5	1	0.0149493	-0.0511592	0.120975
35.25	26.75	1	0.0103567	-0.0525825	0.113326
35.25	27	1	0.00243594	-0.0667252	0.0943963
35.25	27.25	1	-0.00625965	-0.0619214	0.0947605
35.25	27.5	1	-0.01133	-0.0885456	0.0685467
35.25	27.75	1	-0.00294544	-0.0349362	0.10427
35.25	28	1	0.00125456	-0.024545	0.106621
35.25	28.25	1	0.0103473	-0.0190207	0.109207
35.25	28.5	1	-0.0374715	-0.0365132	0.0672277
35.25	28.75	1	-0.0178211	-0.023405	0.0781926
35.25	29	1	-0.0178732	-0.0403874	0.0711906
35.25	29.25	1	-0.0142787	-0.0435219	0.0678913
35.25	29.5	1	0.0367378	0.00713004	0.10306
35.25	29.75	1	0.0578869	0.0237048	0.113778
35.25	30	1	0.0270944	-0.0178899	0.0803528
35.25	30.25	1	0.032093	0.000977698	0.0980738
35.25	30.5	1	0.0210136	0.0093478	0.0788698
35.25	30.75	1	0.0214187	0.00988482	0.0889742
35.25	31	1	0.0267709	0.0236041	0.094001
35.25	31.25	1	0.0281425	0.0199399	0.0878594
35.25	31.5	1	0.00941965	-0.00421101	0.0777168
35.25	31.75	1	0.0349453	0.0201673	0.10184
35.25	32	1	0.0743211	0.0497057	0.130543
35.25	32.25	1	0.154228	0.0575147	0.191753
35.25	32.5	1	0.137629	0.0623205	0.190817
35.25	32.75	1	0.127948	0.0999437	0.190302
35.25	33	1	0.181989	0.08416	0.270065
35.25	33.25	0
35.25	33.5	0
35.25	33.75	0
35.25	34	1	0.0518997	0.0238509	0.122756
35.25	34.25	1	0.0216251	-0.00186305	0.0804189
35.25	34.5	1	0.0295659	-0.0121143	0.0748633
35.25	34.75	1	0.0467876	0.00229351	0.117297
35.375	-15	1	0.0378104	-0.0142738	0.0387295
35.375	-14.75	1	0.0542851	0.00298508	0.053928
35.375	-14.5	1	0.0519109	-0.00960698	0.0486049
35.375	-14.25	1	0.0495354	-0.00203502	0.0529057
35.375	-14	1	0.0453249	-0.01292	0.0534035
35.375	-13.75	1	0.04664	-0.0222693	0.0389099
35.375	-13.5	1	0.0474906	0.00125004	0.0504409
35.375	-13.25	1	0.0485902	0.00129184	0.0506767
35.375	-13	1	0.0525984	-0.00346817	0.0488275
35.375	-12.75	1	0.0495632	-0.0130897	0.0415838
35.375	-12.5	1	0.0586516	0.0116111	0.0512851
35.375	-12.25	1	0.059905	0.0105253	0.0695947
35.375	-12	1	0.0623754	0.0200685	0.0628814
35.375	-11.75	1	0.0532144	-0.000363503	0.0532954
35.375	-11.5	1	0.0455981	-0.00157448	0.0543779
35.375	-11.25	1	0.0477713	0.0161194	0.0657373
35.375	-11	1	0.140615	0.0553517	0.167552
35.375	-10.75	1	0.0341666	-0.00621492	0.0362231
35.375	-10.5	1	0.0208325	-0.0144548	0.0284514
35.375	-10.25	1	0.00738473	-0.03004	0.0198026
35.375	-10	1	-0.00509329	-0.0223069	0.0250951
35.375	-9.75	1	-0.00296124	-0.0258574	0.0227804
35.375	-9.5	1	-0.00850441	-0.0243858	0.0372109
35.375	-9.25	1	0.00633649	-0.0392311	0.0111059
35.375	-9	1	0.00885393	-0.0497244	-0.0138726
35.375	-8.75	1	0.0243579	-0.0535144	0.00942853
35.375	-8.5	1	0.0245882	-0.036459	0.0182039
35.375	-8.25	1	0.0264128	-0.0516376	0.0133146
35.375	-8	1	0.0397358	-0.0463465	0.0331329
35.375	-7.75	1	0.022729	-0.0348246	0.0466775
35.375	-7.5	1	0.037013	-0.0506824	0.0244547
35.375	-7.25	1	0.0266699	-0.035873	0.064119
35.375	-7	1	0.008528	-0.0240228	0.0585445
35.375	-6.75	1	-0.0205783	-0.0658572	0.0305252
35.375	-6.5	1	-0.0119779	-0.0536338	0.0199789
35.375	-6.25	1	-0.0404607	-0.0708597	0.0111614
35.375	-6	0
35.375	-5.75	0
35.375	-5.5	0
35.375	-5.25	0
35.375	-5	1	0.0224553	-0.0354832	0.0433446
35.375	-4.75	1	0.0108992	0.0160723	0.116919
35.375	-4.5	1	-0.0202129	-0.0284604	0.0810046
35.375	-4.25	1	-0.00721806	-0.0597203	0.0690598
35.375	-4	1	0.103427	0.0838293	0.18662
35.375	-3.75	1	0.000281267	-0.0354822	0.0876334
35.375	-3.5	1	-0.000684573	-0.0525453	0.0143621
35.375	-3.25	1	0.047779	0.0382504	0.142121
35.375	-3	1	0.172144	0.094347	0.263985
35.375	-2.75	1	0.0716397	-0.00651932	0.0931017
35.375	-2.5	1	-0.146984	-0.273666	-0.175485
35.375	-2.25	1	-0.198321	-0.347187	-0.241189
35.375	-2	1	-0.0129411	-0.126087	-0.0535706
35.375	-1.75	1	-0.0302261	-0.116219	-0.0265064
35.375	-1.5	1	-0.0145374	-0.131984	-0.0291916
35.375	-1.25	0
35.375	-1	0
35.375	-0.75	0
35.375	-0.5	0
35.375	-0.25	0
35.375	0	0
35.375	0.25	0
35.375	0.5	0
35.375	0.75	0
35.375	1	0
35.375	1.25	0
35.375	1.5	0
35.375	1.75	0
35.375	2	0
35.375	2.25	0
35.375	2.5	0
35.375	2.75	0
35.375	3	0
35.375	3.25	0
35.375	3.5	0
35.375	3.75	0
35.375	4	0
35.375	4.25	0
35.375	4.5	0
35.375	4.75	0
35.375	5	0
35.375	5.25	0
35.375	5.5	0
35.375	5.75	0
35.375	6	0
35.375	6.25	0
35.375	6.5	0
35.375	6.75	0
35.375	7	0
35.375	7.25	0
35.375	7.5	0
35.375	7.75	0
35.375	8	0
35.375	8.25	0
35.375	8.5	0
35.375	8.75	0
35.375	9	0
35.375	9.25	0
35.375	9.5	0
35.375	9.75	0
35.375	10	0
35.375	10.25	0
35.375	10.5	0
35.375	10.75	0
35.375	11	1	0.5307	0.228515	0.782022
35.375	11.25	1	0.458892	0.10145	0.745872
35.375	11.5	1	0.420857	0.173278	0.800439
35.375	11.75	1	0.367955	0.104606	0.672697
35.375	12	1	0.319029	0.0977446	0.746763
35.375	12.25	1	0.308578	0.0774289	0.690463
35.375	12.5	1	0.368129	0.0187522	0.69093
35.375	12.75	1	0.274912	0.0638664	0.648668
35.375	13	1	0.246045	0.0733667	0.639285
35.375	13.25	1	0.325297	0.197158	0.604476
35.375	13.5	1	0.296641	0.0466523	0.557565
35.375	13.75	1	0.190387	0.0639692	0.492243
35.375	14	1	0.190971	0.0470177	0.464281
35.375	14.25	1	0.218128	0.0181921	0.481788
35.375	14.5	1	0.225737	0.119755	0.532056
35.375	14.75	1	0.188038	0.0192483	0.424206
35.375	15	1	0.172034	-0.00610377	0.403716
35.375	15.25	1	0.139753	-0.0201415	0.354938
35.375	15.5	1	0.15395	-0.0705765	0.373796
35.375	15.75	1	0.144892	-0.0359562	0.350574
35.375	16	1	0.209511	-0.0601914	0.307285
35.375	16.25	1	0.228303	-0.0665714	0.371431
35.375	16.5	1	0.241646	-0.0939458	0.281348
35.375	16.75	1	0.237175	-0.0436584	0.319657
35.375	17	1	0.254492	-0.00999506	0.290496
35.375	17.25	1	0.249958	-0.111981	0.273775
35.375	17.5	1	0.256905	-0.0859384	0.252826
35.375	17.75	1	0.243921	-0.0858337	0.281486
35.375	18	1	0.209907	-0.0275474	0.199748
35.375	18.25	1	0.186538	-0.0980445	0.197648
35.375	18.5	1	0.173697	-0.118112	0.214999
35.375	18.75	1	0.151663	-0.0581023	0.207086
35.375	19	1	0.145807	-0.170323	0.137939
35.375	19.25	1	0.154554	-0.143663	0.158121
35.375	19.5	1	0.187196	-0.10526	0.138539
35.375	19.75	1	0.16789	-0.139819	0.0998608
35.375	20	1	0.212858	-0.135763	0.121924
35.375	20.25	1	0.0905924	-0.189375	0.0189856
35.375	20.5	1	0.0850737	-0.165125	0.0587062
35.375	20.75	1	0.0938771	-0.203779	0.14746
35.375	21	1	0.0482942	-0.178526	0.0396282
35.375	21.25	1	0.037977	-0.136374	0.0600253
35.375	21.5	1	0.040691	-0.165243	0.0444637
35.375	21.75	1	0.0662313	-0.121811	0.109463
35.375	22	1	0.0499877	-0.101913	0.147652
35.375	22.25	1	0.0182635	-0.166135	0.0871199
35.375	22.5	1	0.0204029	-0.134373	0.0571135
35.375	22.75	1	0.0373408	-0.115049	0.0642109
35.375	23	1	0.0267792	-0.0909625	0.121372
35.375	23.25	1	0.0359694	-0.0857418	0.132558
35.375	23.5	1	0.186444	-0.0625313	0.308284
35.375	23.75	1	-0.0283696	-0.141559	0.0572422
35.375	24	1	-0.16418	-0.299061	-0.0295024
35.375	24.25	1	0.105093	-0.00136201	0.231919
35.375	24.5	1	0.102473	0.0536881	0.254926
35.375	24.75	1	0.0620474	-0.00325922	0.225882
35.375	25	1	0.0125619	-0.0746003	0.177662
35.375	25.25	1	0.0752645	0.02875	0.220783
35.375	25.5	1	0.0916314	0.00659794	0.220389
35.375	25.75	1	0.0228437	0.0335994	0.185753
35.375	26	1	0.00887413	-0.00379091	0.154686
35.375	26.25	1	-0.0123245	-0.0346583	0.135173
35.375	26.5	1	-0.000655449	-0.0685724	0.0960354
35.375	26.75	1	0.0337654	-0.0367684	0.155477
35.375	27	1	0.00440102	-0.0113678	0.139013
35.375	27.25	1	-0.00713406	-0.00795827	0.120427
35.375	27.5	1	-0.00370482	-0.0708332	0.0932627
35.375	27.75	1	-0.00657374	-0.0374732	0.0875183
35.375	28	1	-0.00305029	-0.0286041	0.0988648
35.375	28.25	1	0.00216165	-0.0178433	0.111579
35.375	28.5	1	-0.0368545	-0.0522828	0.0683604
35.375	28.75	1	-0.0275695	-0.0634339	0.0671319
35.375	29	1	-0.0178611	-0.0573442	0.068072
35.375	29.25	1	-0.00685936	-0.016864	0.0871112
35.375	29.5	1	0.0474039	0.0120173	0.105798
35.375	29.75	1	0.0311089	-0.00190312	0.111456
35.375	30	1	0.0406098	0.00577746	0.109665
35.375	30.25	1	0.0484597	0.0101376	0.107409
35.375	30.5	1	0.023669	0.0040305	0.0948534
35.375	30.75	1	0.0171266	0.00463954	0.0716189
35.375	31	1	0.0230949	0.00695896	0.0960866
35.375	31.25	1	0.0272929	0.00174615	0.0901443
35.375	31.5	1	0.011719	0.00126487	0.0804847
35.375	31.75	1	0.0292578	0.0240625	0.0984253
35.375	32	1	0.04189	0.0403285	0.113332
35.375	32.25	1	0.0888576	0.0267887	0.1454
35.375	32.5	1	0.116939	0.0441348	0.159482
35.375	32.75	1	0.0999995	0.0524726	0.143852
35.375	33	1	0.147963	0.115356	0.203575
35.375	33.25	1	0.0263155	0.0564198	0.126498
35.375	33.5	1	0.0784963	0.0773637	0.152422
35.375	33.75	1	0.100917	0.103089	0.188133
35.375	34	0
35.375	34.25	1	0.0155931	-0.0117913	0.0771676
35.375	34.5	1	0.040463	-0.00323606	0.0897165
35.375	34.75	1	0.0813457	-5.98668e-05	0.121622
35.5	-15	1	0.0396314	-0.00591943	0.0328904
35.5	-14.75	1	0.0561563	0.0233487	0.058625
35.5	-14.5	1	0.0537947	0.0135736	0.0569018
35.5	-14.25	1	0.0511464	-0.00751564	0.0467126
35.5	-14	1	0.0462013	-0.00579629	0.0482212
35.5	-13.75	1	0.0461839	0.0182019	0.0494725
35.5	-13.5	1	0.0493927	-0.0047089	0.040437
35.5	-13.25	1	0.0496122	0.00333611	0.05249
35.5	-13	1	0.0526133	0.0195052	0.0585665
35.5	-12.75	1	0.0567376	0.0135132	0.0507995
35.5	-12.5	1	0.052612	0.00985248	0.0508973
35.5	-12.25	1	0.0624178	0.00408864	0.056425
35.5	-12	1	0.0651199	0.00602856	0.0559405
35.5	-11.75	1	0.0624533	-0.000638761	0.0488926
35.5	-11.5	1	0.05381	-0.00932152	0.044199
35.5	-11.25	1	0.0506692	-0.00681773	0.0549055
35.5	-11	1	0.0559336	0.0154915	0.0662819
35.5	-10.75	1	0.0385891	-0.00600407	0.0339009
35.5	-10.5	1	0.0298366	-0.00428596	0.0312934
35.5	-10.25	1	0.0102174	-0.022178	0.0321584
35.5	-10	1	0.00410809	-0.0387182	0.00490276
35.5	-9.75	1	-0.00174057	-0.0475773	0.00768996
35.5	-9.5	1	0.00847811	-0.0306092	0.0150762
35.5	-9.25	1	0.00623118	-0.0378217	0.00413212
35.5	-9	1	0.00739554	-0.048465	0.00190902
35.5	-8.75	1	0.0195093	-0.0448693	0.00454789
35.5	-8.5	1	0.025828	-0.0374739	0.0223498
35.5	-8.25	1	0.0276193	-0.0300405	0.0365084
35.5	-8	1	0.0700944	-0.0287003	0.0664725
35.5	-7.75	1	0.0209106	-0.0458035	0.0289585
35.5	-7.5	1	0.0298806	-0.0338629	0.0431641
35.5	-7.25	1	0.026184	-0.0584203	0.0314278
35.5	-7	1	0.0171014	-0.0404551	0.0327174
35.5	-6.75	1	0.00628814	-0.0569043	0.0225854
35.5	-6.5	1	-0.0214575	-0.070818	0.0198792
35.5	-6.25	1	-0.0336157	-0.0574189	0.0353488
35.5	-6	0
35.5	-5.75	0
35.5	-5.5	0
35.5	-5.25	1	0.0256935	-0.0318528	0.0607622
35.5	-5	1	-0.0113961	-0.00487653	0.117559
35.5	-4.75	1	0.0737428	-0.00455464	0.138716
35.5	-4.5	1	-0.00204121	-0.0478448	0.0268093
35.5	-4.25	1	0.0281156	-0.0198297	0.0445645
35.5	-4	1	0.0455104	-0.0177127	0.0563119
35.5	-3.75	1	-0.0147491	-0.0467782	0.0136899
35.5	-3.5	1	-0.00888048	-0.0744472	0.00621377
35.5	-3.25	1	0.0466737	-0.0306103	0.0687172
35.5	-3	1	0.113827	0.0347697	0.128705
35.5	-2.75	1	0.0472098	-0.0247714	0.0460327
35.5	-2.5	1	-0.0502266	-0.106324	-0.035805
35.5	-2.25	1	-0.0315951	-0.111894	-0.0502481
35.5	-2	1	0.023954	-0.0492542	0.0144273
35.5	-1.75	1	0.0156513	-0.0795336	-0.0283071
35.5	-1.5	1	0.0230229	-0.0680864	0.0151466
35.5	-1.25	0
35.5	-1	0
35.5	-0.75	0
35.5	-0.5	0
35.5	-0.25	0
35.5	0	0
35.5	0.25	0
35.5	0.5	0
35.5	0.75	0
35.5	1	0
35.5	1.25	0
35.5	1.5	0
35.5	1.75	0
35.5	2	0
35.5	2.25	0
35.5	2.5	0
35.5	2.75	0
35.5	3	0
35.5	3.25	0
35.5	3.5	0
35.5	3.75	0
35.5	4	0
35.5	4.25	0
35.5	4.5	0
35.5	4.75	0
35.5	5	0
35.5	5.25	0
35.5	5.5	0
35.5	5.75	0
35.5	6	0
35.5	6.25	0
35.5	6.5	0
35.5	6.75	0
35.5	7	0
35.5	7.25	0
35.5	7.5	0
35.5	7.75	0
35.5	8	0
35.5	8.25	0
35.5	8.5	0
35.5	8.75	0
35.5	9	0
35.5	9.25	0
35.5	9.5	0
35.5	9.75	0
35.5	10	0
35.5	10.25	0
35.5	10.5	0
35.5	10.75	0
35.5	11	1	0.315658	0.297741	0.72834
35.5	11.25	1	0.263214	0.125497	0.805982
35.5	11.5	1	0.410974	0.0457064	0.742463
35.5	11.75	1	0.285175	0.0159673	0.566383
35.5	12	1	0.274519	0.125357	0.684296
35.5	12.25	1	0.297441	0.0163189	0.651278
35.5	12.5	1	0.313783	0.0810125	0.49846
35.5	12.75	1	0.300104	0.0720526	0.569643
35.5	13	1	0.311802	0.134093	0.636989
35.5	13.25	1	0.264251	0.0663166	0.60054
35.5	13.5	1	0.251995	0.0366078	0.447608
35.5	13.75	1	0.15195	0.0452435	0.443118
35.5	14	1	0.198143	-0.0261212	0.499496
35.5	14.25	1	0.200046	-0.0501488	0.460797
35.5	14.5	1	0.186162	-0.002619	0.406693
35.5	14.75	1	0.112395	0.0106331	0.384965
35.5	15	1	0.155044	-0.0364751	0.346889
35.5	15.25	1	0.136359	-0.0601597	0.289177
35.5	15.5	1	0.136113	-0.00231925	0.352846
35.5	15.75	1	0.11688	-0.0317233	0.311056
35.5	16	1	0.16865	-0.00385073	0.290543
35.5	16.25	1	0.173954	-0.0150392	0.266024
35.5	16.5	1	0.210382	-0.114121	0.210356
35.5	16.75	1	0.215244	-0.0603654	0.252544
35.5	17	1	0.224543	-0.166661	0.195136
35.5	17.25	1	0.221301	-0.118781	0.186705
35.5	17.5	1	0.207508	-0.0896082	0.288358
35.5	17.75	1	0.185807	-0.0805845	0.23556
35.5	18	1	0.20972	-0.0773398	0.239066
35.5	18.25	1	0.16904	-0.0358281	0.27362
35.5	18.5	1	0.182426	-0.0858594	0.186843
35.5	18.75	1	0.179499	-0.104973	0.133243
35.5	19	1	0.164873	-0.0747083	0.129984
35.5	19.25	1	0.118552	-0.138322	0.169958
35.5	19.5	1	0.149368	-0.150967	0.184032
35.5	19.75	1	0.0989606	-0.106305	0.13189
35.5	20	1	0.184024	-0.0877109	0.1521
35.5	20.25	1	0.0770489	-0.168551	0.0276114
35.5	20.5	1	0.0628709	-0.188887	0.0479258
35.5	20.75	1	0.0845378	-0.127028	0.160147
35.5	21	1	0.091811	-0.130234	0.110119
35.5	21.25	1	0.0336123	-0.164476	0.0642542
35.5	21.5	1	0.0425384	-0.145377	0.0421917
35.5	21.75	1	0.0483848	-0.130908	0.0930425
35.5	22	1	0.047813	-0.111787	0.0929704
35.5	22.25	1	0.0430623	-0.120649	0.112928
35.5	22.5	1	0.0216953	-0.11592	0.104362
35.5	22.75	1	0.031622	-0.117614	0.0748826
35.5	23	1	0.020507	-0.115356	0.134901
35.5	23.25	1	0.0040377	-0.100541	0.124114
35.5	23.5	1	-0.0574295	-0.154918	0.0140146
35.5	23.75	1	-0.0180448	-0.175569	0.144516
35.5	24	1	0.0180876	-0.157397	0.0740506
35.5	24.25	1	0.0540955	-0.0296821	0.152686
35.5	24.5	1	0.0534209	-0.0465575	0.153378
35.5	24.75	1	0.0496327	-0.0123371	0.196872
35.5	25	1	0.0402158	-0.043256	0.194833
35.5	25.25	1	0.0435847	-0.0131514	0.206003
35.5	25.5	1	0.0109742	-0.0468942	0.165518
35.5	25.75	1	0.00753771	-0.0472018	0.15844
35.5	26	1	0.0172369	-0.0645567	0.159238
35.5	26.25	1	-0.0021038	-0.0323292	0.140473
35.5	26.5	1	0.0258194	-0.00612675	0.14658
35.5	26.75	1	-0.00118102	-0.0327318	0.135106
35.5	27	1	-0.00483356	-0.0211424	0.117945
35.5	27.25	1	0.000790039	-0.0553695	0.121655
35.5	27.5	1	-0.00402343	-0.0613237	0.103106
35.5	27.75	1	-0.0172732	-0.0221974	0.110676
35.5	28	1	-0.0233361	-0.0193495	0.0727304
35.5	28.25	1	0.00220759	0.00613661	0.102624
35.5	28.5	1	-0.0141651	-0.0751846	0.0505903
35.5	28.75	1	-0.0281747	-0.048703	0.0594757
35.5	29	1	-0.0137727	-0.0319191	0.0577984
35.5	29.25	1	0.00233193	-0.0448723	0.0679757
35.5	29.5	1	0.0307871	-0.00253615	0.103893
35.5	29.75	1	0.0508809	0.00197316	0.125194
35.5	30	1	0.0430025	0.0198904	0.109061
35.5	30.25	1	0.044479	0.0236868	0.102372
35.5	30.5	1	0.0332485	0.0173332	0.092812
35.5	30.75	1	0.0138149	-0.000996245	0.0812943
35.5	31	1	0.0236151	-0.00823953	0.0789868
35.5	31.25	1	0.0289536	-0.00343007	0.0594419
35.5	31.5	1	0.0443152	0.0246535	0.107133
35.5	31.75	1	0.0328359	0.0301865	0.11579
35.5	32	1	0.04124	0.0152772	0.0920384
35.5	32.25	1	0.0670679	0.0395359	0.131471
35.5	32.5	1	0.0689997	0.0618938	0.15163
35.5	32.75	1	0.062944	0.039553	0.117361
35.5	33	1	0.103283	0.0521291	0.138903
35.5	33.25	1	0.0534276	0.0519395	0.141323
35.5	33.5	1	0.0566715	0.0527865	0.142472
35.5	33.75	1	0.0605592	0.0369367	0.116682
35.5	34	1	0.0897069	0.0484963	0.125832
35.5	34.25	1	0.110341	0.0760549	0.177484
35.5	34.5	1	0.0459938	-0.0213714	0.0909084
35.5	34.75	1	0.0831328	0.0172139	0.113675
35.625	-15	1	0.0389362	-0.0122633	0.0484156
35.625	-14.75	1	0.0517424	0.0131319	0.0603086
35.625	-14.5	1	0.0573172	-0.0024006	0.0577514
35.625	-14.25	1	0.0460599	0.00419294	0.0546409
35.625	-14	1	0.0490047	0.000975542	0.0553974
35.625	-13.75	1	0.0441235	0.0100187	0.0562904
35.625	-13.5	1	0.0491177	0.00174779	0.0460432
35.625	-13.25	1	0.0487287	0.00534087	0.0553454
35.625	-13	1	0.0525986	0.0102298	0.0531595
35.625	-12.75	1	0.0497985	0.00228231	0.0488519
35.625	-12.5	1	0.0534649	-0.00312091	0.0457535
35.625	-12.25	1	0.0655143	0.0189875	0.0735522
35.625	-12	1	0.0574571	0.00875654	0.0626392
35.625	-11.75	1	0.0590698	0.0103534	0.0629844
35.625	-11.5	1	0.0578006	-0.0126147	0.0509549
35.625	-11.25	1	0.0603084	0.0260479	0.0698396
35.625	-11	1	0.128685	0.0490722	0.143139
35.625	-10.75	1	0.0385085	0.00278846	0.0424346
35.625	-10.5	1	0.0256132	-0.0046925	0.0370912
35.625	-10.25	1	0.0121105	-0.030411	0.00640136
35.625	-10	1	0.00798564	-0.0175083	0.0288745
35.625	-9.75	1	0.00461636	-0.0216601	0.0279371
35.625	-9.5	1	0.00323853	-0.0267336	0.0225467
35.625	-9.25	1	0.0063557	-0.0431919	0.00232903
35.625	-9	1	0.0227583	-0.0263085	0.0178374
35.625	-8.75	1	0.0284251	-0.0306441	0.0225638
35.625	-8.5	1	0.0243078	-0.0374826	0.0183195
35.625	-8.25	1	0.0337876	-0.0385121	0.0261889
35.625	-8	1	0.0665992	-0.0138508	0.0464564
35.625	-7.75	1	0.0326558	-0.0540796	0.0245827
35.625	-7.5	1	0.0285755	-0.0331583	0.0525239
35.625	-7.25	1	0.0277149	-0.0340143	0.0432837
35.625	-7	1	0.00852637	-0.045173	0.0339046
35.625	-6.75	1	-0.0142747	-0.0737883	0.000749507
35.625	-6.5	1	-0.0327691	-0.0689558	0.0169394
35.625	-6.25	1	-0.0517843	-0.0537446	0.0216528
35.625	-6	0
35.625	-5.75	0
35.625	-5.5	0
35.625	-5.25	1	0.0239164	0.00372923	0.148027
35.625	-5	1	-0.00585212	-0.028246	0.0785832
35.625	-4.75	1	0.0745726	0.0307997	0.126049
35.625	-4.5	1	0.0141823	-0.0364506	0.0484202
35.625	-4.25	1	-0.0111823	-0.0469921	-0.000260749
35.625	-4	1	-0.0147847	-0.0665088	-0.00848872
35.625	-3.75	1	-0.0274403	-0.0793586	-0.00723826
35.625	-3.5	1	-0.0253781	-0.0561586	-0.0105346
35.625	-3.25	1	0.0100536	-0.04934	0.0147841
35.625	-3	1	0.0207914	-0.0326984	0.0384422
35.625	-2.75	1	0.0127917	-0.063987	0.0226301
35.625	-2.5	1	0.00403292	-0.0822762	-0.0106039
35.625	-2.25	1	0.0103381	-0.0626376	0.00559476
35.625	-2	1	0.00810407	-0.0720456	-0.00565203
35.625	-1.75	1	0.00631883	-0.0821443	-0.0218769
35.625	-1.5	1	0.0104629	-0.10406	-0.0321273
35.625	-1.25	1	-0.0197094	-0.0990077	-0.00659244
35.625	-1	0
35.625	-0.75	0
35.625	-0.5	0
35.625	-0.25	0
35.625	0	0
35.625	0.25	0
35.625	0.5	0
35.625	0.75	0
35.625	1	0
35.625	1.25	0
35.625	1.5	0
35.625	1.75	0
35.625	2	0
35.625	2.25	0
35.625	2.5	0
35.625	2.75	0
35.625	3	0
35.625	3.25	0
35.625	3.5	0
35.625	3.75	0
35.625	4	0
35.625	4.25	0
35.625	4.5	0
35.625	4.75	0
35.625	5	0
35.625	5.25	0
35.625	5.5	0
35.625	5.75	0
35.625	6	0
35.625	6.25	0
35.625	6.5	0
35.625	6.75	0
35.625	7	0
35.625	7.25	0
35.625	7.5	0
35.625	7.75	0
35.625	8	0
35.625	8.25	0
35.625	8.5	0
35.625	8.75	0
35.625	9	0
35.625	9.25	0
35.625	9.5	0
35.625	9.75	0
35.625	10	0
35.625	10.25	0
35.625	10.5	0
35.625	10.75	1	0.322204	0.254538	0.776727
35.625	11	1	0.333542	0.155772	0.785816
35.625	11.25	1	0.234469	0.0415354	0.638855
35.625	11.5	1	0.302851	0.15386	0.667771
35.625	11.75	1	0.204874	0.101445	0.58346
35.625	12	1	0.254897	0.0704606	0.598762
35.625	12.25	1	0.219694	0.0678379	0.466076
35.625	12.5	1	0.301132	0.145823	0.597858
35.625	12.75	1	0.297254	-0.0450093	0.51162
35.625	13	1	0.261165	0.166177	0.58036
35.625	13.25	1	0.281179	0.0849205	0.49746
35.625	13.5	1	0.212737	0.0623547	0.544176
35.625	13.75	1	0.144525	-0.0148074	0.342997
35.625	14	1	0.155406	-0.0211638	0.293795
35.625	14.25	1	0.176215	0.0157429	0.341315
35.625	14.5	1	0.175058	-0.055734	0.344798
35.625	14.75	1	0.141065	0.00153095	0.360336
35.625	15	1	0.17014	0.0106307	0.385183
35.625	15.25	1	0.176554	-0.0233099	0.294514
35.625	15.5	1	0.150425	0.010081	0.336134
35.625	15.75	1	0.157859	-0.0451379	0.322688
35.625	16	1	0.167919	0.00358425	0.296499
35.625	16.25	1	0.147274	-0.0608197	0.295945
35.625	16.5	1	0.139292	-0.0766797	0.275134
35.625	16.75	1	0.144514	-0.0493658	0.254669
35.625	17	1	0.249059	-0.0197942	0.345205
35.625	17.25	1	0.222366	-0.064855	0.340451
35.625	17.5	1	0.161118	-0.0360334	0.306513
35.625	17.75	1	0.120417	-0.0629709	0.279571
35.625	18	1	0.129139	-0.105392	0.209392
35.625	18.25	1	0.16382	-0.0414684	0.208219
35.625	18.5	1	0.192313	-0.0701612	0.229162
35.625	18.75	1	0.166666	-0.0858969	0.216826
35.625	19	1	0.122576	-0.0867086	0.14208
35.625	19.25	1	0.145839	-0.108164	0.149619
35.625	19.5	1	0.165225	-0.0993702	0.151421
35.625	19.75	1	0.125197	-0.115785	0.150081
35.625	20	1	0.149836	-0.11123	0.184252
35.625	20.25	1	0.092278	-0.202605	0.0312076
35.625	20.5	1	0.0774249	-0.133888	0.0558769
35.625	20.75	1	0.274704	-0.120146	0.381782
35.625	21	1	0.0713989	-0.126798	0.071138
35.625	21.25	1	0.00313515	-0.147806	0.0379038
35.625	21.5	1	0.0075813	-0.174498	0.0711351
35.625	21.75	1	0.0469853	-0.154434	0.117925
35.625	22	1	0.0413263	-0.122981	0.0902877
35.625	22.25	1	0.0442229	-0.124743	0.0853411
35.625	22.5	1	0.0292032	-0.113743	0.107323
35.625	22.75	1	0.0136438	-0.119802	0.0858078
35.625	23	1	0.0387995	-0.107305	0.100484
35.625	23.25	1	-0.00895045	-0.05429	0.11907
35.625	23.5	1	-0.0484464	-0.175957	0.0191067
35.625	23.75	1	-0.00689278	-0.179153	0.0844268
35.625	24	1	0.000525495	-0.162921	0.0884926
35.625	24.25	1	0.0556087	-0.084527	0.161974
35.625	24.5	1	0.0798319	-0.0455917	0.202244
35.625	24.75	1	0.0496706	-0.0641439	0.189912
35.625	25	1	0.037475	-0.0370616	0.175205
35.625	25.25	1	0.0349139	-0.00261209	0.20444
35.625	25.5	1	0.0553302	0.0173095	0.212818
35.625	25.75	1	0.00571464	0.00493952	0.148596
35.625	26	1	0.00209541	0.0121483	0.154681
35.625	26.25	1	2.01507e-05	-0.00480756	0.146576
35.625	26.5	1	-0.00306974	0.00639613	0.160317
35.625	26.75	1	-0.00226918	-0.0212299	0.102229
35.625	27	1	-0.019346	-0.00715513	0.144879
35.625	27.25	1	-0.00444465	-0.0451916	0.0939385
35.625	27.5	1	-0.00138536	-0.048971	0.0868006
35.625	27.75	1	-0.00280957	-0.0302056	0.0981554
35.625	28	1	-0.0328451	-0.0283626	0.0639637
35.625	28.25	1	-0.0254055	-0.0484596	0.0662027
35.625	28.5	1	-0.0181603	-0.0511819	0.0542005
35.625	28.75	1	-0.0223431	-0.0794332	0.058877
35.625	29	1	0.00817993	-0.0400763	0.0844314
35.625	29.25	1	0.0384997	-0.0112636	0.0981264
35.625	29.5	1	0.0443235	-0.0100818	0.110165
35.625	29.75	1	0.047532	0.00781115	0.0955209
35.625	30	1	0.047245	0.0092008	0.0869964
35.625	30.25	1	0.0293986	-0.00817302	0.0794365
35.625	30.5	1	0.0422685	0.0164541	0.0845188
35.625	30.75	1	0.0339547	-0.00780493	0.0886199
35.625	31	1	0.0346162	0.00599389	0.0755099
35.625	31.25	1	0.0512736	0.0211772	0.0829612
35.625	31.5	1	0.032471	0.0330785	0.108846
35.625	31.75	1	0.0425619	0.024972	0.0985143
35.625	32	1	0.0589136	0.029827	0.108183
35.625	32.25	1	0.0553737	0.0165282	0.113748
35.625	32.5	1	0.0731515	0.0299213	0.114453
35.625	32.75	1	0.056276	0.033374	0.108107
35.625	33	1	0.0461274	0.0180697	0.0984326
35.625	33.25	1	0.0610848	0.0403857	0.118028
35.625	33.5	1	0.0715508	0.0523461	0.124775
35.625	33.75	1	0.0751862	0.0320167	0.134791
35.625	34	1	0.0613946	0.0541538	0.122496
35.625	34.25	1	0.0446586	0.0377713	0.1053
35.625	34.5	1	0.0807333	0.0672043	0.145871
35.625	34.75	1	0.0574874	0.000542518	0.0937627
35.75	-15	1	0.0416458	0.011525	0.0583134
35.75	-14.75	1	0.0495279	0.0205526	0.061303
35.75	-14.5	1	0.058739	0.0270708	0.0683528
35.75	-14.25	1	0.0482125	0.0038769	0.059834
35.75	-14	1	0.0495015	0.0146536	0.0550956
35.75	-13.75	1	0.0496741	0.00367868	0.0497151
35.75	-13.5	1	0.0477893	-0.000552521	0.048701
35.75	-13.25	1	0.050681	0.0077368	0.0601197
35.75	-13	1	0.0607128	0.00613709	0.0617757
35.75	-12.75	1	0.0542588	-0.00738082	0.0477141
35.75	-12.5	1	0.054824	0.0135175	0.0653757
35.75	-12.25	1	0.0534503	0.00489297	0.0617852
35.75	-12	1	0.0583883	0.00339793	0.0612242
35.75	-11.75	1	0.0618391	0.00913019	0.066871
35.75	-11.5	1	0.0631917	-0.0146859	0.0496219
35.75	-11.25	1	0.0581729	-0.00553368	0.054099
35.75	-11	1	0.0420818	-0.00789835	0.0385916
35.75	-10.75	1	0.0345839	-0.0156213	0.0326445
35.75	-10.5	1	0.0199183	-0.0102342	0.03556
35.75	-10.25	1	0.0157961	-0.0282793	0.01365
35.75	-10	1	0.00964661	-0.0144192	0.0231525
35.75	-9.75	1	0.00964936	-0.0207153	0.0295517
35.75	-9.5	1	0.0108216	-0.0366968	0.0135213
35.75	-9.25	1	0.00315432	-0.0265193	0.00875153
35.75	-9	1	0.0100893	-0.0320398	0.0183669
35.75	-8.75	1	0.0186609	-0.0264524	0.0195219
35.75	-8.5	1	0.0139225	-0.0375108	0.0168984
35.75	-8.25	1	0.0380544	-0.0397623	0.0320546
35.75	-8	1	0.0513557	-0.0129543	0.0456151
35.75	-7.75	1	0.0283082	-0.0450091	0.0255158
35.75	-7.5	1	0.0280351	-0.0439148	0.0416042
35.75	-7.25	1	0.0225288	-0.0278352	0.0602266
35.75	-7	1	0.019129	-0.0505643	0.045079
35.75	-6.75	1	-0.023526	-0.0787951	0.00935697
35.75	-6.5	1	-0.0304627	-0.0731982	0.0042238
35.75	-6.25	1	-0.027444	-0.0684806	0.00920964
35.75	-6	1	-0.044495	-0.0968067	-0.0220426
35.75	-5.75	1	0.0149315	-0.0680989	0.00662099
35.75	-5.5	1	0.0124122	-0.0160909	0.0456057
35.75	-5.25	1	-0.021285	-0.0353757	0.0865888
35.75	-5	1	0.0161653	-0.022639	0.0956377
35.75	-4.75	1	0.0121794	-0.017204	0.0482058
35.75	-4.5	1	-0.0154627	-0.0385368	0.00402044
35.75	-4.25	1	-0.0253594	-0.0527756	-0.00924625
35.75	-4	1	-0.0417599	-0.0646903	-0.0229807
35.75	-3.75	1	-0.0192269	-0.0758543	-0.0177841
35.75	-3.5	1	0.00685631	-0.076158	0.00114624
35.75	-3.25	1	0.00661297	-0.0604781	0.00165919
35.75	-3	1	-0.0290247	-0.0658053	-0.0204438
35.75	-2.75	1	-0.00263473	-0.0485308	0.00494459
35.75	-2.5	1	-0.0143947	-0.0802979	-0.024512
35.75	-2.25	1	-0.00342674	-0.0706266	-0.0175674
35.75	-2	1	-0.0394039	-0.108829	-0.0597997
35.75	-1.75	1	-0.0423961	-0.118058	-0.0624212
35.75	-1.5	1	-0.0167788	-0.10049	-0.0363923
35.75	-1.25	1	0.00383721	-0.0681961	-0.00170011
35.75	-1	1	0.0214462	-0.0928503	0.0115055
35.75	-0.75	1	0.0332768	-0.0765379	0.0139838
35.75	-0.5	0
35.75	-0.25	0
35.75	0	0
35.75	0.25	0
35.75	0.5	0
35.75	0.75	0
35.75	1	0
35.75	1.25	0
35.75	1.5	0
35.75	1.75	0
35.75	2	0
35.75	2.25	0
35.75	2.5	0
35.75	2.75	0
35.75	3	0
35.75	3.25	0
35.75	3.5	0
35.75	3.75	0
35.75	4	0
35.75	4.25	0
35.75	4.5	0
35.75	4.75	0
35.75	5	0
35.75	5.25	0
35.75	5.5	0
35.75	5.75	0
35.75	6	0
35.75	6.25	0
35.75	6.5	0
35.75	6.75	0
35.75	7	0
35.75	7.25	0
35.75	7.5	0
35.75	7.75	0
35.75	8	0
35.75	8.25	0
35.75	8.5	0
35.75	8.75	0
35.75	9	0
35.75	9.25	0
35.75	9.5	0
35.75	9.75	0
35.75	10	0
35.75	10.25	0
35.75	10.5	1	0.363136	0.201001	0.715163
35.75	10.75	1	0.348167	0.114729	0.650735
35.75	11	1	0.198886	0.183451	0.605906
35.75	11.25	1	0.177355	0.0512603	0.485973
35.75	11.5	1	0.216336	0.0175143	0.596569
35.75	11.75	1	0.26658	0.114379	0.621808
35.75	12	1	0.198238	0.0705943	0.507213
35.75	12.25	1	0.202011	0.0538036	0.504037
35.75	12.5	1	0.200092	0.029104	0.567818
35.75	12.75	1	0.237553	0.169095	0.54875
35.75	13	1	0.188525	0.161477	0.462406
35.75	13.25	1	0.231589	0.0230486	0.458167
35.75	13.5	1	0.236107	0.065044	0.452607
35.75	13.75	1	0.207614	0.0238166	0.396499
35.75	14	1	0.169863	-5.9778e-05	0.315448
35.75	14.25	1	0.15028	0.00997118	0.324328
35.75	14.5	1	0.163008	0.0257799	0.400572
35.75	14.75	1	0.169837	-0.0282099	0.339675
35.75	15	1	0.156942	0.0354707	0.312534
35.75	15.25	1	0.127557	-0.0296179	0.235251
35.75	15.5	1	0.123832	-0.0190126	0.313172
35.75	15.75	1	0.157608	-0.0280303	0.326773
35.75	16	1	0.194714	0.0583178	0.348557
35.75	16.25	1	0.138589	-0.0365092	0.258758
35.75	16.5	1	0.145371	-0.0396511	0.253757
35.75	16.75	1	0.230217	0.0169441	0.416406
35.75	17	1	0.268452	0.00273677	0.380224
35.75	17.25	1	0.236276	-0.0596654	0.330237
35.75	17.5	1	0.124458	-0.0694633	0.239137
35.75	17.75	1	0.139662	-0.0449812	0.235535
35.75	18	1	0.129904	-0.0357529	0.23053
35.75	18.25	1	0.143997	0.00114443	0.239418
35.75	18.5	1	0.167803	-0.0765369	0.186002
35.75	18.75	1	0.174885	-0.044538	0.223733
35.75	19	1	0.152354	-0.0726414	0.145808
35.75	19.25	1	0.131341	-0.0930516	0.124336
35.75	19.5	1	0.125652	-0.112169	0.161604
35.75	19.75	1	0.308743	-0.0931641	0.364711
35.75	20	1	0.162669	-0.121948	0.197523
35.75	20.25	1	0.0936719	-0.200139	0.0159398
35.75	20.5	1	0.12213	-0.159725	0.0918571
35.75	20.75	1	0.267556	-0.139305	0.352847
35.75	21	1	0.0509491	-0.142018	0.0924413
35.75	21.25	1	0.0166629	-0.170676	0.0322696
35.75	21.5	1	0.0132109	-0.164788	0.0628907
35.75	21.75	1	0.0438606	-0.114324	0.0951734
35.75	22	1	0.0338818	-0.121858	0.0940513
35.75	22.25	1	0.00744364	-0.105552	0.089261
35.75	22.5	1	0.0327885	-0.107525	0.103773
35.75	22.75	1	0.047698	-0.104194	0.1206
35.75	23	1	0.0333043	-0.115714	0.0899711
35.75	23.25	1	0.00931369	-0.0487353	0.132796
35.75	23.5	1	-0.0191013	-0.144593	0.0710283
35.75	23.75	1	-0.0225093	-0.141318	0.0435576
35.75	24	1	0.00679653	-0.156785	0.0847551
35.75	24.25	1	0.0446181	-0.0674026	0.15201
35.75	24.5	1	0.0618819	-0.0864442	0.145724
35.75	24.75	1	0.0502341	-0.0381573	0.195135
35.75	25	1	0.0250554	-0.0114634	0.155045
35.75	25.25	1	0.035679	0.0105661	0.189096
35.75	25.5	1	0.0268821	0.0144072	0.174578
35.75	25.75	1	-0.00197063	-0.00653154	0.155015
35.75	26	1	0.00278129	-0.013331	0.134737
35.75	26.25	1	0.00196155	-0.00741301	0.107362
35.75	26.5	1	-0.00122	-0.0397992	0.11746
35.75	26.75	1	-0.0026016	-0.0114627	0.134708
35.75	27	1	-0.00833864	0.00286864	0.141053
35.75	27.25	1	0.00817912	-0.0148288	0.137948
35.75	27.5	1	0.0144837	-0.0408085	0.109855
35.75	27.75	1	-0.0167905	-0.0269505	0.069855
35.75	28	1	-0.0289672	-0.0515524	0.068792
35.75	28.25	1	-0.0308752	-0.0484498	0.0719227
35.75	28.5	1	-0.020929	-0.0779715	0.0526842
35.75	28.75	1	-0.0235321	-0.088585	0.0188726
35.75	29	1	-0.0172062	-0.0599715	0.0413091
35.75	29.25	1	0.0574848	0.012626	0.127298
35.75	29.5	1	0.062481	0.0322472	0.129804
35.75	29.75	1	0.0483146	0.0153077	0.113855
35.75	30	1	0.0297423	0.00480606	0.0773862
35.75	30.25	1	0.00274461	-0.00973574	0.0606366
35.75	30.5	1	0.021814	0.00333297	0.0849504
35.75	30.75	1	0.0375077	0.00848585	0.0899299
35.75	31	1	0.0666651	0.0139716	0.0969881
35.75	31.25	1	0.045193	0.0173285	0.0991086
35.75	31.5	1	0.0924414	0.064565	0.127552
35.75	31.75	1	0.0421556	0.0301353	0.103432
35.75	32	1	0.0612468	0.052008	0.118556
35.75	32.25	1	0.0762324	0.042331	0.122115
35.75	32.5	1	0.0831994	0.0565837	0.133867
35.75	32.75	1	0.0423341	0.0259485	0.0920198
35.75	33	1	0.0523513	0.0190787	0.0927841
35.75	33.25	1	0.077771	0.0530414	0.123562
35.75	33.5	1	0.0525077	0.00658972	0.113436
35.75	33.75	1	0.0723078	0.00919331	0.114808
35.75	34	1	0.125677	0.0899249	0.175289
35.75	34.25	1	0.0787373	0.020917	0.126244
35.75	34.5	1	0.0461906	0.00127721	0.095766
35.75	34.75	1	0.0349904	0.00670987	0.100214
35.875	-15	1	0.0449675	-0.00110526	0.0609707
35.875	-14.75	1	0.0443665	0.0103309	0.0600167
35.875	-14.5	1	0.0570219	0.0108827	0.0611084
35.875	-14.25	1	0.0539805	-0.00500123	0.0474252
35.875	-14	1	0.050245	-0.00765038	0.0541064
35.875	-13.75	1	0.0553594	0.00187563	0.0451647
35.875	-13.5	1	0.0517095	-0.00735011	0.0459089
35.875	-13.25	1	0.051922	-0.000185291	0.052505
35.875	-13	1	0.0546291	-0.00617285	0.0523938
35.875	-12.75	1	0.0499063	-0.0142412	0.0394528
35.875	-12.5	1	0.0498223	-0.00075669	0.0542467
35.875	-12.25	1	0.0600517	0.00179274	0.0526018
35.875	-12	1	0.050571	0.0113626	0.0586059
35.875	-11.75	1	0.0633208	0.0116231	0.0618149
35.875	-11.5	1	0.0623976	-0.00642312	0.0546517
35.875	-11.25	1	0.0554768	0.000418433	0.0460567
35.875	-11	1	0.0328304	-0.0088263	0.0349828
35.875	-10.75	1	0.0355869	-0.00287889	0.0446295
35.875	-10.5	1	0.0310932	-0.0153681	0.032274
35.875	-10.25	1	0.0172147	-0.027385	0.0205367
35.875	-10	1	0.0169697	-0.0257893	0.0229531
35.875	-9.75	1	0.0191605	-0.0274343	0.025475
35.875	-9.5	1	0.0107342	-0.02776	0.0192069
35.875	-9.25	1	0.0104896	-0.0272438	0.00375683
35.875	-9	1	0.0111317	-0.038429	0.0111111
35.875	-8.75	1	0.0138615	-0.0276623	0.0117576
35.875	-8.5	1	0.0142216	-0.0501448	-0.0010452
35.875	-8.25	1	0.0157985	-0.0361935	0.0095885
35.875	-8	1	0.0831582	-0.0277365	0.0540645
35.875	-7.75	1	0.0305939	-0.0393148	0.0356732
35.875	-7.5	1	0.024	-0.0302242	0.0404078
35.875	-7.25	1	0.03352	-0.0271654	0.0655076
35.875	-7	1	0.00397678	-0.0507894	0.056451
35.875	-6.75	1	-0.0182057	-0.0857326	0.011211
35.875	-6.5	1	-0.0236512	-0.0520451	0.0170241
35.875	-6.25	1	-0.0322655	-0.0614499	0.0326017
35.875	-6	1	-0.0448275	-0.0520402	0.0112224
35.875	-5.75	1	-0.0218757	-0.0740033	-0.0113817
35.875	-5.5	1	0.0270054	-0.0303886	0.0370337
35.875	-5.25	1	0.00668107	-0.0353153	0.0916813
35.875	-5	1	0.0103734	-0.0127903	0.0436515
35.875	-4.75	1	0.00810251	-0.0303189	0.0304631
35.875	-4.5	1	-0.0107997	-0.0385832	0.00792268
35.875	-4.25	1	-0.0177399	-0.0412189	0.00363506
35.875	-4	1	-0.000237599	-0.0472886	0.00465044
35.875	-3.75	1	-0.0026524	-0.038624	0.00993594
35.875	-3.5	1	0.00403834	-0.0578368	-0.00776091
35.875	-3.25	1	-0.0222638	-0.0814766	-0.0340601
35.875	-3	1	-0.0247081	-0.0686686	-0.0190386
35.875	-2.75	1	-0.00322953	-0.0662634	-0.0121018
35.875	-2.5	1	-0.0274748	-0.0798675	-0.0248758
35.875	-2.25	1	-0.0153308	-0.0697926	-0.0181716
35.875	-2	1	-0.0129159	-0.0748631	-0.0226901
35.875	-1.75	1	-0.0445352	-0.096576	-0.055783
35.875	-1.5	1	-0.0346138	-0.104002	-0.0482952
35.875	-1.25	1	-0.00633179	-0.0571119	0.00550434
35.875	-1	1	0.000178925	-0.0304001	0.0315762
35.875	-0.75	1	-0.00974607	-0.0656843	0.00960969
35.875	-0.5	1	0.00797617	-0.094218	0.00163848
35.875	-0.25	1	0.00491195	-0.103028	-0.00855135
35.875	0	0
35.875	0.25	0
35.875	0.5	0
35.875	0.75	0
35.875	1	0
35.875	1.25	0
35.875	1.5	0
35.875	1.75	0
35.875	2	0
35.875	2.25	0
35.875	2.5	0
35.875	2.75	0
35.875	3	0
35.875	3.25	0
35.875	3.5	0
35.875	3.75	0
35.875	4	0
35.875	4.25	0
35.875	4.5	0
35.875	4.75	0
35.875	5	0
35.875	5.25	0
35.875	5.5	0
35.875	5.75	0
35.875	6	0
35.875	6.25	0
35.875	6.5	0
35.875	6.75	0
35.875	7	0
35.875	7.25	0
35.875	7.5	0
35.875	7.75	0
35.875	8	0
35.875	8.25	0
35.875	8.5	0
35.875	8.75	0
35.875	9	0
35.875	9.25	0
35.875	9.5	0
35.875	9.75	0
35.875	10	0
35.875	10.25	0
35.875	10.5	1	0.289801	0.111862	0.615387
35.875	10.75	1	0.262065	0.170645	0.72888
35.875	11	1	0.156648	0.0307202	0.521313
35.875	11.25	1	0.146736	0.104381	0.506632
35.875	11.5	1	0.18284	0.0469984	0.539487
35.875	11.75	1	0.231668	-0.0104294	0.607425
35.875	12	1	0.160138	0.00831747	0.495514
35.875	12.25	1	0.146608	0.030788	0.476455
35.875	12.5	1	0.108768	0.0820828	0.454757
35.875	12.75	1	0.1449	0.125776	0.556706
35.875	13	1	0.159946	0.097178	0.506435
35.875	13.25	1	0.179761	0.0225152	0.415699
35.875	13.5	1	0.201323	-0.0277597	0.392795
35.875	13.75	1	0.210682	0.0227307	0.431476
35.875	14	1	0.23323	-0.0751307	0.388344
35.875	14.25	1	0.181772	0.0894043	0.451675
35.875	14.5	1	0.242131	-0.0358847	0.450424
35.875	14.75	1	0.185165	-0.0947281	0.362523
35.875	15	1	0.181102	-0.0483349	0.350899
35.875	15.25	1	0.169152	-0.00657482	0.292119
35.875	15.5	1	0.151878	-0.0201567	0.302208
35.875	15.75	1	0.180167	-0.0554292	0.334166
35.875	16	1	0.14568	-0.0422064	0.299087
35.875	16.25	1	0.0985141	0.0390919	0.273345
35.875	16.5	1	0.113756	-0.0107375	0.307751
35.875	16.75	1	0.215671	0.0117258	0.384112
35.875	17	1	0.248306	-0.0875807	0.382923
35.875	17.25	1	0.241504	-0.0726089	0.262647
35.875	17.5	1	0.142282	-0.0745302	0.226292
35.875	17.75	1	0.144334	-0.0586695	0.262598
35.875	18	1	0.129382	-0.0765747	0.189158
35.875	18.25	1	0.0896433	-0.130971	0.137922
35.875	18.5	1	0.110486	-0.0997875	0.203731
35.875	18.75	1	0.120562	-0.0642565	0.153314
35.875	19	1	0.094846	-0.0998818	0.144935
35.875	19.25	1	0.0687227	-0.158237	0.148037
35.875	19.5	1	0.113502	-0.0845574	0.140179
35.875	19.75	1	0.302735	0.0145282	0.471611
35.875	20	1	0.221652	-0.160792	0.244573
35.875	20.25	1	0.0949834	-0.137838	0.0297088
35.875	20.5	1	0.0768846	-0.191872	0.0320454
35.875	20.75	1	0.119302	-0.128396	0.12981
35.875	21	1	0.0484456	-0.119687	0.0634989
35.875	21.25	1	0.0209241	-0.16698	0.00472018
35.875	21.5	1	0.0147098	-0.156509	0.10233
35.875	21.75	1	0.0616674	-0.145377	0.0787099
35.875	22	1	0.0172662	-0.165604	0.0774276
35.875	22.25	1	0.0297931	-0.113213	0.084145
35.875	22.5	1	0.0411417	-0.13688	0.076541
35.875	22.75	1	0.0422187	-0.0955971	0.109553
35.875	23	1	0.0771884	-0.074033	0.153989
35.875	23.25	1	0.0160525	-0.0466558	0.129192
35.875	23.5	1	-0.00998949	-0.127176	0.0742311
35.875	23.75	1	0.00703674	-0.110543	0.109085
35.875	24	1	0.0605515	-0.0483448	0.164361
35.875	24.25	1	0.0525573	-0.0313657	0.160833
35.875	24.5	1	0.0449739	-0.0811786	0.150211
35.875	24.75	1	0.0569391	0.00554454	0.222224
35.875	25	1	0.0295507	-0.0257721	0.187302
35.875	25.25	1	0.0369011	-0.00647877	0.169476
35.875	25.5	1	0.00465996	-0.0286577	0.130498
35.875	25.75	1	0.00763766	-0.0284379	0.132228
35.875	26	1	0.00216879	-0.0330686	0.126134
35.875	26.25	1	-0.013745	-0.0216598	0.143034
35.875	26.5	1	0.0101431	-0.0709246	0.103609
35.875	26.75	1	-0.00303715	-0.0134362	0.128887
35.875	27	1	-0.0151977	-0.0516875	0.109876
35.875	27.25	1	-0.0167276	-0.0244846	0.105475
35.875	27.5	1	-0.00112043	-0.0313272	0.0843752
35.875	27.75	1	-0.0180261	-0.0198457	0.0883443
35.875	28	1	-0.0132303	-0.0198028	0.0934243
35.875	28.25	1	-0.0307415	-0.0644166	0.0214151
35.875	28.5	1	-0.0270453	-0.060994	0.042247
35.875	28.75	1	-0.0342203	-0.0866933	0.0250923
35.875	29	1	-0.0131375	-0.059727	0.0518675
35.875	29.25	1	0.0800398	0.0474929	0.128389
35.875	29.5	1	0.0612	0.0140358	0.136154
35.875	29.75	1	0.0401152	0.0263662	0.109575
35.875	30	1	0.0142983	-0.0349422	0.0633834
35.875	30.25	1	0.0051186	0.00215822	0.0754114
35.875	30.5	1	-0.00175523	-0.0100055	0.0672528
35.875	30.75	1	0.130669	0.0927838	0.192931
35.875	31	1	0.107246	0.0662836	0.165972
35.875	31.25	1	0.0864272	0.0367559	0.105382
35.875	31.5	1	0.0655321	0.0477463	0.109278
35.875	31.75	1	0.0575682	0.0395369	0.122936
35.875	32	1	0.066741	0.0386428	0.106987
35.875	32.25	1	0.0835774	0.063129	0.135179
35.875	32.5	1	0.0947666	0.0639675	0.13649
35.875	32.75	1	0.0764996	0.0473653	0.119798
35.875	33	1	0.0714098	0.0707196	0.141795
35.875	33.25	1	0.126402	0.0741852	0.167552
35.875	33.5	1	0.0869956	0.0282559	0.115473
35.875	33.75	1	0.155144	0.0698515	0.169834
35.875	34	1	0.15837	0.0858279	0.163398
35.875	34.25	1	0.0766977	0.0308277	0.103841
35.875	34.5	1	0.0530833	-0.000945937	0.0886142
35.875	34.75	1	0.037934	-0.000977196	0.0763652
36	-15	1	0.0496626	0.00576169	0.059358
36	-14.75	1	0.044202	0.00621119	0.0621156
36	-14.5	1	0.0458176	-0.000838608	0.0493798
36	-14.25	1	0.0560591	0.0158199	0.0667144
36	-14	1	0.0564996	0.019594	0.0610126
36	-13.75	1	0.056573	0.00717317	0.0562928
36	-13.5	1	0.0562335	-0.0074719	0.0546169
36	-13.25	1	0.0540954	-0.0157928	0.055995
36	-13	1	0.0588648	0.0121876	0.05885
36	-12.75	1	0.0538513	-0.000249454	0.0563831
36	-12.5	1	0.0559376	0.00333226	0.058782
36	-12.25	1	0.0571763	0.00297736	0.0611381
36	-12	1	0.0518756	0.0091457	0.0603123
36	-11.75	1	0.0655652	-0.000409022	0.0566805
36	-11.5	1	0.0572432	-0.00617652	0.0456501
36	-11.25	1	0.063506	0.00626517	0.0643834
36	-11	1	0.0365068	-0.0149845	0.0382888
36	-10.75	1	0.033688	-0.019453	0.0310271
36	-10.5	1	0.0314835	-0.00785914	0.0402405
36	-10.25	1	0.0257975	-0.0198483	0.031355
36	-10	1	0.0236351	-0.0291993	0.0195565
36	-9.75	1	0.0191565	-0.0225166	0.0375444
36	-9.5	1	0.020768	-0.0284353	0.0235447
36	-9.25	1	0.0137823	-0.0293184	0.0129754
36	-9	1	0.0168895	-0.0210998	0.0158903
36	-8.75	1	0.0220482	-0.0355925	0.0147096
36	-8.5	1	0.0144692	-0.0264338	0.0239637
36	-8.25	1	0.0179098	-0.0339543	0.0170338
36	-8	1	0.0290708	-0.0400595	0.0264415
36	-7.75	1	0.0298276	-0.0440319	0.0156984
36	-7.5	1	0.0387358	-0.0388709	0.0314911
36	-7.25	1	0.0336942	-0.0381755	0.0430714
36	-7	1	0.0279426	-0.0468197	0.0320684
36	-6.75	1	-0.0162127	-0.0707423	-0.000966937
36	-6.5	1	-0.0188837	-0.0665613	0.0204014
36	-6.25	1	-0.0337459	-0.0933141	-0.0266982
36	-6	1	-0.041368	-0.0850309	-0.0224316
36	-5.75	1	-0.0354327	-0.0620702	0.00311048
36	-5.5	1	-0.0268056	-0.0616311	-0.00615818
36	-5.25	1	-0.0110983	-0.0440014	0.0327708
36	-5	1	-0.000616869	-0.0403243	0.0225125
36	-4.75	1	-0.0157601	-0.022266	0.0205391
36	-4.5	1	-0.00948612	-0.0415222	0.0102901
36	-4.25	1	0.0122405	-0.0166653	0.0493994
36	-4	1	0.00735591	-0.0414161	0.0111902
36	-3.75	1	-0.0140911	-0.0533774	-0.00474511
36	-3.5	1	-0.00332711	-0.0497995	0.00332188
36	-3.25	1	-0.0158315	-0.06327	-0.0126016
36	-3	1	-0.00176407	-0.0531727	0.0103397
36	-2.75	1	0.0205442	-0.04586	0.0203873
36	-2.5	1	0.0271094	-0.0559451	0.00329503
36	-2.25	1	0.00432206	-0.0559982	0.0140549
36	-2	1	0.0130652	-0.0511806	0.00745445
36	-1.75	1	-0.00366749	-0.0515771	0.00271244
36	-1.5	1	-0.0318286	-0.0737969	-0.0215859
36	-1.25	1	-0.0200554	-0.0773568	-0.00968297
36	-1	1	-0.0286142	-0.049107	0.0112703
36	-0.75	1	-0.0128623	-0.0667232	-0.0120749
36	-0.5	1	-0.0273085	-0.091882	-0.0318221
36	-0.25	1	-0.0147633	-0.105093	-0.0333863
36	0	1	-0.0253377	-0.103209	-0.0375218
36	0.25	0
36	0.5	0
36	0.75	0
36	1	0
36	1.25	0
36	1.5	0
36	1.75	0
36	2	0
36	2.25	0
36	2.5	0
36	2.75	0
36	3	0
36	3.25	0
36	3.5	0
36	3.75	0
36	4	0
36	4.25	0
36	4.5	0
36	4.75	0
36	5	0
36	5.25	0
36	5.5	0
36	5.75	0
36	6	0
36	6.25	0
36	6.5	0
36	6.75	0
36	7	0
36	7.25	0
36	7.5	0
36	7.75	0
36	8	0
36	8.25	0
36	8.5	0
36	8.75	0
36	9	0
36	9.25	0
36	9.5	0
36	9.75	0
36	10	0
36	10.25	0
36	10.5	1	0.264648	0.276376	0.763574
36	10.75	1	0.19509	0.263038	0.70706
36	11	1	0.193964	0.176352	0.647583
36	11.25	1	0.17442	0.178205	0.501829
36	11.5	1	0.236789	0.132114	0.632996
36	11.75	1	0.151496	0.0726166	0.574436
36	12	1	0.114364	0.0513989	0.540455
36	12.25	1	0.180782	0.0548222	0.491063
36	12.5	1	0.125479	0.0856381	0.477556
36	12.75	1	0.121369	0.030625	0.441097
36	13	1	0.248472	0.132466	0.558986
36	13.25	1	0.131072	0.102104	0.362782
36	13.5	1	0.165772	0.132806	0.401915
36	13.75	1	0.212681	-0.0249975	0.456732
36	14	1	0.170363	0.0100461	0.41727
36	14.25	1	0.272213	0.143882	0.54461
36	14.5	1	0.176059	0.0417339	0.404532
36	14.75	1	0.152415	0.0150423	0.33422
36	15	1	0.164654	-0.0318063	0.320052
36	15.25	1	0.14913	-0.0682896	0.232734
36	15.5	1	0.162625	-0.0162607	0.312968
36	15.75	1	0.137307	-0.0345571	0.288956
36	16	1	0.108166	0.0720968	0.331981
36	16.25	1	0.0800816	-0.0653626	0.232394
36	16.5	1	0.102799	-0.0534468	0.227356
36	16.75	1	0.177923	-0.0221464	0.35987
36	17	1	0.237248	0.0908992	0.391975
36	17.25	1	0.183819	-0.0349228	0.306238
36	17.5	1	0.14941	-0.0476982	0.267753
36	17.75	1	0.119025	-0.0163274	0.251745
36	18	1	0.105817	-0.0879997	0.192493
36	18.25	1	0.11558	-0.0970916	0.175956
36	18.5	1	0.0862027	-0.109708	0.174352
36	18.75	1	0.0900601	-0.111047	0.170271
36	19	1	0.0915299	-0.0647771	0.144404
36	19.25	1	0.0835331	-0.0822929	0.116069
36	19.5	1	0.112707	-0.0938466	0.132338
36	19.75	1	0.251353	-0.070199	0.294337
36	20	1	0.317931	-0.0993735	0.343937
36	20.25	1	0.0808304	-0.18732	0.0355688
36	20.5	1	0.112805	-0.168694	0.0831943
36	20.75	1	0.0795691	-0.141567	0.0599377
36	21	1	0.103262	-0.116928	0.136586
36	21.25	1	0.0486423	-0.158297	0.0591467
36	21.5	1	0.0544601	-0.152657	0.0530226
36	21.75	1	0.0371364	-0.14791	0.0619983
36	22	1	0.0222089	-0.104579	0.0867968
36	22.25	1	0.0136958	-0.182264	0.068283
36	22.5	1	0.0563005	-0.0987906	0.085282
36	22.75	1	0.0366972	-0.0755575	0.0909977
36	23	1	0.038503	-0.112074	0.0955543
36	23.25	1	0.0240748	-0.0775922	0.084391
36	23.5	1	-0.012642	-0.0811959	0.0858101
36	23.75	1	0.0104845	-0.101183	0.100742
36	24	1	0.053693	-0.056383	0.117074
36	24.25	1	0.0422885	0.000361275	0.162493
36	24.5	1	0.0392641	-0.084162	0.143702
36	24.75	1	0.0543091	-0.022055	0.151434
36	25	1	0.032992	0.0167694	0.187584
36	25.25	1	-0.00180639	-0.0330979	0.136716
36	25.5	1	0.00891063	-0.0510521	0.123388
36	25.75	1	0.00427495	0.00522268	0.161877
36	26	1	-0.00881261	-0.0271055	0.143296
36	26.25	1	-0.0138362	-0.0490655	0.119253
36	26.5	1	-0.0102429	-0.0382524	0.127326
36	26.75	1	-0.0259053	-0.0294044	0.105396
36	27	1	-0.0183889	-0.067232	0.0868964
36	27.25	1	-0.0129807	-0.0430768	0.07851
36	27.5	1	-0.0130672	-0.0339378	0.0888017
36	27.75	1	0.000918579	-0.0252149	0.11867
36	28	1	0.0573027	0.0529641	0.158997
36	28.25	1	-0.0278495	-0.0755058	0.0355586
36	28.5	1	-0.0430816	-0.0772141	0.0338796
36	28.75	1	-0.0383925	-0.0763303	0.0179068
36	29	1	-0.000876604	-0.0137108	0.0746729
36	29.25	1	0.0694964	0.0108371	0.123973
36	29.5	1	0.0862268	0.040707	0.156746
36	29.75	1	0.0149974	0.0172176	0.103022
36	30	1	0.000520138	0.00144222	0.0696519
36	30.25	1	0.0081653	-0.00580264	0.0822143
36	30.5	1	0.282285	0.114013	0.381838
36	30.75	1	0.0963308	0.0965298	0.168566
36	31	1	0.114841	0.0858001	0.17272
36	31.25	1	0.0937789	0.0684762	0.127818
36	31.5	1	0.0797243	0.0612864	0.131287
36	31.75	1	0.0815713	0.0558589	0.11591
36	32	1	0.0771893	0.0342125	0.115962
36	32.25	1	0.105404	0.066634	0.130186
36	32.5	0
36	32.75	0
36	33	1	0.0947406	0.0679905	0.136671
36	33.25	1	0.214105	0.150414	0.257424
36	33.5	1	0.159169	0.0829582	0.172937
36	33.75	1	0.119652	0.061341	0.169482
36	34	1	0.0963169	0.0413907	0.114285
36	34.25	1	0.0429461	0.0187445	0.098486
36	34.5	1	0.0259714	0.00372163	0.078608
36	34.75	1	0.012861	-0.0219516	0.0571123
36.125	-15	1	0.0353949	-0.00287044	0.0380656
36.125	-14.75	1	0.0448943	0.00377118	0.0599767
36.125	-14.5	1	0.0448028	0.00564085	0.0597611
36.125	-14.25	1	0.0578299	0.0142209	0.0620135
36.125	-14	1	0.0606488	0.0144701	0.0657268
36.125	-13.75	1	0.0508714	-0.00337978	0.044429
36.125	-13.5	1	0.0525235	0.00612961	0.055731
36.125	-13.25	1	0.0553948	0.00102801	0.0518503
36.125	-13	1	0.0569438	-0.0245384	0.0470505
36.125	-12.75	1	0.0494837	0.00812679	0.0531492
36.125	-12.5	1	0.0546041	0.00748949	0.0559129
36.125	-12.25	1	0.0519821	-0.00871959	0.0528719
36.125	-12	1	0.0572135	0.00227985	0.0626865
36.125	-11.75	1	0.0661914	-0.00613004	0.0576337
36.125	-11.5	1	0.0580493	-0.00166492	0.0573046
36.125	-11.25	1	0.0529935	-0.000118841	0.0538969
36.125	-11	1	0.0333086	-0.0281839	0.0320239
36.125	-10.75	1	0.050595	0.0119569	0.0711314
36.125	-10.5	1	0.0232716	-0.0151444	0.0279981
36.125	-10.25	1	0.0310436	-0.0071779	0.0293278
36.125	-10	1	0.0237092	-0.0117783	0.0357017
36.125	-9.75	1	0.0213815	-0.0169071	0.0391264
36.125	-9.5	1	0.0223924	-0.0228703	0.0327493
36.125	-9.25	1	0.0204414	-0.017473	0.0186722
36.125	-9	1	0.0150957	-0.0302169	0.0155152
36.125	-8.75	1	0.0156686	-0.0300245	0.0116377
36.125	-8.5	1	0.0193941	-0.0430019	0.0034855
36.125	-8.25	1	0.0306333	-0.0304281	0.0125653
36.125	-8	1	0.0412503	-0.0456925	0.0181992
36.125	-7.75	1	0.0365247	-0.0488877	0.0199822
36.125	-7.5	1	0.0399921	-0.0477413	0.0469676
36.125	-7.25	1	0.0391103	-0.0311285	0.0418903
36.125	-7	1	0.0371541	-0.045125	0.0579348
36.125	-6.75	1	-0.0022322	-0.0697703	0.0221852
36.125	-6.5	1	-0.0204651	-0.0793035	-0.00474959
36.125	-6.25	1	-0.0198483	-0.101277	-0.0109231
36.125	-6	1	-0.021837	-0.112867	-0.0372786
36.125	-5.75	1	0.0316732	-0.0353911	0.0235482
36.125	-5.5	1	0.0247246	-0.00463775	0.058696
36.125	-5.25	1	-0.0126375	-0.0504848	0.00604302
36.125	-5	1	-0.0125888	-0.0609317	-0.0103137
36.125	-4.75	1	-0.00266787	-0.0442203	0.00756585
36.125	-4.5	1	-0.0149448	-0.0400452	0.00513647
36.125	-4.25	1	0.0144903	-0.0435026	0.0341394
36.125	-4	1	0.00682431	-0.0315762	0.0206841
36.125	-3.75	1	-0.0203436	-0.0629878	-0.0134764
36.125	-3.5	1	-0.0257002	-0.0818939	-0.01473
36.125	-3.25	1	-0.0283388	-0.0865481	-0.00410951
36.125	-3	1	-0.000306442	-0.0593252	0.00954508
36.125	-2.75	1	-0.00730717	-0.0607157	-7.74226e-05
36.125	-2.5	1	0.0158507	-0.0531351	0.0338194
36.125	-2.25	1	0.0275266	-0.022816	0.0413721
36.125	-2	1	0.0423314	-0.0225908	0.0466601
36.125	-1.75	1	0.0186236	-0.0413557	0.0114356
36.125	-1.5	1	0.000106845	-0.0628183	-0.00842654
36.125	-1.25	1	-0.0336271	-0.0883961	-0.0451207
36.125	-1	1	-0.0298776	-0.0706337	-0.0191592
36.125	-0.75	1	-0.0469672	-0.0740318	-0.0123895
36.125	-0.5	1	-0.058792	-0.0863648	-0.0207115
36.125	-0.25	1	-0.0576259	-0.0921448	-0.0231445
36.125	0	1	-0.0272251	-0.122749	-0.0436289
36.125	0.25	1	-0.0343967	-0.116955	-0.0413509
36.125	0.5	0
36.125	0.75	0
36.125	1	0
36.125	1.25	0
36.125	1.5	0
36.125	1.75	0
36.125	2	0
36.125	2.25	0
36.125	2.5	0
36.125	2.75	0
36.125	3	0
36.125	3.25	0
36.125	3.5	0
36.125	3.75	0
36.125	4	0
36.125	4.25	0
36.125	4.5	0
36.125	4.75	0
36.125	5	0
36.125	5.25	0
36.125	5.5	0
36.125	5.75	0
36.125	6	0
36.125	6.25	0
36.125	6.5	0
36.125	6.75	0
36.125	7	0
36.125	7.25	0
36.125	7.5	0
36.125	7.75	0
36.125	8	0
36.125	8.25	0
36.125	8.5	0
36.125	8.75	0
36.125	9	0
36.125	9.25	0
36.125	9.5	0
36.125	9.75	0
36.125	10	0
36.125	10.25	0
36.125	10.5	1	0.174207	0.176248	0.63487
36.125	10.75	1	0.159069	0.137813	0.546205
36.125	11	1	0.199451	0.136721	0.599685
36.125	11.25	1	0.169923	0.147484	0.545833
36.125	11.5	1	0.147824	0.208276	0.573079
36.125	11.75	1	0.12468	0.129605	0.517709
36.125	12	1	0.21966	0.122898	0.551232
36.125	12.25	1	0.0732795	0.107639	0.474442
36.125	12.5	1	0.0647236	0.0169278	0.393468
36.125	12.75	1	0.0958208	-0.00877864	0.360768
36.125	13	1	0.186171	0.0404894	0.44514
36.125	13.25	1	0.110807	0.0433794	0.322292
36.125	13.5	1	0.127107	0.00693896	0.319025
36.125	13.75	1	0.176321	0.0445657	0.427065
36.125	14	1	0.214071	-0.00637751	0.440462
36.125	14.25	1	0.233914	0.0268791	0.42174
36.125	14.5	1	0.174951	0.0253947	0.379966
36.125	14.75	1	0.137411	0.0987688	0.302123
36.125	15	1	0.13242	0.00266411	0.260312
36.125	15.25	1	0.117515	-0.0592269	0.281373
36.125	15.5	1	0.115296	0.0103143	0.311713
36.125	15.75	1	0.138898	-0.0123157	0.269498
36.125	16	1	0.0816681	-0.0581472	0.262365
36.125	16.25	1	0.09005	0.000693399	0.240062
36.125	16.5	1	0.105034	-0.00372361	0.208165
36.125	16.75	1	0.187292	0.0154772	0.313538
36.125	17	1	0.195298	-0.0418867	0.296132
36.125	17.25	1	0.181434	-0.00903348	0.252586
36.125	17.5	1	0.145503	-0.0180214	0.238379
36.125	17.75	1	0.118302	-0.0783299	0.19967
36.125	18	1	0.0801521	-0.044279	0.205992
36.125	18.25	1	0.0817442	-0.0555864	0.166113
36.125	18.5	1	0.0798338	-0.0706377	0.167289
36.125	18.75	1	0.105342	0.00224016	0.181874
36.125	19	1	0.0679495	-0.135238	0.152489
36.125	19.25	1	0.0587271	-0.165212	0.0923866
36.125	19.5	1	0.10328	-0.0728951	0.19194
36.125	19.75	1	0.316096	-0.0533975	0.425994
36.125	20	1	0.113532	-0.0970333	0.174474
36.125	20.25	1	0.0893834	-0.153238	0.106639
36.125	20.5	1	0.179128	-0.145557	0.169846
36.125	20.75	1	0.0728698	-0.167984	0.0683396
36.125	21	1	0.0570359	-0.167936	0.0380757
36.125	21.25	1	0.0613585	-0.136794	0.0749633
36.125	21.5	1	0.0464666	-0.139323	0.0911895
36.125	21.75	1	0.0427444	-0.128754	0.065451
36.125	22	1	0.0230658	-0.102528	0.0927109
36.125	22.25	1	0.0428349	-0.123905	0.0578178
36.125	22.5	1	0.0216566	-0.125272	0.0430785
36.125	22.75	1	0.0397461	-0.15619	0.0648674
36.125	23	1	0.0136417	-0.0653653	0.129874
36.125	23.25	1	0.0572851	-0.0248928	0.168848
36.125	23.5	1	0.0124431	-0.0775709	0.0925463
36.125	23.75	1	0.00743093	-0.0300073	0.0967039
36.125	24	1	0.0565886	-0.0533126	0.123947
36.125	24.25	1	0.0399483	-0.0239042	0.148336
36.125	24.5	1	0.0168279	-0.0571638	0.1422
36.125	24.75	1	0.0266434	-0.00213445	0.161602
36.125	25	1	0.0247849	-0.0339632	0.151346
36.125	25.25	1	-0.0102153	-0.0467032	0.106436
36.125	25.5	1	0.00634196	-0.0259247	0.131871
36.125	25.75	1	0.00402594	-0.0226674	0.125918
36.125	26	1	-0.016381	-0.0338717	0.117528
36.125	26.25	1	-0.0125581	-0.0232429	0.11042
36.125	26.5	1	-0.0106714	-0.046767	0.135414
36.125	26.75	1	-0.0264868	-0.0359643	0.108073
36.125	27	1	-0.0156415	-0.0286981	0.119198
36.125	27.25	1	-0.0145983	-0.0355979	0.0725281
36.125	27.5	1	-0.03115	-0.0375767	0.0816741
36.125	27.75	1	0.579034	0.163331	0.844632
36.125	28	1	0.0610418	0.027119	0.153318
36.125	28.25	1	-0.0446479	-0.0792719	0.0167499
36.125	28.5	1	-0.0310132	-0.0848393	0.0374586
36.125	28.75	1	-0.035608	-0.0970853	0.0151096
36.125	29	1	0.00196381	-0.0697403	0.0593181
36.125	29.25	1	0.0682338	0.0280004	0.141126
36.125	29.5	1	0.0669606	0.0489677	0.167172
36.125	29.75	1	0.127069	0.125195	0.207738
36.125	30	1	0.0336122	0.00744153	0.0961113
36.125	30.25	1	0.0353656	0.0201372	0.100678
36.125	30.5	1	0.135875	0.10061	0.214256
36.125	30.75	1	0.104073	0.0727828	0.164851
36.125	31	1	0.0816131	0.0982328	0.176163
36.125	31.25	1	0.145243	0.11429	0.236276
36.125	31.5	1	0.0792471	0.0745481	0.119145
36.125	31.75	1	0.0708251	0.0407155	0.109176
36.125	32	1	0.0963988	0.0768544	0.14219
36.125	32.25	0
36.125	32.5	0
36.125	32.75	0
36.125	33	0
36.125	33.25	0
36.125	33.5	1	0.165077	0.10011	0.196688
36.125	33.75	1	0.124595	0.0671748	0.156539
36.125	34	1	0.126312	0.0710644	0.151785
36.125	34.25	1	0.0800337	0.0460927	0.12246
36.125	34.5	1	-0.00704896	-0.0286544	0.0547212
[truncated: 44,601 more rows]
