# Supplementary material for: Rising dust pollution across Europe in a changing climate
Source: Nature. 2026 Jul 15;655(8123):647–54. doi: 10.1038/s41586-026-10743-w (PMC13372676; doi:10.1038/s41586-026-10743-w)
Supplement: Supplementary file 7 — Source Data Fig. 5 [file 41586_2026_10743_MOESM7_ESM.xlsx]

## Sheet: Panels_a
Year	Ca2_ppb	Ca2_20yr_LPF
2020	35.3377	201.461
2019	307.44	195.48
2018	122.436	190.037
2017	295.502	185.663
2016	52.7013	182.896
2015	33.7651	182.238
2014	297.745	184.117
2013	176.504	188.841
2012	631.759	196.571
2011	95.6499	207.292
2010	346.514	220.802
2009	31.2026	236.712
2008	67.4924	254.46
2007	419.902	273.339
2006	116.494	292.535
2005	89.1733	311.179
2004	864.61	328.398
2003	159.633	343.377
2002	128.917	355.409
2001	181.244	363.946
2000	239.084	368.636
1999	1316.33	369.347
1998	164.243	366.176
1997	385.985	359.441
1996	335.741	349.657
1995	167.512	337.499
1994	61.9011	323.749
1993	454.687	309.242
1992	326.792	294.798
1991	124.136	281.171
1990	654.532	268.989
1989	204.351	258.711
1988	49.2481	250.598
1987	117.103	244.701
1986	219.648	240.862
1985	328.702	238.735
1984	195.379	237.822
1983	263.027	237.519
1982	378.529	237.175
1981	415.975	236.147
1980	114.492	233.858
1979	130.4	229.853
1978	176.108	223.836
1977	664.631	215.699
1976	50.8479	205.533
1975	15.146	193.623
1974	59.663	180.424
1973	87.4964	166.528
1972	57.8339	152.613
1971	158.313	139.391
1970	199.849	127.547
1969	98.7016	117.687
1968	319.792	110.285
1967	94.5498	105.65
1966	283.811	103.9
1965	17.0891	104.954
1964	90.3943	108.543
1963	117.969	114.232
1962	18.4197	121.459
1961	36.8059	129.581
1960	80.1578	137.932
1959	317.738	145.874
1958	50.5466	152.852
1957	446.458	158.438
1956	97.9482	162.359
1955	65.199	164.522
1954	49.5159	165.014
1953	50.1495	164.087
1952	190.079	162.134
1951	70.4463	159.65
1950	214.644	157.18
1949	232.671	155.269
1948	139.858	154.412
1947	449.692	155
1946	313.807	157.288
1945	207.485	161.363
1944	113.863	167.134
1943	51.7064	174.334
1942	66.8741	182.536
1941	37.2333	191.187
1940	17.0675	199.65
1939	66.9851	207.252
1938	67.5324	213.341
1937	153.203	217.335
1936	1214.64	218.771
1935	83.1548	217.344
1934	57.5016	212.934
1933	162.144	205.617
1932	367.851	195.664
1931	32.4831	183.524
1930	120.964	169.795
1929	50.4202	155.186
1928	334.527	140.463
1927	41.7717	126.405
1926	128.191	113.75
1925	41.1042	103.147
1924	29.7048	95.1168
1923	77.6948	90.0208
1922	92.0723	88.0446
1921	28.1373	89.1897
1920	83.2299	93.2806
1919	199.175	99.9816
1918	58.5175	108.824
1917	255.72	119.24
1916	249.896	130.6
1915	149.336	142.254
1914	10.2195	153.567
1913	115.079	163.954
1912	236.729	172.91
1911	349.01	180.03
1910	174.351	185.022
1909	39.3265	187.713
1908	85.1087	188.046
1907	150.151	186.072
1906	321.026	181.94
1905	43.716	175.874
1904	54.9431	168.161
1903	101.493	159.127
1902	33.515	149.122
1901	739.585	138.506
1900	46.6207	127.629
1899	85.1277	116.826
1898	69.0185	106.405
1897	126.385	96.6451
1896	128.051	87.7868
1895	37.085	80.0338
1894	16.1039	73.5492
1893	9.91268	68.4549
1892	23.2109	64.8305
1891	69.798	62.7129
1890	29.6009	62.0966
1889	21.1655	62.9338
1888	155.84	65.1363
1887	61.0015	68.5784
1886	163.396	73.1015
1885	65.1731	78.5199
1884	45.7055	84.6287
1883	84.8076	91.2125
1882	94.3451	98.0552
1881	88.2064	104.95
1880	102.209	111.708
1879	151.128	118.168
1878	170.36	124.2
1877	119.436	129.709
1876	219.061	134.636
1875	133.339	138.957
1874	79.4524	142.671
1873	49.7655	145.8
1872	122.207	148.374
1871	221.449	150.424
1870	243.845	151.973
1869	89.0965	153.025
1868	137.662	153.565
1867	110.396	153.557
1866	58.1172	152.941
1865	36.6378	151.648
1864	157.147	149.601
1863	488.824	146.734
1862	185.715	143.001
1861	70.19	138.39
1860	74.3997	132.935
1859	268.857	126.724
1858	95.9411	119.905
1857	72.5939	112.682
1856	32.8699	105.313
1855	42.6745	98.0906
1854	90.0863	91.3339
1853	89.0804	85.3616
1852	49.9287	80.4718
1851	31.3106	76.9189
1850	156.659	74.892
1849	32.3575	74.4982
1848	131.171	75.7506
1847	31.7884	78.5634
1846	73.8185	82.7548
1845	68.5389	88.057
1844	26.0308	94.1342
1843	258.794	100.606
1842	301.172	107.073
1841	167.134	113.15
1840	50.4408	118.49
1839	111.308	122.812
1838	57.2956	125.921
1837	25.0686	127.717
1836	80.7487	128.205
1835	16.2072	127.488
1834	26.1711	125.75
1833	109.318	123.243
1832	441.423	120.254
1831	25.8983	117.081
1830	119.097	114.001
1829	81.846	111.245
1828	135.467	108.972
1827	318.441	107.263
1826	44.2025	106.104
1825	35.6395	105.398
1824	185.295	104.976
1823	81.7541	104.615
1822	53.5127	104.068
1821	46.8178	103.095
1820	90.3408	101.495
1819	103.266	99.1301
1818	106.152	95.9567
1817	55.798	92.0349
1816	97.6999	87.5358
1815	75.972	82.7354
1814	21.572	77.9971
1813	81.6806	73.7449
1812	66.472	70.4282
1811	54.4588	68.4813
1810	57.1753	68.2818
1809	187.616	70.1109
1808	208.818	74.1198
1807	102.65	80.3048
1806	101.064	88.4953
1805	47.5772	98.3549
1804	167.716	109.397
1803	51.8071	121.012
1802	45.3806	132.511
1801	12.5327	143.172
1800	96.7994	152.297
1799	135.855	159.263
1798	36.5388	163.574
1797	412.706	164.905
1796	121.281	163.128
1795	478.733	158.333
1794	82.8749	150.82
1793	57.6802	141.083
1792	139.337	129.78
1791	88.8643	117.68
1790	61.8534	105.609
1789	60.8509	94.3878
1788	18.091	84.7703
1787	84.5952	77.3842
1786	155.673	72.6842
1785	233.589	70.917
1784	50.779	72.1027
1783	54.1878	76.0341
1782	60.9079	82.2944
1781	29.5156	90.2907
1780	36.6445	99.302
1779	30.229	108.537
1778	64.8868	117.197
1777	104.873	124.538
1776	55.8461	129.933
1775	71.0736	132.915
1774	807.339	133.217
1773	15.7668	130.788
1772	42.0369	125.798
1771	112.284	118.617
1770	36.087	109.784
1769	59.5995	99.9645
1768	40.0869	89.8925
1767	26.8528	80.3107
1766	94.4033	71.9115
1765	91.3369	65.282
1764	105.313	60.8587
1763	42.7855	58.8952
1762	19.5377	59.4447
1761	22.606	62.3601
1760	27.6573	67.309
1759	48.315	73.8045
1758	314.062	81.247
1757	48.1642	88.9746
1756	20.0216	96.3171
1755	68.1839	102.65
1754	239.205	107.441
1753	40.087	110.292
1752	263.885	110.967
1751	31.4199	109.401
1750	79.333	105.707

## Sheet: Panel_a_inset
Year	Ca2_ppb_raw_overlap	Dust_model_overlap
2020	35.3377	2.10072
2019	307.44	2.47944
2018	122.436	2.65431
2017	295.502	2.39948
2016	52.7013	2.27002
2015	33.7651	2.02801
2014	297.745	2.44352
2013	176.504	2.25061
2012	631.759	2.83227

## Sheet: Panel_b
Year	Ca2_20yr_LPF	PDSI_UCAR_20yr_LPF	PDSI_Morocco
2020	201.461
2019	195.48
2018	190.037	-0.843577	-0.905436
2017	185.663	-0.7143	-0.776792
2016	182.896	-0.592171	-0.66024
2015	182.238	-0.483446	-0.562094
2014	184.117	-0.393555	-0.487526
2013	188.841	-0.32672	-0.440157
2012	196.571	-0.285654	-0.421754
2011	207.292	-0.27139	-0.432076
2010	220.802	-0.283241	-0.468875
2009	236.712	-0.318905	-0.528064
2008	254.46	-0.374688	-0.604026
2007	273.339	-0.44584	-0.690062
2006	292.535	-0.526967	-0.778922
2005	311.179	-0.612477	-0.863389
2004	328.398	-0.697032	-0.936863
2003	343.377	-0.775959	-0.993902
2002	355.409	-0.845577	-1.03067
2001	363.946	-0.903436	-1.04524
2000	368.636	-0.948418	-1.0378
1999	369.347	-0.980722	-1.01057
1998	366.176	-1.00172	-0.967674
1997	359.441	-1.01371	-0.914777
1996	349.657	-1.01958	-0.858604
1995	337.499	-1.02247	-0.806372
1994	323.749	-1.02532	-0.765167
1993	309.242	-1.0306	-0.741323
1992	294.798	-1.03996	-0.739854
1991	281.171	-1.05408	-0.76398
1990	268.989	-1.07254	-0.814793
1989	258.711	-1.09388	-0.891087
1988	250.598	-1.11574	-0.989365
1987	244.701	-1.1351	-1.10403
1986	240.862	-1.14856	-1.22773
1985	238.735	-1.15274	-1.35186
1984	237.822	-1.14463	-1.46717
1983	237.519	-1.12187	-1.5644
1982	237.175	-1.08305	-1.63496
1981	236.147	-1.02787	-1.67152
1980	233.858	-0.957213	-1.66859
1979	229.853	-0.873066	-1.6229
1978	223.836	-0.778389	-1.53369
1977	215.699	-0.676854	-1.40273
1976	205.533	-0.572539	-1.23431
1975	193.623	-0.469577	-1.03493
1974	180.424	-0.371812	-0.812927
1973	166.528	-0.282496	-0.577944
1972	152.613	-0.204048	-0.340362
1971	139.391	-0.137908	-0.110656
1970	127.547	-0.084495	0.101209
1969	117.687	-0.0432756	0.286349
1968	110.285	-0.0129326	0.437444
1967	105.65	0.0083876	0.549106
1966	103.9	0.0227739	0.618117
1965	104.954	0.0322318	0.643531
1964	108.543	0.0383826	0.626626
1963	114.232	0.0422159	0.570738
1962	121.459	0.0439253	0.48098
1961	129.581	0.0428487	0.363867
1960	137.932	0.0375225	0.226895
1959	145.874	0.0258498	0.0780791
1958	152.852	0.00536687	-0.0745046
1957	158.438	-0.0264181	-0.22315
1956	162.359	-0.0716469	-0.360903
1955	164.522	-0.131736	-0.481879
1954	165.014	-0.207043	-0.581497
1953	164.087	-0.296623	-0.656631
1952	162.134	-0.39809	-0.705672
1951	159.65	-0.507626	-0.728509
1950	157.18	-0.620134	-0.726436
1949	155.269	-0.729537	-0.701985
1948	154.412	-0.829191	-0.658721
1947	155	-0.912402	-0.600988
1946	157.288	-0.97298	-0.533633
1945	161.363	-1.0058	-0.461724
1944	167.134	-1.00728	-0.390267
1943	174.334	-0.975836	-0.323938
1942	182.536	-0.912058	-0.266847
1941	191.187	-0.818848	-0.222325
1940	199.65	-0.701282	-0.192774
1939	207.252	-0.566321	-0.179545
1938	213.341	-0.422335	-0.182893
1937	217.335	-0.278504	-0.201976
1936	218.771	-0.144128	-0.234919
1935	217.344	-0.0279115	-0.278935
1934	212.934	0.0627285	-0.330495
1933	205.617	0.122253	-0.38555
1932	195.664	0.147454	-0.43978
1931	183.524	0.137717	-0.488867
1930	169.795	0.095075	-0.52877
1929	155.186	0.0240449	-0.555993
1928	140.463	-0.0687484	-0.567814
1927	126.405	-0.175119	-0.562477
1926	113.75	-0.286	-0.539316
1925	103.147	-0.392196	-0.498805
1924	95.1168	-0.485143	-0.442533
1923	90.0208	-0.557606	-0.373088
1922	88.0446	-0.604259	-0.293874
1921	89.1897	-0.622096	-0.208854
1920	93.2806	-0.610626	-0.122243
1919	99.9816	-0.571849	-0.038178
1918	108.824	-0.510008	0.0396263
1917	119.24	-0.431136	0.10819
1916	130.6	-0.342447	0.165538
1915	142.254	-0.251618	0.210898
1914	153.567	-0.166033	0.244804
1913	163.954	-0.0920532	0.269102
1912	172.91	-0.0343843	0.286841
1911	180.03	0.00440526	0.302064
1910	185.022	0.024166	0.319506
1909	187.713	0.0272229	0.344217
1908	188.046	0.0181985	0.38114
1907	186.072	0.00361472	0.434679
1906	181.94	-0.00869148	0.508281
1905	175.874	-0.0102896	0.604081
1904	168.161	0.00704871	0.722619
1903	159.127	0.0505491	0.862683
1902	149.122	0.1257	1.02126
1901	138.506	0.235652	1.19365
1900	127.629	0.380798	1.37367
1899	116.826	0.558584	1.55401
1898	106.405	0.763559	1.7267
1897	96.6451	0.987678	1.8836
1896	87.7868	1.22081	2.01691
1895	80.0338	1.45145	2.11976
1894	73.5492	1.66753	2.18666
1893	68.4549	1.85732	2.2139
1892	64.8305	2.01027	2.19983
1891	62.7129	2.11783	2.14499
1890	62.0966	2.17408	2.05216
1889	62.9338	2.17618	1.92615
1888	65.1363	2.12458	1.77356
1887	68.5784	2.023	1.60235
1886	73.1015	1.87816	1.42136
1885	78.5199	1.69928	1.23974
1884	84.6287	1.49745	1.06645
1883	91.2125	1.2848	0.909657
1882	98.0552	1.07369	0.776332
1881	104.95	0.875842	0.671829
1880	111.708	0.701607	0.599643
1879	118.168
1878	124.2
1877	129.709
1876	134.636
1875	138.957
1874	142.671
1873	145.8
1872	148.374
1871	150.424
1870	151.973
1869	153.025
1868	153.565
1867	153.557
1866	152.941
1865	151.648
1864	149.601
1863	146.734
1862	143.001
1861	138.39
1860	132.935
1859	126.724
1858	119.905
1857	112.682
1856	105.313
1855	98.0906
1854	91.3339
1853	85.3616
1852	80.4718
1851	76.9189
1850	74.892
1849	74.4982
1848	75.7506
1847	78.5634
1846	82.7548
1845	88.057
1844	94.1342
1843	100.606
1842	107.073
1841	113.15
1840	118.49
1839	122.812
1838	125.921
1837	127.717
1836	128.205
1835	127.488
1834	125.75
1833	123.243
1832	120.254
1831	117.081
1830	114.001
1829	111.245
1828	108.972
1827	107.263
1826	106.104
1825	105.398
1824	104.976
1823	104.615
1822	104.068
1821	103.095
1820	101.495
1819	99.1301
1818	95.9567
1817	92.0349
1816	87.5358
1815	82.7354
1814	77.9971
1813	73.7449
1812	70.4282
1811	68.4813
1810	68.2818
1809	70.1109
1808	74.1198
1807	80.3048
1806	88.4953
1805	98.3549
1804	109.397
1803	121.012
1802	132.511
1801	143.172
1800	152.297
1799	159.263
1798	163.574
1797	164.905
1796	163.128
1795	158.333
1794	150.82
1793	141.083
1792	129.78
1791	117.68
1790	105.609
1789	94.3878
1788	84.7703
1787	77.3842
1786	72.6842
1785	70.917
1784	72.1027
1783	76.0341
1782	82.2944
1781	90.2907
1780	99.302
1779	108.537
1778	117.197
1777	124.538
1776	129.933
1775	132.915
1774	133.217
1773	130.788
1772	125.798
1771	118.617
1770	109.784
1769	99.9645
1768	89.8925
1767	80.3107
1766	71.9115
1765	65.282
1764	60.8587
1763	58.8952
1762	59.4447
1761	62.3601
1760	67.309
1759	73.8045
1758	81.247
1757	88.9746
1756	96.3171
1755	102.65
1754	107.441
1753	110.292
1752	110.967
1751	109.401
1750	105.707

## Sheet: Panel_c_PDSI
Latitude	Longitude	mask	Spearman_R_mean	Spearman_R_25th	Spearman_R_75th	sign_uncertain_white_overlay
35	-15	1	-0.506937	-0.66628	-0.36844
35	-14.75	1	-0.376552	-0.591124	-0.213845
35	-14.5	1	-0.512887	-0.66628	-0.378402
35	-14.25	1	-0.522141	-0.68209	-0.399003
35	-14	1	-0.508456	-0.664609	-0.407827
35	-13.75	1	-0.376552	-0.591124	-0.213845
35	-13.5	1	-0.442317	-0.633646	-0.286792
35	-13.25	1	-0.452236	-0.652466	-0.276956
35	-13	1	-0.356299	-0.636877	-0.107122
35	-12.75	1	-0.235685	-0.50106	0.0195	1
35	-12.5	1	-0.39229	-0.714899	-0.168613
35	-12.25	1	-0.41989	-0.731328	-0.184591
35	-12	1	-0.27516	-0.557025	-0.0435658
35	-11.75	1	-0.41989	-0.731328	-0.184591
35	-11.5	1	-0.451403	-0.753188	-0.210049
35	-11.25	1	-0.451403	-0.753188	-0.210049
35	-11	1	-0.203273	-0.458409	0.0048558	1
35	-10.75	1	-0.297427	-0.591874	-0.0504885
35	-10.5	1	-0.300756	-0.584586	-0.0174074
35	-10.25	1	-0.168001	-0.400633	0.114312	1
35	-10	1	-0.49471	-0.701634	-0.323935
35	-9.75	1	-0.447189	-0.741467	-0.238833
35	-9.5	1	-0.363805	-0.597739	-0.181042
35	-9.25	1	-0.363805	-0.597739	-0.181042
35	-9	1	-0.371648	-0.614589	-0.200102
35	-8.75	1	-0.421603	-0.602226	-0.281521
35	-8.5	1	-0.576502	-0.718278	-0.463844
35	-8.25	1	-0.593785	-0.752564	-0.476589
35	-8	1	-0.50125	-0.673858	-0.365522
35	-7.75	1	-0.507873	-0.670018	-0.392719
35	-7.5	1	-0.491553	-0.646237	-0.365853
35	-7.25	1	-0.529758	-0.702932	-0.412666
35	-7	1	-0.503197	-0.68624	-0.364539
35	-6.75	1	-0.504287	-0.651616	-0.412865
35	-6.5	1	-0.485609	-0.667639	-0.352084
35	-6.25	0
35	-6	0
35	-5.75	0
35	-5.5	0
35	-5.25	0				1
35	-5	0
35	-4.75	0
35	-4.5	0
35	-4.25	0
35	-4	0
35	-3.75	0
35	-3.5	0
35	-3.25	0
35	-3	0
35	-2.75	0
35	-2.5	0
35	-2.25	0				1
35	-2	0				1
35	-1.75	0				1
35	-1.5	0
35	-1.25	0
35	-1	0
35	-0.75	0
35	-0.5	0
35	-0.25	0
35	0	0
35	0.25	0
35	0.5	0
35	0.75	0
35	1	0
35	1.25	0
35	1.5	0
35	1.75	0
35	2	0
35	2.25	0
35	2.5	0
35	2.75	0
35	3	0
35	3.25	0
35	3.5	0
35	3.75	0
35	4	0
35	4.25	0
35	4.5	0
35	4.75	0
35	5	0
35	5.25	0
35	5.5	0
35	5.75	0
35	6	0
35	6.25	0
35	6.5	0
35	6.75	0
35	7	0
35	7.25	0				1
35	7.5	0				1
35	7.75	0				1
35	8	0
35	8.25	0				1
35	8.5	0				1
35	8.75	0				1
35	9	0				1
35	9.25	0				1
35	9.5	0				1
35	9.75	0				1
35	10	0				1
35	10.25	0
35	10.5	0
35	10.75	0
35	11	1	-0.302195	-0.488779	-0.0700714
35	11.25	1	-0.2483	-0.400679	-0.124569
35	11.5	1	-0.141745	-0.316555	0.0353164	1
35	11.75	1	-0.185747	-0.360299	0.00328154	1
35	12	1	-0.158255	-0.399256	0.0713138	1
35	12.25	1	-0.158255	-0.399256	0.0713138	1
35	12.5	1	-0.158255	-0.399256	0.0713138	1
35	12.75	1	-0.283787	-0.592777	-0.0410478
35	13	1	-0.283787	-0.592777	-0.0410478
35	13.25	1	-0.283787	-0.592777	-0.0410478
35	13.5	1	-0.268031	-0.561405	-0.0275953
35	13.75	1	-0.22137	-0.471067	0.0207423	1
35	14	1	-0.283787	-0.592777	-0.0410478
35	14.25	1	-0.283787	-0.592777	-0.0410478
35	14.5	1	-0.268031	-0.561405	-0.0275953
35	14.75	1	-0.382124	-0.740795	-0.109315
35	15	1	-0.382124	-0.740795	-0.109315
35	15.25	1	-0.37892	-0.739148	-0.104543
35	15.5	1	-0.37892	-0.739148	-0.104543
35	15.75	1	-0.330133	-0.63162	-0.0770502
35	16	1	-0.321088	-0.627289	-0.0496511
35	16.25	1	-0.27054	-0.551168	-0.00188361
35	16.5	1	-0.336635	-0.668117	-0.0612415
35	16.75	1	-0.21121	-0.47387	0.0205268	1
35	17	1	-0.283894	-0.582643	-0.0264414
35	17.25	1	-0.253121	-0.531399	-0.00449448
35	17.5	1	-0.19857	-0.446927	0.019194	1
35	17.75	1	-0.21121	-0.47387	0.0205268	1
35	18	1	-0.27054	-0.551168	-0.00188361
35	18.25	1	-0.283894	-0.582643	-0.0264414
35	18.5	1	-0.283894	-0.582643	-0.0264414
35	18.75	1	-0.283894	-0.582643	-0.0264414
35	19	1	-0.283894	-0.582643	-0.0264414
35	19.25	1	-0.202276	-0.481879	0.0659276	1
35	19.5	1	-0.250386	-0.557156	0.0289397	1
35	19.75	1	-0.272591	-0.562777	-0.0239774
35	20	1	-0.272591	-0.562777	-0.0239774
35	20.25	1	-0.198149	-0.51352	0.073493	1
35	20.5	1	-0.213102	-0.490388	0.0270483	1
35	20.75	1	-0.213102	-0.490388	0.0270483	1
35	21	1	-0.341686	-0.600154	-0.102321
35	21.25	1	-0.352462	-0.608384	-0.142756
35	21.5	1	-0.290196	-0.608117	-0.0199992
35	21.75	1	-0.272005	-0.617417	-0.0245383
35	22	1	-0.272005	-0.617417	-0.0245383
35	22.25	1	-0.253015	-0.568084	-0.0119999
35	22.5	1	-0.19382	-0.472193	0.057287	1
35	22.75	1	-0.272005	-0.617417	-0.0245383
35	23	1	-0.273186	-0.607274	-0.0126524
35	23.25	1	-0.259954	-0.54969	0.0403696	1
35	23.5	1	-0.24723	-0.512801	0.0222957	1
35	23.75	1	-0.275258	-0.590374	-0.0204103
35	24	1	-0.307644	-0.649304	-0.0277037
35	24.25	1	-0.445494	-0.768309	-0.224471
35	24.5	1	-0.387625	-0.795681	-0.095439
35	24.75	1	-0.457144	-0.671804	-0.296271
35	25	1	-0.343316	-0.714219	-0.032376
35	25.25	1	-0.339412	-0.692216	-0.0443862
35	25.5	1	-0.339412	-0.692216	-0.0443862
35	25.75	1	-0.407381	-0.675308	-0.17034
35	26	1	-0.297664	-0.636289	-0.0315877
35	26.25	1	-0.416033	-0.686136	-0.182501
35	26.5	1	-0.397902	-0.678991	-0.17085
35	26.75	1	-0.314436	-0.547663	-0.110135
35	27	1	-0.343414	-0.581749	-0.128926
35	27.25	1	-0.307933	-0.55745	-0.0914226
35	27.5	1	-0.343414	-0.581749	-0.128926
35	27.75	1	-0.250247	-0.46885	-0.0574026
35	28	1	-0.302779	-0.53371	-0.0816398
35	28.25	1	-0.314436	-0.547663	-0.110135
35	28.5	1	-0.15701	-0.352751	0.00582104	1
35	28.75	1	-0.0399717	-0.270972	0.125846	1
35	29	1	0.177745	0.0234882	0.367422
35	29.25	1	0.230324	-0.0181088	0.461064	1
35	29.5	1	0.208945	0.0234957	0.428616
35	29.75	1	0.131139	-0.0596356	0.339989	1
35	30	1	0.202173	0.0268287	0.401386
35	30.25	1	0.121938	-0.0853433	0.339918	1
35	30.5	1	0.33338	0.167024	0.55484
35	30.75	1	0.00309866	-0.216339	0.224058	1
35	31	1	0.326642	0.140312	0.518474
35	31.25	1	0.39107	0.17091	0.613129
35	31.5	1	0.131146	-0.132759	0.396691	1
35	31.75	1	0.0567361	-0.223105	0.3267	1
35	32	1	0.0019986	-0.306872	0.301742	1
35	32.25	1	-0.147257	-0.430233	0.114953	1
35	32.5	1	-0.131213	-0.371938	0.129447	1
35	32.75	0				1
35	33	0				1
35	33.25	0
35	33.5	0
35	33.75	0				1
35	34	1	0.0893564	-0.125769	0.394695	1
35	34.25	1	0.135521	-0.152958	0.391302	1
35	34.5	1	0.102359	-0.190703	0.343491	1
35	34.75	1	0.202372	-0.081362	0.479892	1
35.125	-15	1	-0.532666	-0.712469	-0.41434
35.125	-14.75	1	-0.522628	-0.698799	-0.407884
35.125	-14.5	1	-0.43264	-0.616778	-0.265101
35.125	-14.25	1	-0.550189	-0.6853	-0.453155
35.125	-14	1	-0.666492	-0.76641	-0.59887
35.125	-13.75	1	-0.475163	-0.666184	-0.344109
35.125	-13.5	1	-0.408455	-0.621989	-0.228811
35.125	-13.25	1	-0.406758	-0.652842	-0.226595
35.125	-13	1	-0.432912	-0.700327	-0.224333
35.125	-12.75	1	-0.274685	-0.543132	-0.0169329
35.125	-12.5	1	-0.441033	-0.695672	-0.237945
35.125	-12.25	1	-0.308395	-0.609485	-0.0418021
35.125	-12	1	-0.41989	-0.731328	-0.184591
35.125	-11.75	1	-0.382295	-0.694429	-0.143079
35.125	-11.5	1	-0.489576	-0.82065	-0.260494
35.125	-11.25	1	-0.471724	-0.791082	-0.242516
35.125	-11	1	-0.33871	-0.613759	-0.135113
35.125	-10.75	1	-0.203273	-0.458409	0.0048558	1
35.125	-10.5	1	-0.245172	-0.559211	0.00742159	1
35.125	-10.25	1	-0.343594	-0.615967	-0.100075
35.125	-10	1	-0.342553	-0.533549	-0.126604
35.125	-9.75	1	-0.45611	-0.758712	-0.248159
35.125	-9.5	1	-0.446876	-0.740118	-0.278432
35.125	-9.25	1	-0.377921	-0.619108	-0.228945
35.125	-9	1	-0.446876	-0.740118	-0.278432
35.125	-8.75	1	-0.563521	-0.722513	-0.462957
35.125	-8.5	1	-0.553866	-0.74785	-0.405707
35.125	-8.25	1	-0.576502	-0.718278	-0.463844
35.125	-8	1	-0.539578	-0.671149	-0.447072
35.125	-7.75	1	-0.539578	-0.671149	-0.447072
35.125	-7.5	1	-0.523042	-0.652577	-0.434137
35.125	-7.25	1	-0.529758	-0.702932	-0.412666
35.125	-7	1	-0.503197	-0.68624	-0.364539
35.125	-6.75	1	-0.550151	-0.691006	-0.472992
35.125	-6.5	1	-0.550151	-0.691006	-0.472992
35.125	-6.25	0
35.125	-6	0
35.125	-5.75	0
35.125	-5.5	0				1
35.125	-5.25	0				1
35.125	-5	0
35.125	-4.75	0
35.125	-4.5	0
35.125	-4.25	0
35.125	-4	0
35.125	-3.75	0
35.125	-3.5	0
35.125	-3.25	0
35.125	-3	0
35.125	-2.75	1	-0.754138	-0.896559	-0.665496
35.125	-2.5	1	-0.182307	-0.394031	-0.0377136
35.125	-2.25	1	-0.109238	-0.351998	0.0596344	1
35.125	-2	1	-0.104281	-0.341716	0.0882283	1
35.125	-1.75	0				1
35.125	-1.5	0
35.125	-1.25	0
35.125	-1	0
35.125	-0.75	0
35.125	-0.5	0
35.125	-0.25	0
35.125	0	0
35.125	0.25	0
35.125	0.5	0
35.125	0.75	0
35.125	1	0
35.125	1.25	0
35.125	1.5	0
35.125	1.75	0
35.125	2	0
35.125	2.25	0
35.125	2.5	0
35.125	2.75	0
35.125	3	0
35.125	3.25	0
35.125	3.5	0
35.125	3.75	0
35.125	4	0
35.125	4.25	0
35.125	4.5	0
35.125	4.75	0
35.125	5	0
35.125	5.25	0
35.125	5.5	0
35.125	5.75	0
35.125	6	0
35.125	6.25	0
35.125	6.5	0
35.125	6.75	0
35.125	7	0
35.125	7.25	0
35.125	7.5	0				1
35.125	7.75	0				1
35.125	8	0
35.125	8.25	0				1
35.125	8.5	0				1
35.125	8.75	0				1
35.125	9	0				1
35.125	9.25	0				1
35.125	9.5	0
35.125	9.75	0				1
35.125	10	0				1
35.125	10.25	0
35.125	10.5	0
35.125	10.75	0				1
35.125	11	1	-0.321184	-0.467406	-0.134447
35.125	11.25	1	-0.255882	-0.396928	-0.0976989
35.125	11.5	1	-0.213381	-0.34626	-0.0724204
35.125	11.75	1	-0.182055	-0.42022	0.0550916	1
35.125	12	1	-0.158255	-0.399256	0.0713138	1
35.125	12.25	1	-0.197141	-0.445048	0.0399194	1
35.125	12.5	1	-0.22137	-0.471067	0.0207423	1
35.125	12.75	1	-0.22137	-0.471067	0.0207423	1
35.125	13	1	-0.283787	-0.592777	-0.0410478
35.125	13.25	1	-0.283787	-0.592777	-0.0410478
35.125	13.5	1	-0.22137	-0.471067	0.0207423	1
35.125	13.75	1	-0.283787	-0.592777	-0.0410478
35.125	14	1	-0.342291	-0.67979	-0.10599
35.125	14.25	1	-0.342291	-0.67979	-0.10599
35.125	14.5	1	-0.382124	-0.740795	-0.109315
35.125	14.75	1	-0.382124	-0.740795	-0.109315
35.125	15	1	-0.439228	-0.845631	-0.138057
35.125	15.25	1	-0.394834	-0.760254	-0.107729
35.125	15.5	1	-0.394834	-0.760254	-0.107729
35.125	15.75	1	-0.365939	-0.720206	-0.103355
35.125	16	1	-0.367203	-0.708823	-0.0937217
35.125	16.25	1	-0.283787	-0.592777	-0.0410478
35.125	16.5	1	-0.21121	-0.47387	0.0205268	1
35.125	16.75	1	-0.306054	-0.621632	-0.0376718
35.125	17	1	-0.253121	-0.531399	-0.00449448
35.125	17.25	1	-0.21121	-0.47387	0.0205268	1
35.125	17.5	1	-0.27054	-0.551168	-0.00188361
35.125	17.75	1	-0.21121	-0.47387	0.0205268	1
35.125	18	1	-0.253121	-0.531399	-0.00449448
35.125	18.25	1	-0.283894	-0.582643	-0.0264414
35.125	18.5	1	-0.283894	-0.582643	-0.0264414
35.125	18.75	1	-0.253121	-0.531399	-0.00449448
35.125	19	1	-0.253121	-0.531399	-0.00449448
35.125	19.25	1	-0.202276	-0.481879	0.0659276	1
35.125	19.5	1	-0.292083	-0.547577	-0.0731108
35.125	19.75	1	-0.272591	-0.562777	-0.0239774
35.125	20	1	-0.229659	-0.489486	0.0088153	1
35.125	20.25	1	-0.256427	-0.57483	0.0176565	1
35.125	20.5	1	-0.334457	-0.686427	-0.0598385
35.125	20.75	1	-0.334457	-0.686427	-0.0598385
35.125	21	1	-0.274581	-0.569909	0.00127533	1
35.125	21.25	1	-0.308554	-0.576487	-0.104678
35.125	21.5	1	-0.290196	-0.608117	-0.0199992
35.125	21.75	1	-0.272005	-0.617417	-0.0245383
35.125	22	1	-0.253015	-0.568084	-0.0119999
35.125	22.25	1	-0.162451	-0.454515	0.0790255	1
35.125	22.5	1	-0.230767	-0.512883	0.00658879	1
35.125	22.75	1	-0.230767	-0.512883	0.00658879	1
35.125	23	1	-0.329221	-0.698015	-0.0601876
35.125	23.25	1	-0.329221	-0.698015	-0.0601876
35.125	23.5	1	-0.268256	-0.59352	-0.0279048
35.125	23.75	1	-0.329042	-0.701847	-0.059213
35.125	24	1	-0.251383	-0.584169	0.00116102	1
35.125	24.25	1	-0.462671	-0.902171	-0.16089
35.125	24.5	1	-0.445494	-0.768309	-0.224471
35.125	24.75	1	-0.439454	-0.753674	-0.208573
35.125	25	1	-0.476491	-0.713148	-0.299936
35.125	25.25	1	-0.487166	-0.713026	-0.324358
35.125	25.5	1	-0.324987	-0.529855	-0.173742
35.125	25.75	1	-0.468047	-0.787432	-0.223398
35.125	26	1	-0.504779	-0.717578	-0.345258
35.125	26.25	1	-0.394285	-0.657526	-0.17348
35.125	26.5	1	-0.402997	-0.663251	-0.184574
35.125	26.75	1	-0.343414	-0.581749	-0.128926
35.125	27	1	-0.343414	-0.581749	-0.128926
35.125	27.25	1	-0.314436	-0.547663	-0.110135
35.125	27.5	1	-0.22588	-0.412313	-0.0509331
35.125	27.75	1	-0.29712	-0.538607	-0.0916008
35.125	28	1	-0.314436	-0.547663	-0.110135
35.125	28.25	1	-0.272686	-0.49216	-0.0832978
35.125	28.5	1	-0.15701	-0.352751	0.00582104	1
35.125	28.75	1	-0.15701	-0.352751	0.00582104	1
35.125	29	1	0.151396	-0.081493	0.407262	1
35.125	29.25	1	0.208945	0.0234957	0.428616
35.125	29.5	1	0.208945	0.0234957	0.428616
35.125	29.75	1	0.0762863	-0.115258	0.273908	1
35.125	30	1	0.247042	0.041946	0.471148
35.125	30.25	1	0.339778	0.167703	0.549089
35.125	30.5	1	0.339778	0.167703	0.549089
35.125	30.75	1	0.121938	-0.0853433	0.339918	1
35.125	31	1	0.344207	0.142463	0.542023
35.125	31.25	1	0.285279	0.0791792	0.518434
35.125	31.5	1	0.34385	0.14136	0.575575
35.125	31.75	1	0.0812998	-0.205649	0.358155	1
35.125	32	1	0.0129584	-0.295121	0.298205	1
35.125	32.25	1	-0.147257	-0.430233	0.114953	1
35.125	32.5	1	-0.243986	-0.493525	0.0150415	1
35.125	32.75	1	-0.135243	-0.402232	0.128271	1
35.125	33	0				1
35.125	33.25	0				1
35.125	33.5	0
35.125	33.75	0				1
35.125	34	1	0.133932	-0.0994698	0.416112	1
35.125	34.25	1	0.174144	-0.0722669	0.478135	1
35.125	34.5	1	0.174144	-0.0722669	0.478135	1
35.125	34.75	1	0.134266	-0.143386	0.419718	1
35.25	-15	1	-0.472538	-0.684851	-0.301561
35.25	-14.75	1	-0.484642	-0.641762	-0.362273
35.25	-14.5	1	-0.504271	-0.64768	-0.401228
35.25	-14.25	1	-0.599615	-0.747529	-0.49774
35.25	-14	1	-0.508456	-0.664609	-0.407827
35.25	-13.75	1	-0.475163	-0.666184	-0.344109
35.25	-13.5	1	-0.475163	-0.666184	-0.344109
35.25	-13.25	1	-0.363155	-0.607675	-0.187487
35.25	-13	1	-0.406758	-0.652842	-0.226595
35.25	-12.75	1	-0.322045	-0.591072	-0.078395
35.25	-12.5	1	-0.488037	-0.709358	-0.289546
35.25	-12.25	1	-0.39229	-0.714899	-0.168613
35.25	-12	1	-0.441033	-0.695672	-0.237945
35.25	-11.75	1	-0.39229	-0.714899	-0.168613
35.25	-11.5	1	-0.508013	-0.846258	-0.238264
35.25	-11.25	1	-0.451403	-0.753188	-0.210049
35.25	-11	1	-0.339431	-0.572314	-0.119494
35.25	-10.75	1	-0.380947	-0.624291	-0.214102
35.25	-10.5	1	-0.380947	-0.624291	-0.214102
35.25	-10.25	1	-0.372151	-0.645665	-0.156953
35.25	-10	1	-0.248781	-0.44112	-0.0231865
35.25	-9.75	1	-0.38169	-0.585641	-0.232104
35.25	-9.5	1	-0.371648	-0.614589	-0.200102
35.25	-9.25	1	-0.330456	-0.559156	-0.152764
35.25	-9	1	-0.371648	-0.614589	-0.200102
35.25	-8.75	1	-0.445285	-0.620198	-0.331471
35.25	-8.5	1	-0.576502	-0.718278	-0.463844
35.25	-8.25	1	-0.576502	-0.718278	-0.463844
35.25	-8	1	-0.576502	-0.718278	-0.463844
35.25	-7.75	1	-0.539578	-0.671149	-0.447072
35.25	-7.5	1	-0.523042	-0.652577	-0.434137
35.25	-7.25	1	-0.576242	-0.719156	-0.456032
35.25	-7	1	-0.542261	-0.675623	-0.434251
35.25	-6.75	1	-0.657084	-0.78463	-0.582517
35.25	-6.5	1	-0.577309	-0.707687	-0.492099
35.25	-6.25	0
35.25	-6	0
35.25	-5.75	0
35.25	-5.5	0
35.25	-5.25	0
35.25	-5	0
35.25	-4.75	1	-0.56828	-0.775041	-0.430055
35.25	-4.5	1	-0.649466	-0.825694	-0.498385
35.25	-4.25	1	-0.620365	-0.810175	-0.474237
35.25	-4	1	-0.644314	-0.753016	-0.574674
35.25	-3.75	1	-0.576242	-0.719156	-0.456032
35.25	-3.5	1	-0.765023	-0.867244	-0.689115
35.25	-3.25	1	-0.594396	-0.763511	-0.470673
35.25	-3	1	-0.757628	-0.846668	-0.708496
35.25	-2.75	1	-0.871635	-0.919151	-0.844202
35.25	-2.5	1	-0.109238	-0.351998	0.0596344	1
35.25	-2.25	1	-0.0936336	-0.348625	0.135248	1
35.25	-2	1	-0.0769326	-0.340724	0.132262	1
35.25	-1.75	1	-0.121587	-0.353477	0.0740322	1
35.25	-1.5	0
35.25	-1.25	0
35.25	-1	0
35.25	-0.75	0
35.25	-0.5	0
35.25	-0.25	0
35.25	0	0
35.25	0.25	0
35.25	0.5	0
35.25	0.75	0
35.25	1	0
35.25	1.25	0
35.25	1.5	0
35.25	1.75	0
35.25	2	0
35.25	2.25	0
35.25	2.5	0
35.25	2.75	0
35.25	3	0
35.25	3.25	0
35.25	3.5	0
35.25	3.75	0
35.25	4	0
35.25	4.25	0
35.25	4.5	0
35.25	4.75	0
35.25	5	0
35.25	5.25	0
35.25	5.5	0
35.25	5.75	0
35.25	6	0
35.25	6.25	0
35.25	6.5	0
35.25	6.75	0
35.25	7	0
35.25	7.25	0
35.25	7.5	0
35.25	7.75	0				1
35.25	8	0
35.25	8.25	0
35.25	8.5	0
35.25	8.75	0
35.25	9	0				1
35.25	9.25	0				1
35.25	9.5	0				1
35.25	9.75	0				1
35.25	10	0
35.25	10.25	0
35.25	10.5	0				1
35.25	10.75	0
35.25	11	1	-0.321184	-0.467406	-0.134447
35.25	11.25	1	-0.346701	-0.493779	-0.173634
35.25	11.5	1	-0.2904	-0.456945	-0.161935
35.25	11.75	1	-0.182055	-0.42022	0.0550916	1
35.25	12	1	-0.182055	-0.42022	0.0550916	1
35.25	12.25	1	-0.22137	-0.471067	0.0207423	1
35.25	12.5	1	-0.22137	-0.471067	0.0207423	1
35.25	12.75	1	-0.283787	-0.592777	-0.0410478
35.25	13	1	-0.283787	-0.592777	-0.0410478
35.25	13.25	1	-0.22137	-0.471067	0.0207423	1
35.25	13.5	1	-0.283787	-0.592777	-0.0410478
35.25	13.75	1	-0.278983	-0.593668	-0.0464821
35.25	14	1	-0.342291	-0.67979	-0.10599
35.25	14.25	1	-0.382124	-0.740795	-0.109315
35.25	14.5	1	-0.382124	-0.740795	-0.109315
35.25	14.75	1	-0.439228	-0.845631	-0.138057
35.25	15	1	-0.439228	-0.845631	-0.138057
35.25	15.25	1	-0.439228	-0.845631	-0.138057
35.25	15.5	1	-0.439228	-0.845631	-0.138057
35.25	15.75	1	-0.342291	-0.67979	-0.10599
35.25	16	1	-0.317565	-0.633948	-0.0961108
35.25	16.25	1	-0.317565	-0.633948	-0.0961108
35.25	16.5	1	-0.330133	-0.63162	-0.0770502
35.25	16.75	1	-0.336635	-0.668117	-0.0612415
35.25	17	1	-0.253121	-0.531399	-0.00449448
35.25	17.25	1	-0.21121	-0.47387	0.0205268	1
35.25	17.5	1	-0.21121	-0.47387	0.0205268	1
35.25	17.75	1	-0.21121	-0.47387	0.0205268	1
35.25	18	1	-0.21121	-0.47387	0.0205268	1
35.25	18.25	1	-0.21121	-0.47387	0.0205268	1
35.25	18.5	1	-0.253121	-0.531399	-0.00449448
35.25	18.75	1	-0.272591	-0.562777	-0.0239774
35.25	19	1	-0.253121	-0.531399	-0.00449448
35.25	19.25	1	-0.272591	-0.562777	-0.0239774
35.25	19.5	1	-0.303618	-0.635967	-0.0284994
35.25	19.75	1	-0.229659	-0.489486	0.0088153	1
35.25	20	1	-0.229659	-0.489486	0.0088153	1
35.25	20.25	1	-0.350199	-0.627377	-0.138399
35.25	20.5	1	-0.334457	-0.686427	-0.0598385
35.25	20.75	1	-0.290196	-0.608117	-0.0199992
35.25	21	1	-0.230767	-0.512883	0.00658879	1
35.25	21.25	1	-0.230767	-0.512883	0.00658879	1
35.25	21.5	1	-0.230767	-0.512883	0.00658879	1
35.25	21.75	1	-0.290196	-0.608117	-0.0199992
35.25	22	1	-0.257823	-0.550132	0.000682021	1
35.25	22.25	1	-0.162451	-0.454515	0.0790255	1
35.25	22.5	1	-0.212831	-0.537453	0.0199337	1
35.25	22.75	1	-0.18107	-0.462239	0.0674906	1
35.25	23	1	-0.405448	-0.710701	-0.168919
35.25	23.25	1	-0.329221	-0.698015	-0.0601876
35.25	23.5	1	-0.307644	-0.649304	-0.0277037
35.25	23.75	1	-0.326551	-0.639301	-0.114342
35.25	24	1	-0.393346	-0.713217	-0.179924
35.25	24.25	1	-0.457144	-0.671804	-0.296271
35.25	24.5	1	-0.564978	-0.832705	-0.366668
35.25	24.75	1	-0.291889	-0.516336	-0.146
35.25	25	1	-0.481682	-0.705937	-0.323714
35.25	25.25	1	-0.49179	-0.695929	-0.326668
35.25	25.5	1	-0.515039	-0.749587	-0.349801
35.25	25.75	1	-0.408107	-0.681889	-0.189685
35.25	26	1	-0.394285	-0.657526	-0.17348
35.25	26.25	1	-0.407381	-0.675308	-0.17034
35.25	26.5	1	-0.343414	-0.581749	-0.128926
35.25	26.75	1	-0.343414	-0.581749	-0.128926
35.25	27	1	-0.331449	-0.55598	-0.0953231
35.25	27.25	1	-0.302779	-0.53371	-0.0816398
35.25	27.5	1	-0.187099	-0.390297	0.0340499	1
35.25	27.75	1	-0.314436	-0.547663	-0.110135
35.25	28	1	-0.314436	-0.547663	-0.110135
35.25	28.25	1	-0.314921	-0.535629	-0.11266
35.25	28.5	1	-0.22588	-0.412313	-0.0509331
35.25	28.75	1	-0.133645	-0.344201	0.0315078	1
35.25	29	1	0.177745	0.0234882	0.367422
35.25	29.25	1	0.283599	0.0961509	0.48415
35.25	29.5	1	0.0151973	-0.181881	0.212126	1
35.25	29.75	1	-0.0866384	-0.277884	0.138627	1
35.25	30	1	0.351814	0.169966	0.580181
35.25	30.25	1	0.420781	0.24379	0.65
35.25	30.5	1	0.339778	0.167703	0.549089
35.25	30.75	1	0.339778	0.167703	0.549089
35.25	31	1	0.321904	0.138858	0.528332
35.25	31.25	1	0.239012	0.0091152	0.486496
35.25	31.5	1	0.320954	0.121143	0.551465
35.25	31.75	1	0.0812998	-0.205649	0.358155	1
35.25	32	1	-0.125405	-0.377878	0.118141	1
35.25	32.25	1	-0.135243	-0.402232	0.128271	1
35.25	32.5	1	-0.147257	-0.430233	0.114953	1
35.25	32.75	1	-0.223023	-0.481794	0.0314712	1
35.25	33	1	-0.0533966	-0.367657	0.285112	1
35.25	33.25	0				1
35.25	33.5	0				1
35.25	33.75	0				1
35.25	34	1	0.113211	-0.185393	0.383941	1
35.25	34.25	1	0.244299	-0.0222547	0.530017	1
35.25	34.5	1	0.155869	-0.104374	0.422281	1
35.25	34.75	1	0.174144	-0.0722669	0.478135	1
35.375	-15	1	-0.544406	-0.730771	-0.418935
35.375	-14.75	1	-0.516791	-0.67036	-0.385836
35.375	-14.5	1	-0.664955	-0.770786	-0.593452
35.375	-14.25	1	-0.588366	-0.720471	-0.478143
35.375	-14	1	-0.475163	-0.666184	-0.344109
35.375	-13.75	1	-0.52907	-0.72371	-0.391126
35.375	-13.5	1	-0.475163	-0.666184	-0.344109
35.375	-13.25	1	-0.363155	-0.607675	-0.187487
35.375	-13	1	-0.452236	-0.652466	-0.276956
35.375	-12.75	1	-0.452236	-0.652466	-0.276956
35.375	-12.5	1	-0.452236	-0.652466	-0.276956
35.375	-12.25	1	-0.441033	-0.695672	-0.237945
35.375	-12	1	-0.39229	-0.714899	-0.168613
35.375	-11.75	1	-0.39229	-0.714899	-0.168613
35.375	-11.5	1	-0.508013	-0.846258	-0.238264
35.375	-11.25	1	-0.491923	-0.749118	-0.294813
35.375	-11	1	-0.56101	-0.814396	-0.341361
35.375	-10.75	1	-0.468652	-0.711114	-0.311641
35.375	-10.5	1	-0.297427	-0.591874	-0.0504885
35.375	-10.25	1	-0.300756	-0.584586	-0.0174074
35.375	-10	1	-0.256778	-0.495978	-0.0118182
35.375	-9.75	1	-0.270997	-0.497602	-0.0493697
35.375	-9.5	1	-0.302856	-0.505969	-0.0785022
35.375	-9.25	1	-0.322127	-0.556691	-0.159083
35.375	-9	1	-0.338737	-0.584931	-0.187378
35.375	-8.75	1	-0.372689	-0.55779	-0.236435
35.375	-8.5	1	-0.576502	-0.718278	-0.463844
35.375	-8.25	1	-0.546767	-0.66901	-0.458889
35.375	-8	1	-0.546767	-0.66901	-0.458889
35.375	-7.75	1	-0.530411	-0.661587	-0.442962
35.375	-7.5	1	-0.523042	-0.652577	-0.434137
35.375	-7.25	1	-0.550151	-0.691006	-0.472992
35.375	-7	1	-0.627527	-0.752991	-0.560401
35.375	-6.75	1	-0.569544	-0.705645	-0.472766
35.375	-6.5	1	-0.550151	-0.691006	-0.472992
35.375	-6.25	1	-0.475866	-0.676763	-0.335011
35.375	-6	0
35.375	-5.75	0
35.375	-5.5	0
35.375	-5.25	0
35.375	-5	1	-0.489342	-0.672654	-0.36614
35.375	-4.75	1	-0.696456	-0.833302	-0.639914
35.375	-4.5	1	-0.596576	-0.757548	-0.466996
35.375	-4.25	1	-0.789363	-0.888461	-0.740993
35.375	-4	1	-0.810212	-0.881821	-0.767071
35.375	-3.75	1	-0.881426	-0.935944	-0.855914
35.375	-3.5	1	-0.729017	-0.835494	-0.659195
35.375	-3.25	1	-0.795339	-0.868261	-0.758067
35.375	-3	1	-0.814665	-0.887536	-0.770007
35.375	-2.75	1	-0.745685	-0.846541	-0.657988
35.375	-2.5	1	-0.0963234	-0.353728	0.135628	1
35.375	-2.25	1	-0.0885717	-0.372348	0.160611	1
35.375	-2	1	-0.314489	-0.563939	-0.127746
35.375	-1.75	1	-0.526195	-0.710286	-0.35604
35.375	-1.5	1	-0.621859	-0.786394	-0.488022
35.375	-1.25	0
35.375	-1	0
35.375	-0.75	0
35.375	-0.5	0
35.375	-0.25	0
35.375	0	0
35.375	0.25	0
35.375	0.5	0
35.375	0.75	0
35.375	1	0
35.375	1.25	0
35.375	1.5	0
35.375	1.75	0
35.375	2	0
35.375	2.25	0
35.375	2.5	0
35.375	2.75	0
35.375	3	0
35.375	3.25	0
35.375	3.5	0
35.375	3.75	0
35.375	4	0
35.375	4.25	0
35.375	4.5	0
35.375	4.75	0
35.375	5	0
35.375	5.25	0
35.375	5.5	0
35.375	5.75	0
35.375	6	0
35.375	6.25	0				1
35.375	6.5	0
35.375	6.75	0
35.375	7	0
35.375	7.25	0
35.375	7.5	0
35.375	7.75	0
35.375	8	0				1
35.375	8.25	0
35.375	8.5	0				1
35.375	8.75	0				1
35.375	9	0
35.375	9.25	0				1
35.375	9.5	0				1
35.375	9.75	0				1
35.375	10	0
35.375	10.25	0
35.375	10.5	0
35.375	10.75	0
35.375	11	1	-0.369137	-0.519862	-0.200449
35.375	11.25	1	-0.346701	-0.493779	-0.173634
35.375	11.5	1	-0.27847	-0.415305	-0.114172
35.375	11.75	1	-0.16461	-0.398776	0.05789	1
35.375	12	1	-0.16461	-0.398776	0.05789	1
35.375	12.25	1	-0.22137	-0.471067	0.0207423	1
35.375	12.5	1	-0.22137	-0.471067	0.0207423	1
35.375	12.75	1	-0.204678	-0.428487	0.0419981	1
35.375	13	1	-0.22137	-0.471067	0.0207423	1
35.375	13.25	1	-0.342291	-0.67979	-0.10599
35.375	13.5	1	-0.342291	-0.67979	-0.10599
35.375	13.75	1	-0.278983	-0.593668	-0.0464821
35.375	14	1	-0.278983	-0.593668	-0.0464821
35.375	14.25	1	-0.382124	-0.740795	-0.109315
35.375	14.5	1	-0.382124	-0.740795	-0.109315
35.375	14.75	1	-0.439228	-0.845631	-0.138057
35.375	15	1	-0.452376	-0.852365	-0.139337
35.375	15.25	1	-0.439228	-0.845631	-0.138057
35.375	15.5	1	-0.439228	-0.845631	-0.138057
35.375	15.75	1	-0.382124	-0.740795	-0.109315
35.375	16	1	-0.226789	-0.492984	0.000716288	1
35.375	16.25	1	-0.213865	-0.472687	0.00949861	1
35.375	16.5	1	-0.394834	-0.760254	-0.107729
35.375	16.75	1	-0.283894	-0.582643	-0.0264414
35.375	17	1	-0.253121	-0.531399	-0.00449448
35.375	17.25	1	-0.21121	-0.47387	0.0205268	1
35.375	17.5	1	-0.19857	-0.446927	0.019194	1
35.375	17.75	1	-0.19857	-0.446927	0.019194	1
35.375	18	1	-0.21121	-0.47387	0.0205268	1
35.375	18.25	1	-0.226789	-0.492984	0.000716288	1
35.375	18.5	1	-0.21121	-0.47387	0.0205268	1
35.375	18.75	1	-0.244835	-0.555113	0.00253103	1
35.375	19	1	-0.272591	-0.562777	-0.0239774
35.375	19.25	1	-0.334457	-0.686427	-0.0598385
35.375	19.5	1	-0.290196	-0.608117	-0.0199992
35.375	19.75	1	-0.360702	-0.722644	-0.0964108
35.375	20	1	-0.360702	-0.722644	-0.0964108
35.375	20.25	1	-0.263824	-0.534368	-0.0499412
35.375	20.5	1	-0.334457	-0.686427	-0.0598385
35.375	20.75	1	-0.290196	-0.608117	-0.0199992
35.375	21	1	-0.230767	-0.512883	0.00658879	1
35.375	21.25	1	-0.230767	-0.512883	0.00658879	1
35.375	21.5	1	-0.230767	-0.512883	0.00658879	1
35.375	21.75	1	-0.247332	-0.548239	0.00611597	1
35.375	22	1	-0.221354	-0.520055	-0.0134477
35.375	22.25	1	-0.162451	-0.454515	0.0790255	1
35.375	22.5	1	-0.18107	-0.462239	0.0674906	1
35.375	22.75	1	-0.170015	-0.45963	0.0807765	1
35.375	23	1	-0.405448	-0.710701	-0.168919
35.375	23.25	1	-0.329221	-0.698015	-0.0601876
35.375	23.5	1	-0.329221	-0.698015	-0.0601876
35.375	23.75	1	-0.346538	-0.623914	-0.123359
35.375	24	1	-0.334288	-0.611204	-0.115713
35.375	24.25	1	-0.367396	-0.631712	-0.150294
35.375	24.5	1	-0.446948	-0.75433	-0.204738
35.375	24.75	1	-0.444707	-0.742833	-0.191234
35.375	25	1	-0.44585	-0.668549	-0.282777
35.375	25.25	1	-0.495762	-0.817385	-0.244038
35.375	25.5	1	-0.483041	-0.774513	-0.227133
35.375	25.75	1	-0.468047	-0.787432	-0.223398
35.375	26	1	-0.402997	-0.663251	-0.184574
35.375	26.25	1	-0.402997	-0.663251	-0.184574
35.375	26.5	1	-0.29712	-0.538607	-0.0916008
35.375	26.75	1	-0.402997	-0.663251	-0.184574
35.375	27	1	-0.349166	-0.602728	-0.150969
35.375	27.25	1	-0.314436	-0.547663	-0.110135
35.375	27.5	1	-0.302779	-0.53371	-0.0816398
35.375	27.75	1	-0.314436	-0.547663	-0.110135
35.375	28	1	-0.314436	-0.547663	-0.110135
35.375	28.25	1	-0.29712	-0.538607	-0.0916008
35.375	28.5	1	-0.212892	-0.426861	-0.0360025
35.375	28.75	1	-0.124484	-0.344683	0.0673288	1
35.375	29	1	0.2158	0.00843776	0.426129
35.375	29.25	1	0.255179	0.0602257	0.424372
35.375	29.5	1	-0.00323618	-0.212194	0.181605	1
35.375	29.75	1	0.247977	0.0593542	0.420705
35.375	30	1	0.154444	-0.0703042	0.355703	1
35.375	30.25	1	0.381542	0.189217	0.626703
35.375	30.5	1	0.350355	0.150345	0.564619
35.375	30.75	1	0.305649	0.1401	0.490899
35.375	31	1	0.330892	0.136369	0.549514
35.375	31.25	1	0.239012	0.0091152	0.486496
35.375	31.5	1	0.368545	0.174806	0.576724
35.375	31.75	1	0.285279	0.0791792	0.518434
35.375	32	1	0.0552149	-0.201759	0.315205	1
35.375	32.25	1	-0.0772464	-0.336489	0.195357	1
35.375	32.5	1	-0.065336	-0.358245	0.217553	1
35.375	32.75	1	-0.0890693	-0.338194	0.189585	1
35.375	33	1	-0.10036	-0.35327	0.174552	1
35.375	33.25	1	-0.0353106	-0.265063	0.234493	1
35.375	33.5	1	-0.0312541	-0.297032	0.22698	1
35.375	33.75	1	-0.0312541	-0.297032	0.22698	1
35.375	34	0				1
35.375	34.25	1	0.174144	-0.0722669	0.478135	1
35.375	34.5	1	0.174144	-0.0722669	0.478135	1
35.375	34.75	1	0.146612	-0.0760189	0.380694	1
35.5	-15	1	-0.544406	-0.730771	-0.418935
35.5	-14.75	1	-0.402121	-0.640113	-0.226495
35.5	-14.5	1	-0.531653	-0.672283	-0.415814
35.5	-14.25	1	-0.588366	-0.720471	-0.478143
35.5	-14	1	-0.596416	-0.754707	-0.491401
35.5	-13.75	1	-0.408455	-0.621989	-0.228811
35.5	-13.5	1	-0.475163	-0.666184	-0.344109
35.5	-13.25	1	-0.408455	-0.621989	-0.228811
35.5	-13	1	-0.452236	-0.652466	-0.276956
35.5	-12.75	1	-0.406758	-0.652842	-0.226595
35.5	-12.5	1	-0.388313	-0.611835	-0.194127
35.5	-12.25	1	-0.441033	-0.695672	-0.237945
35.5	-12	1	-0.382295	-0.694429	-0.143079
35.5	-11.75	1	-0.451403	-0.753188	-0.210049
35.5	-11.5	1	-0.471724	-0.791082	-0.242516
35.5	-11.25	1	-0.4609	-0.764255	-0.231807
35.5	-11	1	-0.534701	-0.773553	-0.350991
35.5	-10.75	1	-0.427377	-0.717799	-0.237045
35.5	-10.5	1	-0.33871	-0.613759	-0.135113
35.5	-10.25	1	-0.392776	-0.624786	-0.223859
35.5	-10	1	-0.218174	-0.453989	0.00846172	1
35.5	-9.75	1	-0.187394	-0.431571	0.0322039	1
35.5	-9.5	1	-0.23138	-0.456643	-0.0460379
35.5	-9.25	1	-0.168157	-0.376485	0.0472935	1
35.5	-9	1	-0.295336	-0.501866	-0.136224
35.5	-8.75	1	-0.389162	-0.666178	-0.169349
35.5	-8.5	1	-0.500953	-0.661816	-0.367686
35.5	-8.25	1	-0.500953	-0.661816	-0.367686
35.5	-8	1	-0.65644	-0.776044	-0.60518
35.5	-7.75	1	-0.530411	-0.661587	-0.442962
35.5	-7.5	1	-0.446534	-0.613894	-0.322655
35.5	-7.25	1	-0.550151	-0.691006	-0.472992
35.5	-7	1	-0.54175	-0.69882	-0.439999
35.5	-6.75	1	-0.412768	-0.618498	-0.277888
35.5	-6.5	1	-0.440223	-0.628423	-0.312161
35.5	-6.25	1	-0.526525	-0.701424	-0.390268
35.5	-6	0
35.5	-5.75	0
35.5	-5.5	0
35.5	-5.25	1	-0.56214	-0.750096	-0.438477
35.5	-5	1	-0.655373	-0.794887	-0.584468
35.5	-4.75	1	-0.809989	-0.90953	-0.764565
35.5	-4.5	1	-0.693146	-0.81331	-0.623445
35.5	-4.25	1	-0.755444	-0.840383	-0.691337
35.5	-4	1	-0.683713	-0.787799	-0.613735
35.5	-3.75	1	-0.768522	-0.865257	-0.705631
35.5	-3.5	1	-0.798226	-0.903447	-0.74129
35.5	-3.25	1	-0.719889	-0.816101	-0.654312
35.5	-3	1	-0.828403	-0.898812	-0.798994
35.5	-2.75	1	-0.82034	-0.893947	-0.769659
35.5	-2.5	1	-0.489205	-0.741949	-0.267109
35.5	-2.25	1	-0.408127	-0.678293	-0.146467
35.5	-2	1	-0.731964	-0.843056	-0.637679
35.5	-1.75	1	-0.620092	-0.806672	-0.481844
35.5	-1.5	1	-0.701363	-0.813436	-0.618262
35.5	-1.25	0
35.5	-1	0
35.5	-0.75	0
35.5	-0.5	0
35.5	-0.25	0
35.5	0	0
35.5	0.25	0
35.5	0.5	0
35.5	0.75	0
35.5	1	0
35.5	1.25	0
35.5	1.5	0
35.5	1.75	0
35.5	2	0
35.5	2.25	0
35.5	2.5	0
35.5	2.75	0
35.5	3	0
35.5	3.25	0
35.5	3.5	0
35.5	3.75	0
35.5	4	0
35.5	4.25	0
35.5	4.5	0
35.5	4.75	0
35.5	5	0
35.5	5.25	0
35.5	5.5	0
35.5	5.75	0
35.5	6	0
35.5	6.25	0
35.5	6.5	0
35.5	6.75	0
35.5	7	0
35.5	7.25	0
35.5	7.5	0
35.5	7.75	0
35.5	8	0
35.5	8.25	0
35.5	8.5	0
35.5	8.75	0				1
35.5	9	0
35.5	9.25	0
35.5	9.5	0				1
35.5	9.75	0				1
35.5	10	0
35.5	10.25	0
35.5	10.5	0
35.5	10.75	0
35.5	11	1	-0.369137	-0.519862	-0.200449
35.5	11.25	1	-0.369137	-0.519862	-0.200449
35.5	11.5	1	-0.369137	-0.519862	-0.200449
35.5	11.75	1	-0.16461	-0.398776	0.05789	1
35.5	12	1	-0.204678	-0.428487	0.0419981	1
35.5	12.25	1	-0.22137	-0.471067	0.0207423	1
35.5	12.5	1	-0.204678	-0.428487	0.0419981	1
35.5	12.75	1	-0.22137	-0.471067	0.0207423	1
35.5	13	1	-0.278983	-0.593668	-0.0464821
35.5	13.25	1	-0.278983	-0.593668	-0.0464821
35.5	13.5	1	-0.278983	-0.593668	-0.0464821
35.5	13.75	1	-0.278983	-0.593668	-0.0464821
35.5	14	1	-0.316998	-0.653919	-0.0745045
35.5	14.25	1	-0.316998	-0.653919	-0.0745045
35.5	14.5	1	-0.382124	-0.740795	-0.109315
35.5	14.75	1	-0.382124	-0.740795	-0.109315
35.5	15	1	-0.452376	-0.852365	-0.139337
35.5	15.25	1	-0.439228	-0.845631	-0.138057
35.5	15.5	1	-0.439228	-0.845631	-0.138057
35.5	15.75	1	-0.439228	-0.845631	-0.138057
35.5	16	1	-0.367203	-0.708823	-0.0937217
35.5	16.25	1	-0.268031	-0.561405	-0.0275953
35.5	16.5	1	-0.283894	-0.582643	-0.0264414
35.5	16.75	1	-0.253121	-0.531399	-0.00449448
35.5	17	1	-0.21121	-0.47387	0.0205268	1
35.5	17.25	1	-0.21121	-0.47387	0.0205268	1
35.5	17.5	1	-0.19857	-0.446927	0.019194	1
35.5	17.75	1	-0.19857	-0.446927	0.019194	1
35.5	18	1	-0.19857	-0.446927	0.019194	1
35.5	18.25	1	-0.21121	-0.47387	0.0205268	1
35.5	18.5	1	-0.229659	-0.489486	0.0088153	1
35.5	18.75	1	-0.229659	-0.489486	0.0088153	1
35.5	19	1	-0.244835	-0.555113	0.00253103	1
35.5	19.25	1	-0.340601	-0.688428	-0.0653712
35.5	19.5	1	-0.303618	-0.635967	-0.0284994
35.5	19.75	1	-0.303618	-0.635967	-0.0284994
35.5	20	1	-0.360702	-0.722644	-0.0964108
35.5	20.25	1	-0.169877	-0.434105	0.0923293	1
35.5	20.5	1	-0.290196	-0.608117	-0.0199992
35.5	20.75	1	-0.290196	-0.608117	-0.0199992
35.5	21	1	-0.290196	-0.608117	-0.0199992
35.5	21.25	1	-0.290196	-0.608117	-0.0199992
35.5	21.5	1	-0.247332	-0.548239	0.00611597	1
35.5	21.75	1	-0.228703	-0.503178	0.0302008	1
35.5	22	1	-0.239967	-0.555116	0.00484427	1
35.5	22.25	1	-0.239967	-0.555116	0.00484427	1
35.5	22.5	1	-0.239967	-0.555116	0.00484427	1
35.5	22.75	1	-0.251383	-0.584169	0.00116102	1
35.5	23	1	-0.405448	-0.710701	-0.168919
35.5	23.25	1	-0.329221	-0.698015	-0.0601876
35.5	23.5	1	-0.268796	-0.555748	-0.0228451
35.5	23.75	1	-0.391444	-0.667549	-0.16711
35.5	24	1	-0.343316	-0.714219	-0.032376
35.5	24.25	1	-0.306605	-0.62716	-0.0387437
35.5	24.5	1	-0.34503	-0.579884	-0.151527
35.5	24.75	1	-0.313842	-0.639858	-0.0186608
35.5	25	1	-0.344533	-0.683711	-0.0355591
35.5	25.25	1	-0.373577	-0.629366	-0.1582
35.5	25.5	1	-0.42552	-0.725862	-0.200838
35.5	25.75	1	-0.397902	-0.678991	-0.17085
35.5	26	1	-0.402997	-0.663251	-0.184574
35.5	26.25	1	-0.397902	-0.678991	-0.17085
35.5	26.5	1	-0.367396	-0.631712	-0.150294
35.5	26.75	1	-0.373577	-0.629366	-0.1582
35.5	27	1	-0.29712	-0.538607	-0.0916008
35.5	27.25	1	-0.307454	-0.534763	-0.110402
35.5	27.5	1	-0.356082	-0.616982	-0.14728
35.5	27.75	1	-0.29712	-0.538607	-0.0916008
35.5	28	1	-0.233124	-0.451918	-0.0386662
35.5	28.25	1	-0.255971	-0.463645	-0.0569046
35.5	28.5	1	-0.188457	-0.372132	-0.0226294
35.5	28.75	1	-0.124484	-0.344683	0.0673288	1
35.5	29	1	0.251548	0.0648352	0.450739
35.5	29.25	1	0.255179	0.0602257	0.424372
35.5	29.5	1	0.0646038	-0.125485	0.2529	1
35.5	29.75	1	0.136614	-0.0662104	0.340982	1
35.5	30	1	0.237414	0.0119333	0.414063
35.5	30.25	1	0.361964	0.154207	0.588901
35.5	30.5	1	0.314084	0.111053	0.558738
35.5	30.75	1	0.368545	0.174806	0.576724
35.5	31	1	0.333186	0.142392	0.567763
35.5	31.25	1	0.321904	0.138858	0.528332
35.5	31.5	1	0.128277	-0.136309	0.3968	1
35.5	31.75	1	0.185417	-0.0588004	0.469784	1
35.5	32	1	0.0812998	-0.205649	0.358155	1
35.5	32.25	1	0.0129584	-0.295121	0.298205	1
35.5	32.5	1	-0.0639299	-0.337432	0.250139	1
35.5	32.75	1	0.0143301	-0.315873	0.318417	1
35.5	33	1	0.00300954	-0.328016	0.293489	1
35.5	33.25	1	-0.0577733	-0.34856	0.224002	1
35.5	33.5	1	0.0489165	-0.248404	0.317485	1
35.5	33.75	1	0.11024	-0.17391	0.403633	1
35.5	34	1	0.0766044	-0.171409	0.35575	1
35.5	34.25	1	-0.0559348	-0.268952	0.181888	1
35.5	34.5	1	0.174144	-0.0722669	0.478135	1
35.5	34.75	1	0.124688	-0.128636	0.382906	1
35.625	-15	1	-0.544406	-0.730771	-0.418935
35.625	-14.75	1	-0.426974	-0.622198	-0.28075
35.625	-14.5	1	-0.575095	-0.729245	-0.482569
35.625	-14.25	1	-0.632402	-0.761587	-0.529279
35.625	-14	1	-0.475163	-0.666184	-0.344109
35.625	-13.75	1	-0.475163	-0.666184	-0.344109
35.625	-13.5	1	-0.442317	-0.633646	-0.286792
35.625	-13.25	1	-0.430325	-0.661727	-0.255636
35.625	-13	1	-0.406758	-0.652842	-0.226595
35.625	-12.75	1	-0.452236	-0.652466	-0.276956
35.625	-12.5	1	-0.441033	-0.695672	-0.237945
35.625	-12.25	1	-0.488037	-0.709358	-0.289546
35.625	-12	1	-0.451403	-0.753188	-0.210049
35.625	-11.75	1	-0.4609	-0.764255	-0.231807
35.625	-11.5	1	-0.451403	-0.753188	-0.210049
35.625	-11.25	1	-0.491923	-0.749118	-0.294813
35.625	-11	1	-0.517353	-0.778423	-0.326567
35.625	-10.75	1	-0.427377	-0.717799	-0.237045
35.625	-10.5	1	-0.246613	-0.494944	-0.038412
35.625	-10.25	1	-0.515509	-0.741263	-0.311079
35.625	-10	1	-0.508102	-0.744844	-0.319861
35.625	-9.75	1	-0.404202	-0.650164	-0.196724
35.625	-9.5	1	-0.369214	-0.646902	-0.0973871
35.625	-9.25	1	-0.362289	-0.647167	-0.104331
35.625	-9	1	-0.408568	-0.702888	-0.172439
35.625	-8.75	1	-0.488236	-0.706908	-0.307501
35.625	-8.5	1	-0.46786	-0.659323	-0.323622
35.625	-8.25	1	-0.361824	-0.589856	-0.193523
35.625	-8	1	-0.429355	-0.642674	-0.27912
35.625	-7.75	1	-0.373362	-0.56155	-0.249477
35.625	-7.5	1	-0.397467	-0.600588	-0.246101
35.625	-7.25	1	-0.54175	-0.69882	-0.439999
35.625	-7	1	-0.518501	-0.698567	-0.382205
35.625	-6.75	1	-0.440223	-0.628423	-0.312161
35.625	-6.5	1	-0.440223	-0.628423	-0.312161
35.625	-6.25	1	-0.518501	-0.698567	-0.382205
35.625	-6	0
35.625	-5.75	0
35.625	-5.5	0
35.625	-5.25	1	-0.622719	-0.786438	-0.523288
35.625	-5	1	-0.631131	-0.798842	-0.528108
35.625	-4.75	1	-0.69787	-0.846312	-0.620766
35.625	-4.5	1	-0.654567	-0.833876	-0.531651
35.625	-4.25	1	-0.500754	-0.68751	-0.329728
35.625	-4	1	-0.579128	-0.75016	-0.440141
35.625	-3.75	1	-0.571069	-0.737421	-0.46097
35.625	-3.5	1	-0.567153	-0.714138	-0.481932
35.625	-3.25	1	-0.484754	-0.710364	-0.342115
35.625	-3	1	-0.818843	-0.872416	-0.776561
35.625	-2.75	1	-0.662122	-0.795705	-0.564464
35.625	-2.5	1	-0.58683	-0.742768	-0.453433
35.625	-2.25	1	-0.64765	-0.78004	-0.543462
35.625	-2	1	-0.70572	-0.832553	-0.604049
35.625	-1.75	1	-0.565643	-0.742683	-0.421105
35.625	-1.5	1	-0.621859	-0.786394	-0.488022
35.625	-1.25	1	-0.5382	-0.756495	-0.397641
35.625	-1	0
35.625	-0.75	0
35.625	-0.5	0
35.625	-0.25	0
35.625	0	0
35.625	0.25	0
35.625	0.5	0
35.625	0.75	0
35.625	1	0
35.625	1.25	0
35.625	1.5	0
35.625	1.75	0
35.625	2	0
35.625	2.25	0
35.625	2.5	0
35.625	2.75	0
35.625	3	0
35.625	3.25	0
35.625	3.5	0
35.625	3.75	0
35.625	4	0
35.625	4.25	0
35.625	4.5	0
35.625	4.75	0
35.625	5	0
35.625	5.25	0
35.625	5.5	0
35.625	5.75	0
35.625	6	0
35.625	6.25	0
35.625	6.5	0
35.625	6.75	0
35.625	7	0
35.625	7.25	0
35.625	7.5	0
35.625	7.75	0
35.625	8	0
35.625	8.25	0
35.625	8.5	0
35.625	8.75	0
35.625	9	0
35.625	9.25	0				1
35.625	9.5	0				1
35.625	9.75	0				1
35.625	10	0				1
35.625	10.25	0
35.625	10.5	0
35.625	10.75	1	-0.346701	-0.493779	-0.173634
35.625	11	1	-0.369137	-0.519862	-0.200449
35.625	11.25	1	-0.334289	-0.463026	-0.176113
35.625	11.5	1	-0.334289	-0.463026	-0.176113
35.625	11.75	1	-0.22137	-0.471067	0.0207423	1
35.625	12	1	-0.204678	-0.428487	0.0419981	1
35.625	12.25	1	-0.204678	-0.428487	0.0419981	1
35.625	12.5	1	-0.22137	-0.471067	0.0207423	1
35.625	12.75	1	-0.278983	-0.593668	-0.0464821
35.625	13	1	-0.278983	-0.593668	-0.0464821
35.625	13.25	1	-0.278983	-0.593668	-0.0464821
35.625	13.5	1	-0.278983	-0.593668	-0.0464821
35.625	13.75	1	-0.316998	-0.653919	-0.0745045
35.625	14	1	-0.316998	-0.653919	-0.0745045
35.625	14.25	1	-0.316998	-0.653919	-0.0745045
35.625	14.5	1	-0.382124	-0.740795	-0.109315
35.625	14.75	1	-0.382124	-0.740795	-0.109315
35.625	15	1	-0.394834	-0.760254	-0.107729
35.625	15.25	1	-0.398862	-0.780559	-0.127156
35.625	15.5	1	-0.398862	-0.780559	-0.127156
35.625	15.75	1	-0.382124	-0.740795	-0.109315
35.625	16	1	-0.394834	-0.760254	-0.107729
35.625	16.25	1	-0.310324	-0.630085	-0.0534337
35.625	16.5	1	-0.336635	-0.668117	-0.0612415
35.625	16.75	1	-0.27054	-0.551168	-0.00188361
35.625	17	1	-0.19857	-0.446927	0.019194	1
35.625	17.25	1	-0.19857	-0.446927	0.019194	1
35.625	17.5	1	-0.213865	-0.472687	0.00949861	1
35.625	17.75	1	-0.21121	-0.47387	0.0205268	1
35.625	18	1	-0.226789	-0.492984	0.000716288	1
35.625	18.25	1	-0.21121	-0.47387	0.0205268	1
35.625	18.5	1	-0.229659	-0.489486	0.0088153	1
35.625	18.75	1	-0.325985	-0.674171	-0.0391121
35.625	19	1	-0.229659	-0.489486	0.0088153	1
35.625	19.25	1	-0.229659	-0.489486	0.0088153	1
35.625	19.5	1	-0.360702	-0.722644	-0.0964108
35.625	19.75	1	-0.360702	-0.722644	-0.0964108
35.625	20	1	-0.360702	-0.722644	-0.0964108
35.625	20.25	1	-0.220108	-0.5485	0.0388448	1
35.625	20.5	1	-0.285685	-0.635102	-0.0398915
35.625	20.75	1	-0.290196	-0.608117	-0.0199992
35.625	21	1	-0.303618	-0.635967	-0.0284994
35.625	21.25	1	-0.303618	-0.635967	-0.0284994
35.625	21.5	1	-0.217483	-0.494479	0.0346843	1
35.625	21.75	1	-0.272005	-0.617417	-0.0245383
35.625	22	1	-0.239967	-0.555116	0.00484427	1
35.625	22.25	1	-0.239967	-0.555116	0.00484427	1
35.625	22.5	1	-0.239967	-0.555116	0.00484427	1
35.625	22.75	1	-0.192185	-0.486195	0.055061	1
35.625	23	1	-0.240909	-0.546315	0.0127172	1
35.625	23.25	1	-0.37259	-0.658225	-0.147406
35.625	23.5	1	-0.268796	-0.555748	-0.0228451
35.625	23.75	1	-0.393346	-0.713217	-0.179924
35.625	24	1	-0.343316	-0.714219	-0.032376
35.625	24.25	1	-0.296054	-0.625192	-0.0362699
35.625	24.5	1	-0.307644	-0.649304	-0.0277037
35.625	24.75	1	-0.307644	-0.649304	-0.0277037
35.625	25	1	-0.307644	-0.649304	-0.0277037
35.625	25.25	1	-0.419936	-0.710832	-0.182685
35.625	25.5	1	-0.419936	-0.710832	-0.182685
35.625	25.75	1	-0.397902	-0.678991	-0.17085
35.625	26	1	-0.416033	-0.686136	-0.182501
35.625	26.25	1	-0.397902	-0.678991	-0.17085
35.625	26.5	1	-0.402997	-0.663251	-0.184574
35.625	26.75	1	-0.356082	-0.616982	-0.14728
35.625	27	1	-0.314436	-0.547663	-0.110135
35.625	27.25	1	-0.302779	-0.53371	-0.0816398
35.625	27.5	1	-0.29712	-0.538607	-0.0916008
35.625	27.75	1	-0.255488	-0.48526	-0.0586084
35.625	28	1	-0.212892	-0.426861	-0.0360025
35.625	28.25	1	-0.0399717	-0.270972	0.125846	1
35.625	28.5	1	-0.133645	-0.344201	0.0315078	1
35.625	28.75	1	0.0290395	-0.128377	0.257498	1
35.625	29	1	-0.147753	-0.359603	0.0297849	1
35.625	29.25	1	-0.0404783	-0.257771	0.15327	1
35.625	29.5	1	-0.0404783	-0.257771	0.15327	1
35.625	29.75	1	0.237414	0.0119333	0.414063
35.625	30	1	0.300583	0.0725863	0.519529
35.625	30.25	1	0.250788	0.0348227	0.465858
35.625	30.5	1	0.254254	-0.000597689	0.488238	1
35.625	30.75	1	0.296141	0.0705239	0.512168
35.625	31	1	0.333186	0.142392	0.567763
35.625	31.25	1	0.377594	0.185108	0.623119
35.625	31.5	1	0.185417	-0.0588004	0.469784	1
35.625	31.75	1	0.279684	0.0337885	0.561098
35.625	32	1	0.139516	-0.123928	0.414833	1
35.625	32.25	1	0.0129584	-0.295121	0.298205	1
35.625	32.5	1	0.0812998	-0.205649	0.358155	1
35.625	32.75	1	0.0812998	-0.205649	0.358155	1
35.625	33	1	0.0701142	-0.223343	0.362055	1
35.625	33.25	1	0.00906147	-0.291431	0.292828	1
35.625	33.5	1	0.122942	-0.176883	0.390589	1
35.625	33.75	1	0.11506	-0.171618	0.401337	1
35.625	34	1	0.11506	-0.171618	0.401337	1
35.625	34.25	1	0.23093	-0.0259816	0.502073	1
35.625	34.5	1	0.00730967	-0.252919	0.279422	1
35.625	34.75	1	0.0300018	-0.234108	0.296976	1
35.75	-15	1	-0.426974	-0.622198	-0.28075
35.75	-14.75	1	-0.370203	-0.567377	-0.198377
35.75	-14.5	1	-0.442317	-0.633646	-0.286792
35.75	-14.25	1	-0.632402	-0.761587	-0.529279
35.75	-14	1	-0.408455	-0.621989	-0.228811
35.75	-13.75	1	-0.632402	-0.761587	-0.529279
35.75	-13.5	1	-0.596416	-0.754707	-0.491401
35.75	-13.25	1	-0.474623	-0.70554	-0.295701
35.75	-13	1	-0.406758	-0.652842	-0.226595
35.75	-12.75	1	-0.474623	-0.70554	-0.295701
35.75	-12.5	1	-0.519452	-0.70728	-0.372304
35.75	-12.25	1	-0.555915	-0.748511	-0.423363
35.75	-12	1	-0.4609	-0.764255	-0.231807
35.75	-11.75	1	-0.4609	-0.764255	-0.231807
35.75	-11.5	1	-0.471724	-0.791082	-0.242516
35.75	-11.25	1	-0.494135	-0.808798	-0.262796
35.75	-11	1	-0.427377	-0.717799	-0.237045
35.75	-10.75	1	-0.427377	-0.717799	-0.237045
35.75	-10.5	1	-0.33871	-0.613759	-0.135113
35.75	-10.25	1	-0.391498	-0.652363	-0.124331
35.75	-10	1	-0.444382	-0.715316	-0.232217
35.75	-9.75	1	-0.460679	-0.765106	-0.232011
35.75	-9.5	1	-0.218174	-0.453989	0.00846172	1
35.75	-9.25	1	-0.276014	-0.513206	-0.0880331
35.75	-9	1	-0.362289	-0.647167	-0.104331
35.75	-8.75	1	-0.449603	-0.679703	-0.260962
35.75	-8.5	1	-0.46786	-0.659323	-0.323622
35.75	-8.25	1	-0.373362	-0.56155	-0.249477
35.75	-8	1	-0.535927	-0.687811	-0.435316
35.75	-7.75	1	-0.373362	-0.56155	-0.249477
35.75	-7.5	1	-0.519963	-0.672474	-0.427024
35.75	-7.25	1	-0.54175	-0.69882	-0.439999
35.75	-7	1	-0.518501	-0.698567	-0.382205
35.75	-6.75	1	-0.440223	-0.628423	-0.312161
35.75	-6.5	1	-0.440223	-0.628423	-0.312161
35.75	-6.25	1	-0.440223	-0.628423	-0.312161
35.75	-6	1	-0.302537	-0.527842	-0.129933
35.75	-5.75	1	-0.31658	-0.511155	-0.163111
35.75	-5.5	1	-0.470722	-0.642503	-0.330124
35.75	-5.25	1	-0.607965	-0.783788	-0.519862
35.75	-5	1	-0.576622	-0.764449	-0.470621
35.75	-4.75	1	-0.618624	-0.813082	-0.505254
35.75	-4.5	1	-0.562874	-0.823912	-0.389177
35.75	-4.25	1	-0.425022	-0.655258	-0.224125
35.75	-4	1	-0.425022	-0.655258	-0.224125
35.75	-3.75	1	-0.554057	-0.729648	-0.457424
35.75	-3.5	1	-0.451237	-0.689068	-0.335381
35.75	-3.25	1	-0.609558	-0.778848	-0.457099
35.75	-3	1	-0.503444	-0.700724	-0.352911
35.75	-2.75	1	-0.646812	-0.771882	-0.55386
35.75	-2.5	1	-0.351708	-0.630291	-0.142955
35.75	-2.25	1	-0.571903	-0.76395	-0.451999
35.75	-2	1	-0.410917	-0.664668	-0.205201
35.75	-1.75	1	-0.251869	-0.474565	-0.0339907
35.75	-1.5	1	-0.473424	-0.694227	-0.327601
35.75	-1.25	1	-0.623747	-0.740822	-0.518366
35.75	-1	1	-0.476775	-0.729623	-0.290504
35.75	-0.75	1	-0.75633	-0.848674	-0.670617
35.75	-0.5	0
35.75	-0.25	0
35.75	0	0
35.75	0.25	0
35.75	0.5	0
35.75	0.75	0
35.75	1	0
35.75	1.25	0
35.75	1.5	0
35.75	1.75	0
35.75	2	0
35.75	2.25	0
35.75	2.5	0
35.75	2.75	0
35.75	3	0
35.75	3.25	0
35.75	3.5	0
35.75	3.75	0
35.75	4	0
35.75	4.25	0
35.75	4.5	0
35.75	4.75	0
35.75	5	0
35.75	5.25	0
35.75	5.5	0
35.75	5.75	0
35.75	6	0
35.75	6.25	0
35.75	6.5	0
35.75	6.75	0				1
35.75	7	0				1
35.75	7.25	0
35.75	7.5	0
35.75	7.75	0
35.75	8	0
35.75	8.25	0				1
35.75	8.5	0				1
35.75	8.75	0				1
35.75	9	0
35.75	9.25	0				1
35.75	9.5	0				1
35.75	9.75	0				1
35.75	10	0				1
35.75	10.25	0
35.75	10.5	1	-0.31593	-0.53902	-0.134208
35.75	10.75	1	-0.290072	-0.512669	-0.0461305
35.75	11	1	-0.265627	-0.44068	-0.0634481
35.75	11.25	1	-0.27847	-0.415305	-0.114172
35.75	11.5	1	-0.313273	-0.458261	-0.164057
35.75	11.75	1	-0.282399	-0.483419	-0.0872601
35.75	12	1	-0.282399	-0.483419	-0.0872601
35.75	12.25	1	-0.22137	-0.471067	0.0207423	1
35.75	12.5	1	-0.278983	-0.593668	-0.0464821
35.75	12.75	1	-0.278983	-0.593668	-0.0464821
35.75	13	1	-0.278983	-0.593668	-0.0464821
35.75	13.25	1	-0.278983	-0.593668	-0.0464821
35.75	13.5	1	-0.316998	-0.653919	-0.0745045
35.75	13.75	1	-0.316998	-0.653919	-0.0745045
35.75	14	1	-0.316998	-0.653919	-0.0745045
35.75	14.25	1	-0.382124	-0.740795	-0.109315
35.75	14.5	1	-0.278983	-0.593668	-0.0464821
35.75	14.75	1	-0.316998	-0.653919	-0.0745045
35.75	15	1	-0.342291	-0.67979	-0.10599
35.75	15.25	1	-0.374002	-0.728852	-0.108775
35.75	15.5	1	-0.317565	-0.633948	-0.0961108
35.75	15.75	1	-0.382124	-0.740795	-0.109315
35.75	16	1	-0.37892	-0.739148	-0.104543
35.75	16.25	1	-0.268031	-0.561405	-0.0275953
35.75	16.5	1	-0.27054	-0.551168	-0.00188361
35.75	16.75	1	-0.330133	-0.63162	-0.0770502
35.75	17	1	-0.283787	-0.592777	-0.0410478
35.75	17.25	1	-0.25844	-0.534087	-0.0237729
35.75	17.5	1	-0.213865	-0.472687	0.00949861	1
35.75	17.75	1	-0.226789	-0.492984	0.000716288	1
35.75	18	1	-0.244835	-0.555113	0.00253103	1
35.75	18.25	1	-0.229659	-0.489486	0.0088153	1
35.75	18.5	1	-0.229659	-0.489486	0.0088153	1
35.75	18.75	1	-0.244835	-0.555113	0.00253103	1
35.75	19	1	-0.167739	-0.413943	0.0614594	1
35.75	19.25	1	-0.244835	-0.555113	0.00253103	1
35.75	19.5	1	-0.303618	-0.635967	-0.0284994
35.75	19.75	1	-0.285685	-0.635102	-0.0398915
35.75	20	1	-0.34287	-0.709414	-0.0742009
35.75	20.25	1	-0.152261	-0.434724	0.100642	1
35.75	20.5	1	-0.272005	-0.617417	-0.0245383
35.75	20.75	1	-0.285685	-0.635102	-0.0398915
35.75	21	1	-0.303618	-0.635967	-0.0284994
35.75	21.25	1	-0.303618	-0.635967	-0.0284994
35.75	21.5	1	-0.294285	-0.556248	-0.101062
35.75	21.75	1	-0.316728	-0.564577	-0.0850432
35.75	22	1	-0.239967	-0.555116	0.00484427	1
35.75	22.25	1	-0.239967	-0.555116	0.00484427	1
35.75	22.5	1	-0.239967	-0.555116	0.00484427	1
35.75	22.75	1	-0.239967	-0.555116	0.00484427	1
35.75	23	1	-0.296054	-0.625192	-0.0362699
35.75	23.25	1	-0.251383	-0.584169	0.00116102	1
35.75	23.5	1	-0.251383	-0.584169	0.00116102	1
35.75	23.75	1	-0.18107	-0.462239	0.0674906	1
35.75	24	1	-0.239967	-0.555116	0.00484427	1
35.75	24.25	1	-0.307644	-0.649304	-0.0277037
35.75	24.5	1	-0.307644	-0.649304	-0.0277037
35.75	24.75	1	-0.295718	-0.630733	-0.0207438
35.75	25	1	-0.295718	-0.630733	-0.0207438
35.75	25.25	1	-0.360237	-0.733907	-0.0794368
35.75	25.5	1	-0.367396	-0.631712	-0.150294
35.75	25.75	1	-0.397902	-0.678991	-0.17085
35.75	26	1	-0.397902	-0.678991	-0.17085
35.75	26.25	1	-0.416033	-0.686136	-0.182501
35.75	26.5	1	-0.29712	-0.538607	-0.0916008
35.75	26.75	1	-0.356082	-0.616982	-0.14728
35.75	27	1	-0.302779	-0.53371	-0.0816398
35.75	27.25	1	-0.307856	-0.550625	-0.146803
35.75	27.5	1	-0.356082	-0.616982	-0.14728
35.75	27.75	1	-0.206818	-0.452854	-0.0233233
35.75	28	1	-0.250247	-0.46885	-0.0574026
35.75	28.25	1	-0.170332	-0.383823	0.0298041	1
35.75	28.5	1	0.0876408	-0.112505	0.320934	1
35.75	28.75	1	0.0245231	-0.169767	0.266478	1
35.75	29	1	0.2158	0.00843776	0.426129
35.75	29.25	1	-0.113121	-0.343405	0.117751	1
35.75	29.5	1	0.00467148	-0.215082	0.234089	1
35.75	29.75	1	0.300583	0.0725863	0.519529
35.75	30	1	0.300583	0.0725863	0.519529
35.75	30.25	1	0.269545	0.0784522	0.483652
35.75	30.5	1	0.287841	0.0561646	0.525171
35.75	30.75	1	0.284489	0.0570649	0.497475
35.75	31	1	0.0636756	-0.183387	0.30657	1
35.75	31.25	1	0.254254	-0.000597689	0.488238	1
35.75	31.5	1	0.0614514	-0.216971	0.363073	1
35.75	31.75	1	0.279684	0.0337885	0.561098
35.75	32	1	0.174167	-0.0668879	0.462548	1
35.75	32.25	1	-0.0459596	-0.330969	0.209355	1
35.75	32.5	1	0.072969	-0.218454	0.335081	1
35.75	32.75	1	0.0812998	-0.205649	0.358155	1
35.75	33	1	0.131146	-0.132759	0.396691	1
35.75	33.25	1	0.131146	-0.132759	0.396691	1
35.75	33.5	1	0.251676	0.0032987	0.515523
35.75	33.75	1	0.154448	-0.112244	0.442535	1
35.75	34	1	0.0903811	-0.153285	0.356352	1
35.75	34.25	1	0.118676	-0.159185	0.382981	1
35.75	34.5	1	0.205947	-0.0643601	0.466002	1
35.75	34.75	1	0.16264	-0.105473	0.426521	1
35.875	-15	1	-0.442916	-0.632643	-0.293866
35.875	-14.75	1	-0.458606	-0.623164	-0.323687
35.875	-14.5	1	-0.522141	-0.68209	-0.399003
35.875	-14.25	1	-0.510869	-0.710107	-0.369788
35.875	-14	1	-0.475163	-0.666184	-0.344109
35.875	-13.75	1	-0.430325	-0.661727	-0.255636
35.875	-13.5	1	-0.474623	-0.70554	-0.295701
35.875	-13.25	1	-0.560336	-0.731683	-0.421156
35.875	-13	1	-0.452236	-0.652466	-0.276956
35.875	-12.75	1	-0.571973	-0.783482	-0.424662
35.875	-12.5	1	-0.519452	-0.70728	-0.372304
35.875	-12.25	1	-0.474623	-0.70554	-0.295701
35.875	-12	1	-0.488037	-0.709358	-0.289546
35.875	-11.75	1	-0.509415	-0.750467	-0.308743
35.875	-11.5	1	-0.534701	-0.773553	-0.350991
35.875	-11.25	1	-0.494135	-0.808798	-0.262796
35.875	-11	1	-0.33871	-0.613759	-0.135113
35.875	-10.75	1	-0.339431	-0.572314	-0.119494
35.875	-10.5	1	-0.468652	-0.711114	-0.311641
35.875	-10.25	1	-0.490239	-0.722315	-0.307764
35.875	-10	1	-0.460679	-0.765106	-0.232011
35.875	-9.75	1	-0.521206	-0.837046	-0.278111
35.875	-9.5	1	-0.474356	-0.776108	-0.207481
35.875	-9.25	1	-0.348495	-0.607526	-0.15554
35.875	-9	1	-0.297883	-0.542202	-0.0817228
35.875	-8.75	1	-0.362289	-0.647167	-0.104331
35.875	-8.5	1	-0.449603	-0.679703	-0.260962
35.875	-8.25	1	-0.360158	-0.647587	-0.166005
35.875	-8	1	-0.484734	-0.679431	-0.345647
35.875	-7.75	1	-0.627527	-0.752991	-0.560401
35.875	-7.5	1	-0.519963	-0.672474	-0.427024
35.875	-7.25	1	-0.57698	-0.743151	-0.494178
35.875	-7	1	-0.526525	-0.701424	-0.390268
35.875	-6.75	1	-0.519639	-0.677592	-0.420703
35.875	-6.5	1	-0.555	-0.729219	-0.432043
35.875	-6.25	1	-0.55599	-0.734863	-0.407165
35.875	-6	1	-0.55599	-0.734863	-0.407165
35.875	-5.75	1	-0.64946	-0.794091	-0.546702
35.875	-5.5	1	-0.508423	-0.687423	-0.356667
35.875	-5.25	1	-0.616903	-0.789002	-0.50137
35.875	-5	1	-0.572431	-0.825687	-0.409724
35.875	-4.75	1	-0.608556	-0.85302	-0.445621
35.875	-4.5	1	-0.551496	-0.79847	-0.377474
35.875	-4.25	1	-0.596788	-0.794459	-0.458878
35.875	-4	1	-0.469024	-0.668499	-0.325764
35.875	-3.75	1	-0.469024	-0.668499	-0.325764
35.875	-3.5	1	-0.552875	-0.74081	-0.430594
35.875	-3.25	1	-0.475808	-0.726891	-0.325992
35.875	-3	1	-0.564753	-0.725049	-0.423412
35.875	-2.75	1	-0.592002	-0.742649	-0.457736
35.875	-2.5	1	-0.47313	-0.707038	-0.288763
35.875	-2.25	1	-0.592002	-0.742649	-0.457736
35.875	-2	1	-0.614027	-0.786535	-0.488536
35.875	-1.75	1	-0.436764	-0.687499	-0.291347
35.875	-1.5	1	-0.465979	-0.682559	-0.32143
35.875	-1.25	1	-0.755788	-0.861013	-0.677834
35.875	-1	1	-0.654142	-0.76726	-0.538291
35.875	-0.75	1	-0.509599	-0.701328	-0.334509
35.875	-0.5	1	-0.477309	-0.67451	-0.283151
35.875	-0.25	1	-0.621701	-0.766806	-0.477353
35.875	0	0
35.875	0.25	0
35.875	0.5	0
35.875	0.75	0
35.875	1	0
35.875	1.25	0
35.875	1.5	0
35.875	1.75	0
35.875	2	0
35.875	2.25	0
35.875	2.5	0
35.875	2.75	0
35.875	3	0
35.875	3.25	0
35.875	3.5	0
35.875	3.75	0
35.875	4	0
35.875	4.25	0
35.875	4.5	0
35.875	4.75	0
35.875	5	0
35.875	5.25	0
35.875	5.5	0
35.875	5.75	0
35.875	6	0
35.875	6.25	0
35.875	6.5	0				1
35.875	6.75	0				1
35.875	7	0				1
35.875	7.25	0
35.875	7.5	0
35.875	7.75	0
35.875	8	0
35.875	8.25	0
35.875	8.5	0
35.875	8.75	0
35.875	9	0
35.875	9.25	0
35.875	9.5	0				1
35.875	9.75	0				1
35.875	10	0
35.875	10.25	0
35.875	10.5	1	-0.290072	-0.512669	-0.0461305
35.875	10.75	1	-0.337191	-0.545227	-0.124178
35.875	11	1	-0.212664	-0.491981	0.032559	1
35.875	11.25	1	-0.27847	-0.415305	-0.114172
35.875	11.5	1	-0.27847	-0.415305	-0.114172
35.875	11.75	1	-0.282399	-0.483419	-0.0872601
35.875	12	1	-0.282399	-0.483419	-0.0872601
35.875	12.25	1	-0.22137	-0.471067	0.0207423	1
35.875	12.5	1	-0.278983	-0.593668	-0.0464821
35.875	12.75	1	-0.239648	-0.506913	-0.0223448
35.875	13	1	-0.278983	-0.593668	-0.0464821
35.875	13.25	1	-0.278983	-0.593668	-0.0464821
35.875	13.5	1	-0.239648	-0.506913	-0.0223448
35.875	13.75	1	-0.316998	-0.653919	-0.0745045
35.875	14	1	-0.278983	-0.593668	-0.0464821
35.875	14.25	1	-0.316998	-0.653919	-0.0745045
35.875	14.5	1	-0.22137	-0.471067	0.0207423	1
35.875	14.75	1	-0.342291	-0.67979	-0.10599
35.875	15	1	-0.317565	-0.633948	-0.0961108
35.875	15.25	1	-0.317565	-0.633948	-0.0961108
35.875	15.5	1	-0.317565	-0.633948	-0.0961108
35.875	15.75	1	-0.382124	-0.740795	-0.109315
35.875	16	1	-0.365939	-0.720206	-0.103355
35.875	16.25	1	-0.310324	-0.630085	-0.0534337
35.875	16.5	1	-0.336635	-0.668117	-0.0612415
35.875	16.75	1	-0.382124	-0.740795	-0.109315
35.875	17	1	-0.342291	-0.67979	-0.10599
35.875	17.25	1	-0.25844	-0.534087	-0.0237729
35.875	17.5	1	-0.226789	-0.492984	0.000716288	1
35.875	17.75	1	-0.244835	-0.555113	0.00253103	1
35.875	18	1	-0.226789	-0.492984	0.000716288	1
35.875	18.25	1	-0.244835	-0.555113	0.00253103	1
35.875	18.5	1	-0.229659	-0.489486	0.0088153	1
35.875	18.75	1	-0.302533	-0.616482	-0.0288063
35.875	19	1	-0.167739	-0.413943	0.0614594	1
35.875	19.25	1	-0.229659	-0.489486	0.0088153	1
35.875	19.5	1	-0.303618	-0.635967	-0.0284994
35.875	19.75	1	-0.285685	-0.635102	-0.0398915
35.875	20	1	-0.303618	-0.635967	-0.0284994
35.875	20.25	1	-0.272005	-0.617417	-0.0245383
35.875	20.5	1	-0.285685	-0.635102	-0.0398915
35.875	20.75	1	-0.285685	-0.635102	-0.0398915
35.875	21	1	-0.285685	-0.635102	-0.0398915
35.875	21.25	1	-0.285685	-0.635102	-0.0398915
35.875	21.5	1	-0.349358	-0.639779	-0.131343
35.875	21.75	1	-0.316728	-0.564577	-0.0850432
35.875	22	1	-0.272005	-0.617417	-0.0245383
35.875	22.25	1	-0.316728	-0.564577	-0.0850432
35.875	22.5	1	-0.239967	-0.555116	0.00484427	1
35.875	22.75	1	-0.239967	-0.555116	0.00484427	1
35.875	23	1	-0.251383	-0.584169	0.00116102	1
35.875	23.25	1	-0.251383	-0.584169	0.00116102	1
35.875	23.5	1	-0.239967	-0.555116	0.00484427	1
35.875	23.75	1	-0.239967	-0.555116	0.00484427	1
35.875	24	1	-0.296054	-0.625192	-0.0362699
35.875	24.25	1	-0.307644	-0.649304	-0.0277037
35.875	24.5	1	-0.329042	-0.701847	-0.059213
35.875	24.75	1	-0.295718	-0.630733	-0.0207438
35.875	25	1	-0.366003	-0.735332	-0.0768393
35.875	25.25	1	-0.356082	-0.616982	-0.14728
35.875	25.5	1	-0.356082	-0.616982	-0.14728
35.875	25.75	1	-0.367396	-0.631712	-0.150294
35.875	26	1	-0.416033	-0.686136	-0.182501
35.875	26.25	1	-0.367396	-0.631712	-0.150294
35.875	26.5	1	-0.356082	-0.616982	-0.14728
35.875	26.75	1	-0.356082	-0.616982	-0.14728
35.875	27	1	-0.314436	-0.547663	-0.110135
35.875	27.25	1	-0.307856	-0.550625	-0.146803
35.875	27.5	1	-0.29712	-0.538607	-0.0916008
35.875	27.75	1	-0.195859	-0.417086	-0.0203454
35.875	28	1	-0.239739	-0.476414	-0.0614978
35.875	28.25	1	0.114673	-0.0976599	0.366657	1
35.875	28.5	1	0.121706	-0.0878866	0.325033	1
35.875	28.75	1	0.0530262	-0.138387	0.301506	1
35.875	29	1	0.182455	-0.0137422	0.390923	1
35.875	29.25	1	-0.0970977	-0.322807	0.121767	1
35.875	29.5	1	-0.136592	-0.404097	0.0922743	1
35.875	29.75	1	0.111952	-0.152313	0.356722	1
35.875	30	1	0.223888	-0.0264911	0.473295	1
35.875	30.25	1	0.263115	0.0267763	0.495283
35.875	30.5	1	0.316055	0.0804089	0.5361
35.875	30.75	1	0.0209715	-0.224606	0.291872	1
35.875	31	1	-0.0476547	-0.292432	0.21535	1
35.875	31.25	1	0.127722	-0.158841	0.410202	1
35.875	31.5	1	0.208975	-0.0439145	0.487099	1
35.875	31.75	1	0.222761	-0.0453393	0.481775	1
35.875	32	1	0.0693817	-0.198433	0.320705	1
35.875	32.25	1	0.00259915	-0.278607	0.271032	1
35.875	32.5	1	0.00259915	-0.278607	0.271032	1
35.875	32.75	1	0.072969	-0.218454	0.335081	1
35.875	33	1	0.072969	-0.218454	0.335081	1
35.875	33.25	1	0.072969	-0.218454	0.335081	1
35.875	33.5	1	0.0807295	-0.178446	0.328537	1
35.875	33.75	1	-0.10036	-0.35327	0.174552	1
35.875	34	1	-0.10036	-0.35327	0.174552	1
35.875	34.25	1	0.118676	-0.159185	0.382981	1
35.875	34.5	1	0.216232	-0.058128	0.509466	1
35.875	34.75	1	0.11024	-0.17391	0.403633	1
36	-15	1	-0.408455	-0.621989	-0.228811
36	-14.75	1	-0.575095	-0.729245	-0.482569
36	-14.5	1	-0.632402	-0.761587	-0.529279
36	-14.25	1	-0.408455	-0.621989	-0.228811
36	-14	1	-0.52907	-0.72371	-0.391126
36	-13.75	1	-0.560336	-0.731683	-0.421156
36	-13.5	1	-0.452236	-0.652466	-0.276956
36	-13.25	1	-0.452236	-0.652466	-0.276956
36	-13	1	-0.464613	-0.66439	-0.270785
36	-12.75	1	-0.52907	-0.72371	-0.391126
36	-12.5	1	-0.474623	-0.70554	-0.295701
36	-12.25	1	-0.515567	-0.738075	-0.341168
36	-12	1	-0.560336	-0.731683	-0.421156
36	-11.75	1	-0.534701	-0.773553	-0.350991
36	-11.5	1	-0.451403	-0.753188	-0.210049
36	-11.25	1	-0.534701	-0.773553	-0.350991
36	-11	1	-0.297427	-0.591874	-0.0504885
36	-10.75	1	-0.427377	-0.717799	-0.237045
36	-10.5	1	-0.468652	-0.711114	-0.311641
36	-10.25	1	-0.536576	-0.76548	-0.362169
36	-10	1	-0.501943	-0.738463	-0.308498
36	-9.75	1	-0.561707	-0.80882	-0.374
36	-9.5	1	-0.497005	-0.722879	-0.302786
36	-9.25	1	-0.474356	-0.776108	-0.207481
36	-9	1	-0.404202	-0.650164	-0.196724
36	-8.75	1	-0.572941	-0.752067	-0.435473
36	-8.5	1	-0.404202	-0.650164	-0.196724
36	-8.25	1	-0.455146	-0.755337	-0.222977
36	-8	1	-0.669247	-0.867279	-0.524782
36	-7.75	1	-0.646043	-0.790448	-0.529125
36	-7.5	1	-0.54175	-0.69882	-0.439999
36	-7.25	1	-0.663415	-0.794955	-0.589461
36	-7	1	-0.526525	-0.701424	-0.390268
36	-6.75	1	-0.555	-0.729219	-0.432043
36	-6.5	1	-0.577309	-0.707687	-0.492099
36	-6.25	1	-0.463923	-0.646613	-0.346745
36	-6	1	-0.485609	-0.667639	-0.352084
36	-5.75	1	-0.636506	-0.785256	-0.526919
36	-5.5	1	-0.475866	-0.676763	-0.335011
36	-5.25	1	-0.616903	-0.789002	-0.50137
36	-5	1	-0.574235	-0.818055	-0.401185
36	-4.75	1	-0.527362	-0.74895	-0.338139
36	-4.5	1	-0.625891	-0.820537	-0.494493
36	-4.25	1	-0.654287	-0.82822	-0.541861
36	-4	1	-0.596788	-0.794459	-0.458878
36	-3.75	1	-0.327897	-0.561286	-0.122962
36	-3.5	1	-0.527492	-0.703225	-0.386978
36	-3.25	1	-0.463964	-0.690722	-0.327948
36	-3	1	-0.631354	-0.760055	-0.523192
36	-2.75	1	-0.576882	-0.719924	-0.447203
36	-2.5	1	-0.722626	-0.858265	-0.635453
36	-2.25	1	-0.722626	-0.858265	-0.635453
36	-2	1	-0.617227	-0.748721	-0.496508
36	-1.75	1	-0.637926	-0.812896	-0.526483
36	-1.5	1	-0.512073	-0.712633	-0.36835
36	-1.25	1	-0.520617	-0.730702	-0.380915
36	-1	1	-0.706251	-0.810689	-0.610907
36	-0.75	1	-0.522785	-0.689537	-0.367996
36	-0.5	1	-0.472626	-0.628169	-0.329807
36	-0.25	1	-0.489625	-0.649212	-0.315024
36	0	1	-0.396598	-0.607151	-0.200663
36	0.25	0
36	0.5	0
36	0.75	0
36	1	0
36	1.25	0
36	1.5	0
36	1.75	0
36	2	0
36	2.25	0
36	2.5	0
36	2.75	0
36	3	0
36	3.25	0
36	3.5	0				1
36	3.75	0
36	4	0
36	4.25	0
36	4.5	0
36	4.75	0
36	5	0
36	5.25	0
36	5.5	0
36	5.75	0
36	6	0
36	6.25	0				1
36	6.5	0				1
36	6.75	0				1
36	7	0				1
36	7.25	0				1
36	7.5	0				1
36	7.75	0				1
36	8	0				1
36	8.25	0
36	8.5	0
36	8.75	0
36	9	0
36	9.25	0
36	9.5	0
36	9.75	0
36	10	0
36	10.25	0
36	10.5	1	-0.351291	-0.579791	-0.130317
36	10.75	1	-0.363595	-0.575767	-0.153842
36	11	1	-0.22137	-0.471067	0.0207423	1
36	11.25	1	-0.339192	-0.592852	-0.120796
36	11.5	1	-0.313273	-0.458261	-0.164057
36	11.75	1	-0.282399	-0.483419	-0.0872601
36	12	1	-0.278983	-0.593668	-0.0464821
36	12.25	1	-0.278983	-0.593668	-0.0464821
36	12.5	1	-0.278983	-0.593668	-0.0464821
36	12.75	1	-0.239648	-0.506913	-0.0223448
36	13	1	-0.278983	-0.593668	-0.0464821
36	13.25	1	-0.239648	-0.506913	-0.0223448
36	13.5	1	-0.278983	-0.593668	-0.0464821
36	13.75	1	-0.278983	-0.593668	-0.0464821
36	14	1	-0.278983	-0.593668	-0.0464821
36	14.25	1	-0.278983	-0.593668	-0.0464821
36	14.5	1	-0.255327	-0.542917	-0.0197017
36	14.75	1	-0.317565	-0.633948	-0.0961108
36	15	1	-0.317565	-0.633948	-0.0961108
36	15.25	1	-0.25844	-0.534087	-0.0237729
36	15.5	1	-0.317565	-0.633948	-0.0961108
36	15.75	1	-0.317565	-0.633948	-0.0961108
36	16	1	-0.217964	-0.4884	0.0147199	1
36	16.25	1	-0.204678	-0.428487	0.0419981	1
36	16.5	1	-0.394834	-0.760254	-0.107729
36	16.75	1	-0.342291	-0.67979	-0.10599
36	17	1	-0.394834	-0.760254	-0.107729
36	17.25	1	-0.226789	-0.492984	0.000716288	1
36	17.5	1	-0.283872	-0.577944	-0.0366555
36	17.75	1	-0.283872	-0.577944	-0.0366555
36	18	1	-0.302533	-0.616482	-0.0288063
36	18.25	1	-0.302533	-0.616482	-0.0288063
36	18.5	1	-0.167739	-0.413943	0.0614594	1
36	18.75	1	-0.167739	-0.413943	0.0614594	1
36	19	1	-0.167739	-0.413943	0.0614594	1
36	19.25	1	-0.244835	-0.555113	0.00253103	1
36	19.5	1	-0.303618	-0.635967	-0.0284994
36	19.75	1	-0.360702	-0.722644	-0.0964108
36	20	1	-0.272005	-0.617417	-0.0245383
36	20.25	1	-0.272005	-0.617417	-0.0245383
36	20.5	1	-0.285685	-0.635102	-0.0398915
36	20.75	1	-0.285685	-0.635102	-0.0398915
36	21	1	-0.285685	-0.635102	-0.0398915
36	21.25	1	-0.285685	-0.635102	-0.0398915
36	21.5	1	-0.316728	-0.564577	-0.0850432
36	21.75	1	-0.316728	-0.564577	-0.0850432
36	22	1	-0.349358	-0.639779	-0.131343
36	22.25	1	-0.349358	-0.639779	-0.131343
36	22.5	1	-0.290695	-0.567772	-0.0749694
36	22.75	1	-0.272005	-0.617417	-0.0245383
36	23	1	-0.272005	-0.617417	-0.0245383
36	23.25	1	-0.251383	-0.584169	0.00116102	1
36	23.5	1	-0.239967	-0.555116	0.00484427	1
36	23.75	1	-0.272005	-0.617417	-0.0245383
36	24	1	-0.31596	-0.68404	-0.0496031
36	24.25	1	-0.307644	-0.649304	-0.0277037
36	24.5	1	-0.339412	-0.692216	-0.0443862
36	24.75	1	-0.307644	-0.649304	-0.0277037
36	25	1	-0.373577	-0.629366	-0.1582
36	25.25	1	-0.356082	-0.616982	-0.14728
36	25.5	1	-0.356082	-0.616982	-0.14728
36	25.75	1	-0.356082	-0.616982	-0.14728
36	26	1	-0.367396	-0.631712	-0.150294
36	26.25	1	-0.356082	-0.616982	-0.14728
36	26.5	1	-0.356082	-0.616982	-0.14728
36	26.75	1	-0.356082	-0.616982	-0.14728
36	27	1	-0.29712	-0.538607	-0.0916008
36	27.25	1	-0.314436	-0.547663	-0.110135
36	27.5	1	-0.255488	-0.48526	-0.0586084
36	27.75	1	-0.314023	-0.566432	-0.132807
36	28	1	-0.181603	-0.36328	0.00583915	1
36	28.25	1	0.187651	-0.0121691	0.403764	1
36	28.5	1	0.121706	-0.0878866	0.325033	1
36	28.75	1	0.0869048	-0.108708	0.309058	1
36	29	1	-0.0121073	-0.246683	0.176345	1
36	29.25	1	-0.263808	-0.544389	-0.0157229
36	29.5	1	0.0455328	-0.246462	0.342734	1
36	29.75	1	0.226609	-0.0675339	0.480439	1
36	30	1	0.288287	0.0150218	0.560394
36	30.25	1	0.321349	0.0534401	0.59369
36	30.5	1	0.059145	-0.230164	0.384253	1
36	30.75	1	-0.0398223	-0.290133	0.217939	1
36	31	1	0.00809831	-0.261072	0.274845	1
36	31.25	1	0.0614514	-0.216971	0.363073	1
36	31.5	1	0.247291	-0.0347037	0.544512	1
36	31.75	1	0.116358	-0.169198	0.391716	1
36	32	1	0.0693817	-0.198433	0.320705	1
36	32.25	1	0.0498765	-0.234202	0.334833	1
36	32.5	0				1
36	32.75	0				1
36	33	1	0.0614514	-0.216971	0.363073	1
36	33.25	1	-0.0634687	-0.325171	0.226035	1
36	33.5	1	-0.104906	-0.338591	0.16391	1
36	33.75	1	-0.0559348	-0.268952	0.181888	1
36	34	1	-0.0353106	-0.265063	0.234493	1
36	34.25	1	0.23093	-0.0259816	0.502073	1
36	34.5	1	0.189764	-0.0749786	0.469224	1
36	34.75	1	0.139589	-0.135272	0.462738	1
36.125	-15	1	-0.632402	-0.761587	-0.529279
36.125	-14.75	1	-0.56529	-0.742666	-0.450874
36.125	-14.5	1	-0.596416	-0.754707	-0.491401
36.125	-14.25	1	-0.588366	-0.720471	-0.478143
36.125	-14	1	-0.522141	-0.68209	-0.399003
36.125	-13.75	1	-0.415349	-0.630503	-0.193267
36.125	-13.5	1	-0.452236	-0.652466	-0.276956
36.125	-13.25	1	-0.452236	-0.652466	-0.276956
36.125	-13	1	-0.452236	-0.652466	-0.276956
36.125	-12.75	1	-0.443756	-0.65305	-0.268862
36.125	-12.5	1	-0.560336	-0.731683	-0.421156
36.125	-12.25	1	-0.510869	-0.710107	-0.369788
36.125	-12	1	-0.560336	-0.731683	-0.421156
36.125	-11.75	1	-0.494135	-0.808798	-0.262796
36.125	-11.5	1	-0.516385	-0.82898	-0.279595
36.125	-11.25	1	-0.556827	-0.795557	-0.37062
36.125	-11	1	-0.380947	-0.624291	-0.214102
36.125	-10.75	1	-0.526527	-0.855727	-0.289617
36.125	-10.5	1	-0.427377	-0.717799	-0.237045
36.125	-10.25	1	-0.427377	-0.717799	-0.237045
36.125	-10	1	-0.47372	-0.79325	-0.26044
36.125	-9.75	1	-0.548181	-0.790089	-0.367367
36.125	-9.5	1	-0.508102	-0.744844	-0.319861
36.125	-9.25	1	-0.508102	-0.744844	-0.319861
36.125	-9	1	-0.433499	-0.656861	-0.218499
36.125	-8.75	1	-0.440746	-0.680875	-0.208466
36.125	-8.5	1	-0.311896	-0.529335	-0.114354
36.125	-8.25	1	-0.523894	-0.77065	-0.351021
36.125	-8	1	-0.71601	-0.869415	-0.63006
36.125	-7.75	1	-0.57407	-0.838556	-0.374161
36.125	-7.5	1	-0.627527	-0.752991	-0.560401
36.125	-7.25	1	-0.663415	-0.794955	-0.589461
36.125	-7	1	-0.578144	-0.72882	-0.481196
36.125	-6.75	1	-0.612124	-0.764755	-0.530357
36.125	-6.5	1	-0.612124	-0.764755	-0.530357
36.125	-6.25	1	-0.555	-0.729219	-0.432043
36.125	-6	1	-0.485609	-0.667639	-0.352084
36.125	-5.75	1	-0.489342	-0.672654	-0.36614
36.125	-5.5	1	-0.58586	-0.771115	-0.467901
36.125	-5.25	1	-0.612124	-0.764755	-0.530357
36.125	-5	1	-0.63574	-0.816364	-0.529372
36.125	-4.75	1	-0.596788	-0.794459	-0.458878
36.125	-4.5	1	-0.596788	-0.794459	-0.458878
36.125	-4.25	1	-0.684439	-0.871893	-0.558801
36.125	-4	1	-0.472462	-0.677858	-0.302341
36.125	-3.75	1	-0.318107	-0.560568	-0.136402
36.125	-3.5	1	-0.424396	-0.622975	-0.280884
36.125	-3.25	1	-0.454938	-0.641151	-0.334811
36.125	-3	1	-0.66593	-0.801771	-0.576345
36.125	-2.75	1	-0.722626	-0.858265	-0.635453
36.125	-2.5	1	-0.722626	-0.858265	-0.635453
36.125	-2.25	1	-0.722626	-0.858265	-0.635453
36.125	-2	1	-0.631354	-0.760055	-0.523192
36.125	-1.75	1	-0.646336	-0.76396	-0.546952
36.125	-1.5	1	-0.637926	-0.812896	-0.526483
36.125	-1.25	1	-0.463748	-0.679622	-0.302568
36.125	-1	1	-0.457283	-0.680587	-0.30774
36.125	-0.75	1	-0.435671	-0.659727	-0.264167
36.125	-0.5	1	-0.340986	-0.537914	-0.134207
36.125	-0.25	1	-0.328469	-0.535738	-0.10307
36.125	0	1	-0.328469	-0.535738	-0.10307
36.125	0.25	1	-0.296753	-0.532432	-0.0774146
36.125	0.5	0
36.125	0.75	0
36.125	1	0
36.125	1.25	0
36.125	1.5	0
36.125	1.75	0
36.125	2	0
36.125	2.25	0
36.125	2.5	0
36.125	2.75	0
36.125	3	0
36.125	3.25	0
36.125	3.5	0				1
36.125	3.75	0
36.125	4	0
36.125	4.25	0
36.125	4.5	0
36.125	4.75	0
36.125	5	0
36.125	5.25	0
36.125	5.5	0
36.125	5.75	0
36.125	6	0
36.125	6.25	0
36.125	6.5	0
36.125	6.75	0				1
36.125	7	0
36.125	7.25	0				1
36.125	7.5	0				1
36.125	7.75	0				1
36.125	8	0				1
36.125	8.25	0
36.125	8.5	0				1
36.125	8.75	0
36.125	9	0
36.125	9.25	0
36.125	9.5	0				1
36.125	9.75	0
36.125	10	0
36.125	10.25	0
36.125	10.5	1	-0.363595	-0.575767	-0.153842
36.125	10.75	1	-0.363595	-0.575767	-0.153842
36.125	11	1	-0.290072	-0.512669	-0.0461305
36.125	11.25	1	-0.313412	-0.554713	-0.0814252
36.125	11.5	1	-0.31593	-0.53902	-0.134208
36.125	11.75	1	-0.339192	-0.592852	-0.120796
36.125	12	1	-0.339192	-0.592852	-0.120796
36.125	12.25	1	-0.339192	-0.592852	-0.120796
36.125	12.5	1	-0.278983	-0.593668	-0.0464821
36.125	12.75	1	-0.239648	-0.506913	-0.0223448
36.125	13	1	-0.239648	-0.506913	-0.0223448
36.125	13.25	1	-0.239648	-0.506913	-0.0223448
36.125	13.5	1	-0.278983	-0.593668	-0.0464821
36.125	13.75	1	-0.278983	-0.593668	-0.0464821
36.125	14	1	-0.278983	-0.593668	-0.0464821
36.125	14.25	1	-0.255327	-0.542917	-0.0197017
36.125	14.5	1	-0.260035	-0.538036	0.00362784	1
36.125	14.75	1	-0.260035	-0.538036	0.00362784	1
36.125	15	1	-0.330133	-0.63162	-0.0770502
36.125	15.25	1	-0.330133	-0.63162	-0.0770502
36.125	15.5	1	-0.255327	-0.542917	-0.0197017
36.125	15.75	1	-0.22137	-0.471067	0.0207423	1
36.125	16	1	-0.136285	-0.352332	0.0808653	1
36.125	16.25	1	-0.283872	-0.577944	-0.0366555
36.125	16.5	1	-0.165181	-0.404679	0.0646537	1
36.125	16.75	1	-0.330133	-0.63162	-0.0770502
36.125	17	1	-0.342291	-0.67979	-0.10599
36.125	17.25	1	-0.226789	-0.492984	0.000716288	1
36.125	17.5	1	-0.226789	-0.492984	0.000716288	1
36.125	17.75	1	-0.283872	-0.577944	-0.0366555
36.125	18	1	-0.244835	-0.555113	0.00253103	1
36.125	18.25	1	-0.244835	-0.555113	0.00253103	1
36.125	18.5	1	-0.302533	-0.616482	-0.0288063
36.125	18.75	1	-0.226001	-0.500773	0.0226067	1
36.125	19	1	-0.244835	-0.555113	0.00253103	1
36.125	19.25	1	-0.244835	-0.555113	0.00253103	1
36.125	19.5	1	-0.303618	-0.635967	-0.0284994
36.125	19.75	1	-0.34287	-0.709414	-0.0742009
36.125	20	1	-0.285685	-0.635102	-0.0398915
36.125	20.25	1	-0.285685	-0.635102	-0.0398915
36.125	20.5	1	-0.285685	-0.635102	-0.0398915
36.125	20.75	1	-0.241795	-0.570159	-0.00163913
36.125	21	1	-0.285685	-0.635102	-0.0398915
36.125	21.25	1	-0.363456	-0.650524	-0.155982
36.125	21.5	1	-0.316728	-0.564577	-0.0850432
36.125	21.75	1	-0.349358	-0.639779	-0.131343
36.125	22	1	-0.349358	-0.639779	-0.131343
36.125	22.25	1	-0.349358	-0.639779	-0.131343
36.125	22.5	1	-0.290695	-0.567772	-0.0749694
36.125	22.75	1	-0.272419	-0.565746	-0.0734135
36.125	23	1	-0.272005	-0.617417	-0.0245383
36.125	23.25	1	-0.176804	-0.437659	0.0584213	1
36.125	23.5	1	-0.295718	-0.630733	-0.0207438
36.125	23.75	1	-0.275258	-0.590374	-0.0204103
36.125	24	1	-0.31596	-0.68404	-0.0496031
36.125	24.25	1	-0.295718	-0.630733	-0.0207438
36.125	24.5	1	-0.295718	-0.630733	-0.0207438
36.125	24.75	1	-0.295718	-0.630733	-0.0207438
36.125	25	1	-0.373577	-0.629366	-0.1582
36.125	25.25	1	-0.373577	-0.629366	-0.1582
36.125	25.5	1	-0.356082	-0.616982	-0.14728
36.125	25.75	1	-0.356082	-0.616982	-0.14728
36.125	26	1	-0.373577	-0.629366	-0.1582
36.125	26.25	1	-0.356082	-0.616982	-0.14728
36.125	26.5	1	-0.356082	-0.616982	-0.14728
36.125	26.75	1	-0.29712	-0.538607	-0.0916008
36.125	27	1	-0.29712	-0.538607	-0.0916008
36.125	27.25	1	-0.255488	-0.48526	-0.0586084
36.125	27.5	1	-0.160066	-0.358086	0.0435675	1
36.125	27.75	1	-0.416033	-0.686136	-0.182501
36.125	28	1	-0.0866384	-0.277884	0.138627	1
36.125	28.25	1	0.153111	-0.0550457	0.380772	1
36.125	28.5	1	0.157311	-0.0691512	0.382	1
36.125	28.75	1	0.153111	-0.0550457	0.380772	1
36.125	29	1	0.0452924	-0.161432	0.301559	1
36.125	29.25	1	-0.202196	-0.474158	0.0355175	1
36.125	29.5	1	-0.149981	-0.418339	0.0917828	1
36.125	29.75	1	-0.00106779	-0.265992	0.302222	1
36.125	30	1	0.24614	-0.0384291	0.524647	1
36.125	30.25	1	0.289112	-0.000321588	0.549821	1
36.125	30.5	1	0.011513	-0.256616	0.296089	1
36.125	30.75	1	-0.0214843	-0.262552	0.242084	1
36.125	31	1	0.0285179	-0.227973	0.280528	1
36.125	31.25	1	0.026849	-0.249837	0.319942	1
36.125	31.5	1	0.0882306	-0.207042	0.422521	1
36.125	31.75	1	0.211619	-0.0434568	0.461313	1
36.125	32	1	0.166449	-0.102599	0.472196	1
36.125	32.25	0				1
36.125	32.5	0
36.125	32.75	0				1
36.125	33	0				1
36.125	33.25	0				1
36.125	33.5	1	-0.0151912	-0.257281	0.236892	1
36.125	33.75	1	-0.0353106	-0.265063	0.234493	1
36.125	34	1	-0.0559348	-0.268952	0.181888	1
36.125	34.25	1	-0.0448617	-0.27449	0.199974	1
36.125	34.5	1	0.299693	0.0946567	0.570135
[truncated: 44,601 more rows]

## Sheet: Panel_d_NAO
Latitude	Longitude	mask	Spearman_R_mean	Spearman_R_25th	Spearman_R_75th	sign_uncertain_white_overlay
35	-15	1	0.251769	0.0207219	0.485062
35	-14.75	1	0.191003	-0.0261665	0.479064	1
35	-14.5	1	0.195146	-0.016176	0.417621	1
35	-14.25	1	0.242749	0.00980654	0.479314
35	-14	1	0.236138	0.00687016	0.516011
35	-13.75	1	0.191003	-0.0261665	0.479064	1
35	-13.5	1	0.223985	-0.00394283	0.491191	1
35	-13.25	1	0.13715	-0.110756	0.418965	1
35	-13	1	0.0905554	-0.157036	0.377511	1
35	-12.75	1	-0.0104903	-0.266028	0.240255	1
35	-12.5	1	-0.000955154	-0.276245	0.261658	1
35	-12.25	1	-0.025682	-0.308002	0.259208	1
35	-12	1	0.0326924	-0.249445	0.323733	1
35	-11.75	1	-0.025682	-0.308002	0.259208	1
35	-11.5	1	-0.0429335	-0.33157	0.191965	1
35	-11.25	1	-0.0429335	-0.33157	0.191965	1
35	-11	1	0.108657	-0.164685	0.397793	1
35	-10.75	1	0.0306583	-0.2337	0.293074	1
35	-10.5	1	-0.104959	-0.385625	0.133104	1
35	-10.25	1	-0.017436	-0.307754	0.270321	1
35	-10	1	0.260561	0.120973	0.391585
35	-9.75	1	0.302203	0.168898	0.448802
35	-9.5	1	0.247314	0.0914931	0.435857
35	-9.25	1	0.247314	0.0914931	0.435857
35	-9	1	0.249854	0.0953178	0.421959
35	-8.75	1	0.209968	0.0721842	0.374121
35	-8.5	1	0.12644	-0.0155825	0.265064	1
35	-8.25	1	0.157383	0.0310877	0.292787
35	-8	1	0.00234403	-0.157426	0.162863	1
35	-7.75	1	-0.0551039	-0.197086	0.0975039	1
35	-7.5	1	-0.0447259	-0.192756	0.111856	1
35	-7.25	1	0.0229306	-0.149888	0.208923	1
35	-7	1	0.0442631	-0.12325	0.22191	1
35	-6.75	1	0.175019	0.0424107	0.339601
35	-6.5	1	0.0581466	-0.087453	0.257428	1
35	-6.25	0
35	-6	0
35	-5.75	0				1
35	-5.5	0				1
35	-5.25	0				1
35	-5	0				1
35	-4.75	0				1
35	-4.5	0				1
35	-4.25	0				1
35	-4	0				1
35	-3.75	0				1
35	-3.5	0
35	-3.25	0				1
35	-3	0
35	-2.75	0				1
35	-2.5	0
35	-2.25	0				1
35	-2	0				1
35	-1.75	0				1
35	-1.5	0
35	-1.25	0
35	-1	0
35	-0.75	0
35	-0.5	0
35	-0.25	0
35	0	0
35	0.25	0
35	0.5	0
35	0.75	0
35	1	0
35	1.25	0
35	1.5	0
35	1.75	0
35	2	0
35	2.25	0
35	2.5	0
35	2.75	0
35	3	0
35	3.25	0
35	3.5	0
35	3.75	0
35	4	0
35	4.25	0
35	4.5	0
35	4.75	0
35	5	0				1
35	5.25	0				1
35	5.5	0				1
35	5.75	0				1
35	6	0
35	6.25	0
35	6.5	0
35	6.75	0
35	7	0
35	7.25	0
35	7.5	0
35	7.75	0
35	8	0
35	8.25	0
35	8.5	0
35	8.75	0
35	9	0
35	9.25	0
35	9.5	0
35	9.75	0
35	10	0
35	10.25	0				1
35	10.5	0				1
35	10.75	0				1
35	11	1	-0.114297	-0.396518	0.201898	1
35	11.25	1	-0.183537	-0.548035	0.0896673	1
35	11.5	1	-0.327322	-0.567057	-0.15312
35	11.75	1	-0.351777	-0.595539	-0.161364
35	12	1	-0.33039	-0.576959	-0.162259
35	12.25	1	-0.33039	-0.576959	-0.162259
35	12.5	1	-0.33039	-0.576959	-0.162259
35	12.75	1	-0.240373	-0.503121	-0.0166662
35	13	1	-0.240373	-0.503121	-0.0166662
35	13.25	1	-0.240373	-0.503121	-0.0166662
35	13.5	1	-0.22773	-0.485326	0.010344	1
35	13.75	1	-0.253124	-0.539495	-0.0473724
35	14	1	-0.240373	-0.503121	-0.0166662
35	14.25	1	-0.240373	-0.503121	-0.0166662
35	14.5	1	-0.22773	-0.485326	0.010344	1
35	14.75	1	-0.140181	-0.412741	0.115629	1
35	15	1	-0.140181	-0.412741	0.115629	1
35	15.25	1	-0.0645307	-0.355681	0.263939	1
35	15.5	1	-0.0645307	-0.355681	0.263939	1
35	15.75	1	-0.113275	-0.370354	0.201204	1
35	16	1	-0.0343074	-0.302146	0.286305	1
35	16.25	1	-0.144504	-0.415466	0.0956285	1
35	16.5	1	-0.0363464	-0.322449	0.277866	1
35	16.75	1	-0.114839	-0.366276	0.156599	1
35	17	1	-0.0742342	-0.357521	0.224566	1
35	17.25	1	-0.05834	-0.32334	0.238133	1
35	17.5	1	-0.189525	-0.470537	0.0328695	1
35	17.75	1	-0.114839	-0.366276	0.156599	1
35	18	1	-0.144504	-0.415466	0.0956285	1
35	18.25	1	-0.0742342	-0.357521	0.224566	1
35	18.5	1	-0.0742342	-0.357521	0.224566	1
35	18.75	1	-0.0742342	-0.357521	0.224566	1
35	19	1	-0.0742342	-0.357521	0.224566	1
35	19.25	1	-0.0193582	-0.250071	0.258617	1
35	19.5	1	0.0134863	-0.273628	0.32849	1
35	19.75	1	-0.138239	-0.404779	0.107695	1
35	20	1	-0.138239	-0.404779	0.107695	1
35	20.25	1	0.0499027	-0.200914	0.333045	1
35	20.5	1	-0.100682	-0.351584	0.141071	1
35	20.75	1	-0.100682	-0.351584	0.141071	1
35	21	1	0.054773	-0.202753	0.275432	1
35	21.25	1	-0.0264609	-0.288338	0.192861	1
35	21.5	1	-0.109607	-0.336729	0.128382	1
35	21.75	1	-0.0374891	-0.302734	0.189783	1
35	22	1	-0.0374891	-0.302734	0.189783	1
35	22.25	1	0.042485	-0.222944	0.300512	1
35	22.5	1	0.0800042	-0.147892	0.297841	1
35	22.75	1	-0.0374891	-0.302734	0.189783	1
35	23	1	-0.0818676	-0.315031	0.166355	1
35	23.25	1	0.101041	-0.17284	0.38805	1
35	23.5	1	0.0245552	-0.218737	0.329805	1
35	23.75	1	0.150267	-0.126554	0.395895	1
35	24	1	0.156169	-0.148506	0.412617	1
35	24.25	1	0.262752	0.0170851	0.560601
35	24.5	1	0.207446	-0.0523161	0.495361	1
35	24.75	1	0.20008	-0.140258	0.47956	1
35	25	1	0.0483174	-0.259556	0.334586	1
35	25.25	1	0.139231	-0.148506	0.409372	1
35	25.5	1	0.139231	-0.148506	0.409372	1
35	25.75	1	0.186923	-0.10024	0.498539	1
35	26	1	0.167547	-0.136054	0.449629	1
35	26.25	1	0.123657	-0.143528	0.409175	1
35	26.5	1	0.194944	-0.0889256	0.480579	1
35	26.75	1	0.122099	-0.10952	0.406734	1
35	27	1	0.105827	-0.125527	0.375947	1
35	27.25	1	0.250094	0.00063655	0.516316
35	27.5	1	0.105827	-0.125527	0.375947	1
35	27.75	1	0.236551	0.0633058	0.48608
35	28	1	0.2036	-0.00265464	0.465904	1
35	28.25	1	0.122099	-0.10952	0.406734	1
35	28.5	1	0.100711	-0.109026	0.344982	1
35	28.75	1	0.135205	-0.0452683	0.359805	1
35	29	1	0.181375	-0.0479275	0.40366	1
35	29.25	1	0.206673	-0.0290735	0.434299	1
35	29.5	1	0.270584	0.0785293	0.490473
35	29.75	1	-0.0923242	-0.36967	0.181374	1
35	30	1	-0.0360459	-0.280973	0.215068	1
35	30.25	1	-0.152113	-0.498612	0.137749	1
35	30.5	1	-0.154073	-0.449099	0.129515	1
35	30.75	1	-0.104021	-0.421139	0.162612	1
35	31	1	0.187649	-0.0158033	0.428844	1
35	31.25	1	0.321586	0.115211	0.548158
35	31.5	1	0.184993	-0.0494835	0.464521	1
35	31.75	1	0.108749	-0.133981	0.4324	1
35	32	1	0.146993	-0.0644137	0.447837	1
35	32.25	1	0.00632323	-0.314527	0.322625	1
35	32.5	1	0.021429	-0.288514	0.337121	1
35	32.75	0				1
35	33	0
35	33.25	0
35	33.5	0
35	33.75	0				1
35	34	1	0.0295573	-0.274474	0.352987	1
35	34.25	1	0.238241	0.00460423	0.53809
35	34.5	1	0.176048	-0.034956	0.463406	1
35	34.75	1	0.153892	-0.0618942	0.41712	1
35.125	-15	1	0.227528	-0.00879093	0.482148	1
35.125	-14.75	1	0.263579	0.0516223	0.498498
35.125	-14.5	1	0.177394	-0.0323868	0.414489	1
35.125	-14.25	1	0.223291	0.012637	0.446384
35.125	-14	1	0.342204	0.11245	0.578613
35.125	-13.75	1	0.185345	-0.0465143	0.437236	1
35.125	-13.5	1	0.172785	-0.074494	0.45338	1
35.125	-13.25	1	0.0991336	-0.161753	0.373285	1
35.125	-13	1	0.0748817	-0.189575	0.374137	1
35.125	-12.75	1	0.0286341	-0.268446	0.317819	1
35.125	-12.5	1	0.0803744	-0.183478	0.379669	1
35.125	-12.25	1	0.00939918	-0.269659	0.298891	1
35.125	-12	1	-0.025682	-0.308002	0.259208	1
35.125	-11.75	1	-0.0565519	-0.335035	0.164453	1
35.125	-11.5	1	-0.0132532	-0.332245	0.244857	1
35.125	-11.25	1	-0.132956	-0.392161	0.0716002	1
35.125	-11	1	0.0596136	-0.205669	0.304238	1
35.125	-10.75	1	0.108657	-0.164685	0.397793	1
35.125	-10.5	1	-0.0691289	-0.352076	0.165298	1
35.125	-10.25	1	-0.0741991	-0.281187	0.114166	1
35.125	-10	1	0.065029	-0.128374	0.273145	1
35.125	-9.75	1	0.303142	0.187283	0.435881
35.125	-9.5	1	0.363112	0.259301	0.528442
35.125	-9.25	1	0.282028	0.121544	0.480203
35.125	-9	1	0.363112	0.259301	0.528442
35.125	-8.75	1	0.310377	0.229097	0.429826
35.125	-8.5	1	0.0547035	-0.134336	0.245362	1
35.125	-8.25	1	0.12644	-0.0155825	0.265064	1
35.125	-8	1	0.102842	-0.0211185	0.242275	1
35.125	-7.75	1	0.102842	-0.0211185	0.242275	1
35.125	-7.5	1	0.112231	-0.00925354	0.242858	1
35.125	-7.25	1	0.0229306	-0.149888	0.208923	1
35.125	-7	1	0.0442631	-0.12325	0.22191	1
35.125	-6.75	1	0.0479635	-0.072114	0.212329	1
35.125	-6.5	1	0.0479635	-0.072114	0.212329	1
35.125	-6.25	0				1
35.125	-6	0
35.125	-5.75	0				1
35.125	-5.5	0				1
35.125	-5.25	0				1
35.125	-5	0				1
35.125	-4.75	0				1
35.125	-4.5	0				1
35.125	-4.25	0
35.125	-4	0
35.125	-3.75	0				1
35.125	-3.5	0				1
35.125	-3.25	0
35.125	-3	0
35.125	-2.75	1	0.402093	0.263909	0.591394
35.125	-2.5	1	-0.375995	-0.587889	-0.187866
35.125	-2.25	1	-0.271994	-0.531252	-0.0359894
35.125	-2	1	-0.221567	-0.490539	0.0277265	1
35.125	-1.75	0				1
35.125	-1.5	0
35.125	-1.25	0				1
35.125	-1	0
35.125	-0.75	0
35.125	-0.5	0
35.125	-0.25	0
35.125	0	0
35.125	0.25	0
35.125	0.5	0
35.125	0.75	0
35.125	1	0
35.125	1.25	0
35.125	1.5	0
35.125	1.75	0
35.125	2	0
35.125	2.25	0
35.125	2.5	0
35.125	2.75	0
35.125	3	0
35.125	3.25	0
35.125	3.5	0
35.125	3.75	0
35.125	4	0
35.125	4.25	0
35.125	4.5	0
35.125	4.75	0
35.125	5	0				1
35.125	5.25	0				1
35.125	5.5	0				1
35.125	5.75	0				1
35.125	6	0				1
35.125	6.25	0
35.125	6.5	0
35.125	6.75	0
35.125	7	0
35.125	7.25	0
35.125	7.5	0
35.125	7.75	0
35.125	8	0
35.125	8.25	0
35.125	8.5	0
35.125	8.75	0
35.125	9	0
35.125	9.25	0
35.125	9.5	0
35.125	9.75	0
35.125	10	0
35.125	10.25	0				1
35.125	10.5	0				1
35.125	10.75	0
35.125	11	1	-0.206981	-0.537198	0.0821734	1
35.125	11.25	1	-0.287041	-0.588565	-0.0481957
35.125	11.5	1	-0.261973	-0.5505	-0.0258247
35.125	11.75	1	-0.343573	-0.591068	-0.175897
35.125	12	1	-0.33039	-0.576959	-0.162259
35.125	12.25	1	-0.241125	-0.540055	-0.0307204
35.125	12.5	1	-0.253124	-0.539495	-0.0473724
35.125	12.75	1	-0.253124	-0.539495	-0.0473724
35.125	13	1	-0.240373	-0.503121	-0.0166662
35.125	13.25	1	-0.240373	-0.503121	-0.0166662
35.125	13.5	1	-0.253124	-0.539495	-0.0473724
35.125	13.75	1	-0.240373	-0.503121	-0.0166662
35.125	14	1	-0.194883	-0.461928	0.0368762	1
35.125	14.25	1	-0.194883	-0.461928	0.0368762	1
35.125	14.5	1	-0.140181	-0.412741	0.115629	1
35.125	14.75	1	-0.140181	-0.412741	0.115629	1
35.125	15	1	-0.0577814	-0.31653	0.200678	1
35.125	15.25	1	-0.0779207	-0.350379	0.259379	1
35.125	15.5	1	-0.0779207	-0.350379	0.259379	1
35.125	15.75	1	-0.126977	-0.386943	0.135269	1
35.125	16	1	-0.0634107	-0.313489	0.274613	1
35.125	16.25	1	-0.240373	-0.503121	-0.0166662
35.125	16.5	1	-0.114839	-0.366276	0.156599	1
35.125	16.75	1	-0.0203212	-0.317076	0.300033	1
35.125	17	1	-0.05834	-0.32334	0.238133	1
35.125	17.25	1	-0.114839	-0.366276	0.156599	1
35.125	17.5	1	-0.144504	-0.415466	0.0956285	1
35.125	17.75	1	-0.114839	-0.366276	0.156599	1
35.125	18	1	-0.05834	-0.32334	0.238133	1
35.125	18.25	1	-0.0742342	-0.357521	0.224566	1
35.125	18.5	1	-0.0742342	-0.357521	0.224566	1
35.125	18.75	1	-0.05834	-0.32334	0.238133	1
35.125	19	1	-0.05834	-0.32334	0.238133	1
35.125	19.25	1	-0.0193582	-0.250071	0.258617	1
35.125	19.5	1	-0.110747	-0.374456	0.127387	1
35.125	19.75	1	-0.138239	-0.404779	0.107695	1
35.125	20	1	-0.193746	-0.421031	0.0573173	1
35.125	20.25	1	0.133051	-0.123698	0.443349	1
35.125	20.5	1	-0.0530664	-0.329132	0.206124	1
35.125	20.75	1	-0.0530664	-0.329132	0.206124	1
35.125	21	1	-0.0153653	-0.263124	0.195605	1
35.125	21.25	1	-0.082697	-0.309905	0.129964	1
35.125	21.5	1	-0.109607	-0.336729	0.128382	1
35.125	21.75	1	-0.0374891	-0.302734	0.189783	1
35.125	22	1	0.042485	-0.222944	0.300512	1
35.125	22.25	1	0.0758265	-0.142688	0.311562	1
35.125	22.5	1	-0.0716148	-0.285949	0.142107	1
35.125	22.75	1	-0.0716148	-0.285949	0.142107	1
35.125	23	1	0.0518252	-0.208672	0.312501	1
35.125	23.25	1	0.0518252	-0.208672	0.312501	1
35.125	23.5	1	0.0901517	-0.143077	0.317867	1
35.125	23.75	1	0.0751559	-0.20735	0.355108	1
35.125	24	1	0.011179	-0.231481	0.243367	1
35.125	24.25	1	0.17993	-0.0926603	0.473156	1
35.125	24.5	1	0.262752	0.0170851	0.560601
35.125	24.75	1	0.04517	-0.262183	0.325928	1
35.125	25	1	0.130484	-0.176818	0.440284	1
35.125	25.25	1	0.181403	-0.14135	0.48163	1
35.125	25.5	1	0.297902	0.132199	0.551107
35.125	25.75	1	0.161038	-0.131494	0.477959	1
35.125	26	1	0.110011	-0.178288	0.382706	1
35.125	26.25	1	0.131749	-0.132327	0.45313	1
35.125	26.5	1	0.0684667	-0.200208	0.342566	1
35.125	26.75	1	0.105827	-0.125527	0.375947	1
35.125	27	1	0.105827	-0.125527	0.375947	1
35.125	27.25	1	0.122099	-0.10952	0.406734	1
35.125	27.5	1	0.258078	0.088486	0.487024
35.125	27.75	1	0.195512	-0.0515747	0.473938	1
35.125	28	1	0.122099	-0.10952	0.406734	1
35.125	28.25	1	0.0643361	-0.201294	0.327562	1
35.125	28.5	1	0.100711	-0.109026	0.344982	1
35.125	28.75	1	0.100711	-0.109026	0.344982	1
35.125	29	1	0.28871	0.118584	0.510128
35.125	29.25	1	0.270584	0.0785293	0.490473
35.125	29.5	1	0.270584	0.0785293	0.490473
35.125	29.75	1	-0.0785499	-0.324128	0.164192	1
35.125	30	1	0.036628	-0.163958	0.282649	1
35.125	30.25	1	0.113261	-0.0850234	0.341164	1
35.125	30.5	1	0.113261	-0.0850234	0.341164	1
35.125	30.75	1	-0.152113	-0.498612	0.137749	1
35.125	31	1	0.158365	-0.0687578	0.403693	1
35.125	31.25	1	0.245274	0.0395357	0.498304
35.125	31.5	1	0.363471	0.168891	0.60426
35.125	31.75	1	0.144076	-0.0823564	0.473863	1
35.125	32	1	0.092694	-0.162269	0.423161	1
35.125	32.25	1	0.00632323	-0.314527	0.322625	1
35.125	32.5	1	0.122334	-0.171329	0.428748	1
35.125	32.75	1	-0.0470249	-0.381978	0.268115	1
35.125	33	0
35.125	33.25	0
35.125	33.5	0
35.125	33.75	0				1
35.125	34	1	-0.0139633	-0.302058	0.272715	1
35.125	34.25	1	0.160631	-0.0869545	0.41924	1
35.125	34.5	1	0.160631	-0.0869545	0.41924	1
35.125	34.75	1	0.0674066	-0.14438	0.346615	1
35.25	-15	1	0.0629505	-0.144096	0.267295	1
35.25	-14.75	1	0.230917	0.0326918	0.456109
35.25	-14.5	1	0.302787	0.0731291	0.57267
35.25	-14.25	1	0.238721	0.00400836	0.47643
35.25	-14	1	0.236138	0.00687016	0.516011
35.25	-13.75	1	0.185345	-0.0465143	0.437236	1
35.25	-13.5	1	0.185345	-0.0465143	0.437236	1
35.25	-13.25	1	0.134967	-0.12539	0.423074	1
35.25	-13	1	0.0991336	-0.161753	0.373285	1
35.25	-12.75	1	0.109453	-0.140814	0.391147	1
35.25	-12.5	1	0.11858	-0.145069	0.409849	1
35.25	-12.25	1	-0.000955154	-0.276245	0.261658	1
35.25	-12	1	0.0803744	-0.183478	0.379669	1
35.25	-11.75	1	-0.000955154	-0.276245	0.261658	1
35.25	-11.5	1	-0.0944952	-0.368095	0.108682	1
35.25	-11.25	1	-0.0429335	-0.33157	0.191965	1
35.25	-11	1	0.0611822	-0.16914	0.27629	1
35.25	-10.75	1	0.0900398	-0.13699	0.284203	1
35.25	-10.5	1	0.0900398	-0.13699	0.284203	1
35.25	-10.25	1	-0.0903888	-0.326099	0.0985068	1
35.25	-10	1	0.0762222	-0.12315	0.311467	1
35.25	-9.75	1	0.153161	-0.0107972	0.359301	1
35.25	-9.5	1	0.249854	0.0953178	0.421959
35.25	-9.25	1	0.191914	0.016605	0.403579
35.25	-9	1	0.249854	0.0953178	0.421959
35.25	-8.75	1	0.236648	0.113574	0.375038
35.25	-8.5	1	0.12644	-0.0155825	0.265064	1
35.25	-8.25	1	0.12644	-0.0155825	0.265064	1
35.25	-8	1	0.12644	-0.0155825	0.265064	1
35.25	-7.75	1	0.102842	-0.0211185	0.242275	1
35.25	-7.5	1	0.112231	-0.00925354	0.242858	1
35.25	-7.25	1	0.167221	0.0510982	0.311443
35.25	-7	1	0.145526	0.0112776	0.287391
35.25	-6.75	1	0.038345	-0.0740628	0.197647	1
35.25	-6.5	1	0.0248571	-0.108037	0.19014	1
35.25	-6.25	0				1
35.25	-6	0
35.25	-5.75	0				1
35.25	-5.5	0				1
35.25	-5.25	0				1
35.25	-5	0				1
35.25	-4.75	1	0.00979754	-0.207069	0.246506	1
35.25	-4.5	1	-0.243082	-0.443155	-0.0688629
35.25	-4.25	1	-0.218562	-0.445154	-0.0433107
35.25	-4	1	0.235122	0.141579	0.380355
35.25	-3.75	1	0.167221	0.0510982	0.311443
35.25	-3.5	1	0.199305	-0.000337992	0.421255	1
35.25	-3.25	1	0.619069	0.527339	0.769315
35.25	-3	1	0.299071	0.133463	0.473836
35.25	-2.75	1	0.154513	-0.0801175	0.407864	1
35.25	-2.5	1	-0.271994	-0.531252	-0.0359894
35.25	-2.25	1	-0.18236	-0.434223	0.0509478	1
35.25	-2	1	-0.297677	-0.537303	-0.0410986
35.25	-1.75	1	-0.294719	-0.56777	-0.0227865
35.25	-1.5	0				1
35.25	-1.25	0				1
35.25	-1	0
35.25	-0.75	0
35.25	-0.5	0
35.25	-0.25	0
35.25	0	0
35.25	0.25	0
35.25	0.5	0
35.25	0.75	0
35.25	1	0
35.25	1.25	0
35.25	1.5	0
35.25	1.75	0
35.25	2	0
35.25	2.25	0
35.25	2.5	0
35.25	2.75	0
35.25	3	0
35.25	3.25	0
35.25	3.5	0
35.25	3.75	0
35.25	4	0
35.25	4.25	0
35.25	4.5	0
35.25	4.75	0
35.25	5	0
35.25	5.25	0				1
35.25	5.5	0				1
35.25	5.75	0				1
35.25	6	0				1
35.25	6.25	0
35.25	6.5	0
35.25	6.75	0
35.25	7	0
35.25	7.25	0
35.25	7.5	0
35.25	7.75	0
35.25	8	0
35.25	8.25	0
35.25	8.5	0
35.25	8.75	0
35.25	9	0
35.25	9.25	0
35.25	9.5	0				1
35.25	9.75	0				1
35.25	10	0				1
35.25	10.25	0
35.25	10.5	0				1
35.25	10.75	0
35.25	11	1	-0.206981	-0.537198	0.0821734	1
35.25	11.25	1	-0.164682	-0.499336	0.10973	1
35.25	11.5	1	-0.209386	-0.597984	0.0438157	1
35.25	11.75	1	-0.343573	-0.591068	-0.175897
35.25	12	1	-0.343573	-0.591068	-0.175897
35.25	12.25	1	-0.253124	-0.539495	-0.0473724
35.25	12.5	1	-0.253124	-0.539495	-0.0473724
35.25	12.75	1	-0.240373	-0.503121	-0.0166662
35.25	13	1	-0.240373	-0.503121	-0.0166662
35.25	13.25	1	-0.253124	-0.539495	-0.0473724
35.25	13.5	1	-0.240373	-0.503121	-0.0166662
35.25	13.75	1	-0.208166	-0.485657	-0.00292725
35.25	14	1	-0.194883	-0.461928	0.0368762	1
35.25	14.25	1	-0.140181	-0.412741	0.115629	1
35.25	14.5	1	-0.140181	-0.412741	0.115629	1
35.25	14.75	1	-0.0577814	-0.31653	0.200678	1
35.25	15	1	-0.0577814	-0.31653	0.200678	1
35.25	15.25	1	-0.0577814	-0.31653	0.200678	1
35.25	15.5	1	-0.0577814	-0.31653	0.200678	1
35.25	15.75	1	-0.194883	-0.461928	0.0368762	1
35.25	16	1	-0.182353	-0.447605	0.0591907	1
35.25	16.25	1	-0.182353	-0.447605	0.0591907	1
35.25	16.5	1	-0.113275	-0.370354	0.201204	1
35.25	16.75	1	-0.0363464	-0.322449	0.277866	1
35.25	17	1	-0.05834	-0.32334	0.238133	1
35.25	17.25	1	-0.114839	-0.366276	0.156599	1
35.25	17.5	1	-0.114839	-0.366276	0.156599	1
35.25	17.75	1	-0.114839	-0.366276	0.156599	1
35.25	18	1	-0.114839	-0.366276	0.156599	1
35.25	18.25	1	-0.114839	-0.366276	0.156599	1
35.25	18.5	1	-0.05834	-0.32334	0.238133	1
35.25	18.75	1	-0.138239	-0.404779	0.107695	1
35.25	19	1	-0.05834	-0.32334	0.238133	1
35.25	19.25	1	-0.138239	-0.404779	0.107695	1
35.25	19.5	1	-0.123233	-0.361196	0.119225	1
35.25	19.75	1	-0.193746	-0.421031	0.0573173	1
35.25	20	1	-0.193746	-0.421031	0.0573173	1
35.25	20.25	1	0.10917	-0.160564	0.408067	1
35.25	20.5	1	-0.0530664	-0.329132	0.206124	1
35.25	20.75	1	-0.109607	-0.336729	0.128382	1
35.25	21	1	-0.0716148	-0.285949	0.142107	1
35.25	21.25	1	-0.0716148	-0.285949	0.142107	1
35.25	21.5	1	-0.0716148	-0.285949	0.142107	1
35.25	21.75	1	-0.109607	-0.336729	0.128382	1
35.25	22	1	-0.105351	-0.364756	0.104161	1
35.25	22.25	1	0.0758265	-0.142688	0.311562	1
35.25	22.5	1	0.000497219	-0.236863	0.224989	1
35.25	22.75	1	-0.00306132	-0.21045	0.184984	1
35.25	23	1	0.039737	-0.222081	0.26955	1
35.25	23.25	1	0.0518252	-0.208672	0.312501	1
35.25	23.5	1	0.156169	-0.148506	0.412617	1
35.25	23.75	1	0.0484646	-0.250833	0.342117	1
35.25	24	1	0.00808149	-0.308174	0.286682	1
35.25	24.25	1	0.20008	-0.140258	0.47956	1
35.25	24.5	1	0.254155	0.00523055	0.552861
35.25	24.75	1	0.440533	0.292351	0.688067
35.25	25	1	0.0032556	-0.283214	0.288895	1
35.25	25.25	1	0.0555865	-0.217498	0.323593	1
35.25	25.5	1	0.109982	-0.171557	0.423011	1
35.25	25.75	1	0.195007	-0.0876348	0.509512	1
35.25	26	1	0.131749	-0.132327	0.45313	1
35.25	26.25	1	0.186923	-0.10024	0.498539	1
35.25	26.5	1	0.105827	-0.125527	0.375947	1
35.25	26.75	1	0.105827	-0.125527	0.375947	1
35.25	27	1	0.187463	-0.0251662	0.441508	1
35.25	27.25	1	0.2036	-0.00265464	0.465904	1
35.25	27.5	1	0.352818	0.216362	0.571346
35.25	27.75	1	0.122099	-0.10952	0.406734	1
35.25	28	1	0.122099	-0.10952	0.406734	1
35.25	28.25	1	-0.000118004	-0.301228	0.318344	1
35.25	28.5	1	0.258078	0.088486	0.487024
35.25	28.75	1	0.123096	-0.0786701	0.342921	1
35.25	29	1	0.181375	-0.0479275	0.40366	1
35.25	29.25	1	0.326126	0.152427	0.530683
35.25	29.5	1	0.176613	-0.0334083	0.405156	1
35.25	29.75	1	0.0931451	-0.203226	0.379805	1
35.25	30	1	0.182585	-0.0247412	0.379752	1
35.25	30.25	1	0.092201	-0.111159	0.307257	1
35.25	30.5	1	0.113261	-0.0850234	0.341164	1
35.25	30.75	1	0.113261	-0.0850234	0.341164	1
35.25	31	1	0.136841	-0.0769319	0.383325	1
35.25	31.25	1	0.129561	-0.09314	0.392276	1
35.25	31.5	1	0.340041	0.0995836	0.599101
35.25	31.75	1	0.144076	-0.0823564	0.473863	1
35.25	32	1	0.14819	-0.0742976	0.458155	1
35.25	32.25	1	-0.0470249	-0.381978	0.268115	1
35.25	32.5	1	0.00632323	-0.314527	0.322625	1
35.25	32.75	1	-0.0453915	-0.354048	0.261398	1
35.25	33	1	0.343875	0.0424138	0.659692
35.25	33.25	0
35.25	33.5	0				1
35.25	33.75	0				1
35.25	34	1	0.216038	-0.0163771	0.503041	1
35.25	34.25	1	0.213114	-0.0183173	0.474385	1
35.25	34.5	1	0.0227526	-0.171917	0.266536	1
35.25	34.75	1	0.160631	-0.0869545	0.41924	1
35.375	-15	1	0.193874	-0.0229377	0.430068	1
35.375	-14.75	1	0.326806	0.125073	0.589238
35.375	-14.5	1	0.427399	0.258661	0.652415
35.375	-14.25	1	0.254614	0.0200886	0.515508
35.375	-14	1	0.185345	-0.0465143	0.437236	1
35.375	-13.75	1	0.154539	-0.084407	0.405502	1
35.375	-13.5	1	0.185345	-0.0465143	0.437236	1
35.375	-13.25	1	0.134967	-0.12539	0.423074	1
35.375	-13	1	0.13715	-0.110756	0.418965	1
35.375	-12.75	1	0.13715	-0.110756	0.418965	1
35.375	-12.5	1	0.13715	-0.110756	0.418965	1
35.375	-12.25	1	0.0803744	-0.183478	0.379669	1
35.375	-12	1	-0.000955154	-0.276245	0.261658	1
35.375	-11.75	1	-0.000955154	-0.276245	0.261658	1
35.375	-11.5	1	-0.0944952	-0.368095	0.108682	1
35.375	-11.25	1	-0.00812352	-0.279517	0.184967	1
35.375	-11	1	-0.107071	-0.393163	0.106196	1
35.375	-10.75	1	0.0794211	-0.146669	0.25722	1
35.375	-10.5	1	0.0306583	-0.2337	0.293074	1
35.375	-10.25	1	-0.104959	-0.385625	0.133104	1
35.375	-10	1	-0.00253759	-0.232188	0.211506	1
35.375	-9.75	1	-0.031543	-0.271415	0.228413	1
35.375	-9.5	1	0.0379236	-0.145043	0.204796	1
35.375	-9.25	1	0.285834	0.142316	0.456325
35.375	-9	1	0.320562	0.18214	0.501751
35.375	-8.75	1	0.245989	0.113747	0.414888
35.375	-8.5	1	0.12644	-0.0155825	0.265064	1
35.375	-8.25	1	0.00774124	-0.134191	0.175338	1
35.375	-8	1	0.00774124	-0.134191	0.175338	1
35.375	-7.75	1	0.015696	-0.115002	0.180521	1
35.375	-7.5	1	0.112231	-0.00925354	0.242858	1
35.375	-7.25	1	0.0479635	-0.072114	0.212329	1
35.375	-7	1	0.0624304	-0.0531648	0.227351	1
35.375	-6.75	1	0.123894	-0.000376104	0.273078	1
35.375	-6.5	1	0.0479635	-0.072114	0.212329	1
35.375	-6.25	1	-0.0140023	-0.183575	0.180866	1
35.375	-6	0				1
35.375	-5.75	0				1
35.375	-5.5	0				1
35.375	-5.25	0				1
35.375	-5	1	0.00194493	-0.18579	0.198524	1
35.375	-4.75	1	0.16099	-0.073704	0.442192	1
35.375	-4.5	1	0.0725761	-0.129156	0.253913	1
35.375	-4.25	1	-0.0631266	-0.233457	0.113795	1
35.375	-4	1	0.210196	0.0221512	0.422351
35.375	-3.75	1	0.0393278	-0.124653	0.257996	1
35.375	-3.5	1	0.401495	0.296036	0.536085
35.375	-3.25	1	0.0770668	-0.0932475	0.290761	1
35.375	-3	1	0.393291	0.2547	0.561677
35.375	-2.75	1	0.435945	0.31666	0.579678
35.375	-2.5	1	-0.430273	-0.677747	-0.248878
35.375	-2.25	1	-0.0914521	-0.376924	0.183562	1
35.375	-2	1	-0.0543168	-0.315266	0.282065	1
35.375	-1.75	1	0.0714961	-0.154033	0.335309	1
35.375	-1.5	1	0.0557411	-0.172982	0.309904	1
35.375	-1.25	0				1
35.375	-1	0				1
35.375	-0.75	0
35.375	-0.5	0
35.375	-0.25	0
35.375	0	0
35.375	0.25	0
35.375	0.5	0
35.375	0.75	0
35.375	1	0
35.375	1.25	0
35.375	1.5	0
35.375	1.75	0
35.375	2	0
35.375	2.25	0
35.375	2.5	0
35.375	2.75	0
35.375	3	0
35.375	3.25	0
35.375	3.5	0
35.375	3.75	0
35.375	4	0
35.375	4.25	0
35.375	4.5	0
35.375	4.75	0
35.375	5	0
35.375	5.25	0				1
35.375	5.5	0				1
35.375	5.75	0				1
35.375	6	0				1
35.375	6.25	0
35.375	6.5	0
35.375	6.75	0
35.375	7	0
35.375	7.25	0
35.375	7.5	0
35.375	7.75	0
35.375	8	0
35.375	8.25	0
35.375	8.5	0
35.375	8.75	0
35.375	9	0
35.375	9.25	0
35.375	9.5	0
35.375	9.75	0				1
35.375	10	0
35.375	10.25	0				1
35.375	10.5	0
35.375	10.75	0
35.375	11	1	-0.177621	-0.50961	0.0972609	1
35.375	11.25	1	-0.164682	-0.499336	0.10973	1
35.375	11.5	1	-0.300253	-0.594284	-0.0652855
35.375	11.75	1	-0.33275	-0.569067	-0.15839
35.375	12	1	-0.33275	-0.569067	-0.15839
35.375	12.25	1	-0.253124	-0.539495	-0.0473724
35.375	12.5	1	-0.253124	-0.539495	-0.0473724
35.375	12.75	1	-0.241012	-0.527166	-0.0273098
35.375	13	1	-0.253124	-0.539495	-0.0473724
35.375	13.25	1	-0.194883	-0.461928	0.0368762	1
35.375	13.5	1	-0.194883	-0.461928	0.0368762	1
35.375	13.75	1	-0.208166	-0.485657	-0.00292725
35.375	14	1	-0.208166	-0.485657	-0.00292725
35.375	14.25	1	-0.140181	-0.412741	0.115629	1
35.375	14.5	1	-0.140181	-0.412741	0.115629	1
35.375	14.75	1	-0.0577814	-0.31653	0.200678	1
35.375	15	1	0.00475497	-0.271716	0.303088	1
35.375	15.25	1	-0.0577814	-0.31653	0.200678	1
35.375	15.5	1	-0.0577814	-0.31653	0.200678	1
35.375	15.75	1	-0.140181	-0.412741	0.115629	1
35.375	16	1	-0.127502	-0.366312	0.146158	1
35.375	16.25	1	-0.202029	-0.483753	0.0198616	1
35.375	16.5	1	-0.0779207	-0.350379	0.259379	1
35.375	16.75	1	-0.0742342	-0.357521	0.224566	1
35.375	17	1	-0.05834	-0.32334	0.238133	1
35.375	17.25	1	-0.114839	-0.366276	0.156599	1
35.375	17.5	1	-0.189525	-0.470537	0.0328695	1
35.375	17.75	1	-0.189525	-0.470537	0.0328695	1
35.375	18	1	-0.114839	-0.366276	0.156599	1
35.375	18.25	1	-0.127502	-0.366312	0.146158	1
35.375	18.5	1	-0.114839	-0.366276	0.156599	1
35.375	18.75	1	-0.20562	-0.436467	0.0445201	1
35.375	19	1	-0.138239	-0.404779	0.107695	1
35.375	19.25	1	-0.0530664	-0.329132	0.206124	1
35.375	19.5	1	-0.109607	-0.336729	0.128382	1
35.375	19.75	1	-0.0811703	-0.340939	0.169421	1
35.375	20	1	-0.0811703	-0.340939	0.169421	1
35.375	20.25	1	0.0279756	-0.177979	0.254992	1
35.375	20.5	1	-0.0530664	-0.329132	0.206124	1
35.375	20.75	1	-0.109607	-0.336729	0.128382	1
35.375	21	1	-0.0716148	-0.285949	0.142107	1
35.375	21.25	1	-0.0716148	-0.285949	0.142107	1
35.375	21.5	1	-0.0716148	-0.285949	0.142107	1
35.375	21.75	1	-0.188921	-0.39907	0.02726	1
35.375	22	1	0.0379003	-0.205128	0.289955	1
35.375	22.25	1	0.0758265	-0.142688	0.311562	1
35.375	22.5	1	-0.00306132	-0.21045	0.184984	1
35.375	22.75	1	-0.0776941	-0.284573	0.106313	1
35.375	23	1	0.039737	-0.222081	0.26955	1
35.375	23.25	1	0.0518252	-0.208672	0.312501	1
35.375	23.5	1	0.0518252	-0.208672	0.312501	1
35.375	23.75	1	0.100815	-0.162591	0.348207	1
35.375	24	1	0.0458015	-0.224578	0.290536	1
35.375	24.25	1	0.212837	-0.0894746	0.496279	1
35.375	24.5	1	0.0396955	-0.212345	0.340446	1
35.375	24.75	1	0.284961	0.0244412	0.594991
35.375	25	1	0.14579	-0.150862	0.428653	1
35.375	25.25	1	-0.00166745	-0.270184	0.281433	1
35.375	25.5	1	0.0757636	-0.204633	0.400296	1
35.375	25.75	1	0.161038	-0.131494	0.477959	1
35.375	26	1	0.0684667	-0.200208	0.342566	1
35.375	26.25	1	0.0684667	-0.200208	0.342566	1
35.375	26.5	1	0.195512	-0.0515747	0.473938	1
35.375	26.75	1	0.0684667	-0.200208	0.342566	1
35.375	27	1	0.221661	-0.0358801	0.50893	1
35.375	27.25	1	0.122099	-0.10952	0.406734	1
35.375	27.5	1	0.2036	-0.00265464	0.465904	1
35.375	27.75	1	0.122099	-0.10952	0.406734	1
35.375	28	1	0.122099	-0.10952	0.406734	1
35.375	28.25	1	0.195512	-0.0515747	0.473938	1
35.375	28.5	1	0.183406	0.00321014	0.414672
35.375	28.75	1	0.248032	0.0555067	0.441533
35.375	29	1	0.400944	0.25135	0.562223
35.375	29.25	1	0.300667	0.10343	0.481935
35.375	29.5	1	0.0737846	-0.188399	0.325089	1
35.375	29.75	1	0.186466	0.0369038	0.357869
35.375	30	1	0.355925	0.158228	0.534879
35.375	30.25	1	0.115965	-0.1132	0.373112	1
35.375	30.5	1	0.202218	0.0139461	0.429312
35.375	30.75	1	0.166703	-0.0272544	0.405799	1
35.375	31	1	0.291029	0.0959521	0.53509
35.375	31.25	1	0.129561	-0.09314	0.392276	1
35.375	31.5	1	0.299796	0.0468629	0.532728
35.375	31.75	1	0.245274	0.0395357	0.498304
35.375	32	1	0.296691	0.117942	0.583949
35.375	32.25	1	-0.0886451	-0.415528	0.219643	1
35.375	32.5	1	0.00573681	-0.315792	0.301858	1
35.375	32.75	1	-0.0351028	-0.339444	0.312639	1
35.375	33	1	0.167676	-0.124608	0.463464	1
35.375	33.25	1	0.110555	-0.1582	0.409529	1
35.375	33.5	1	0.0945849	-0.23139	0.423737	1
35.375	33.75	1	0.0945849	-0.23139	0.423737	1
35.375	34	0				1
35.375	34.25	1	0.160631	-0.0869545	0.41924	1
35.375	34.5	1	0.160631	-0.0869545	0.41924	1
35.375	34.75	1	-0.0698394	-0.257909	0.188283	1
35.5	-15	1	0.193874	-0.0229377	0.430068	1
35.5	-14.75	1	0.165681	-0.0714151	0.440782	1
35.5	-14.5	1	0.316861	0.110527	0.571425
35.5	-14.25	1	0.254614	0.0200886	0.515508
35.5	-14	1	0.165927	-0.0907886	0.417053	1
35.5	-13.75	1	0.172785	-0.074494	0.45338	1
35.5	-13.5	1	0.185345	-0.0465143	0.437236	1
35.5	-13.25	1	0.172785	-0.074494	0.45338	1
35.5	-13	1	0.13715	-0.110756	0.418965	1
35.5	-12.75	1	0.0991336	-0.161753	0.373285	1
35.5	-12.5	1	-0.00213817	-0.26657	0.202302	1
35.5	-12.25	1	0.0803744	-0.183478	0.379669	1
35.5	-12	1	-0.0565519	-0.335035	0.164453	1
35.5	-11.75	1	-0.0429335	-0.33157	0.191965	1
35.5	-11.5	1	-0.132956	-0.392161	0.0716002	1
35.5	-11.25	1	0.0121185	-0.293888	0.264712	1
35.5	-11	1	0.022313	-0.261151	0.222241	1
35.5	-10.75	1	0.0478301	-0.238027	0.297671	1
35.5	-10.5	1	0.0596136	-0.205669	0.304238	1
35.5	-10.25	1	0.0280286	-0.174931	0.218742	1
35.5	-10	1	0.00436576	-0.282855	0.292809	1
35.5	-9.75	1	-0.0524182	-0.33211	0.24191	1
35.5	-9.5	1	-0.0219882	-0.300802	0.217003	1
35.5	-9.25	1	0.0943029	-0.168843	0.345159	1
35.5	-9	1	0.134808	-0.0582747	0.35705	1
35.5	-8.75	1	-0.12173	-0.361297	0.140922	1
35.5	-8.5	1	0.0128155	-0.155774	0.183316	1
35.5	-8.25	1	0.0128155	-0.155774	0.183316	1
35.5	-8	1	-0.0640874	-0.205431	0.0798045	1
35.5	-7.75	1	0.015696	-0.115002	0.180521	1
35.5	-7.5	1	-0.0035173	-0.177318	0.168901	1
35.5	-7.25	1	0.0479635	-0.072114	0.212329	1
35.5	-7	1	0.0434205	-0.113108	0.224238	1
35.5	-6.75	1	-0.0122894	-0.219054	0.170157	1
35.5	-6.5	1	-0.0368548	-0.247519	0.157786	1
35.5	-6.25	1	0.0254351	-0.171743	0.232958	1
35.5	-6	0				1
35.5	-5.75	0				1
35.5	-5.5	0				1
35.5	-5.25	1	-0.0652402	-0.244791	0.122108	1
35.5	-5	1	0.177586	-0.0633151	0.435806	1
35.5	-4.75	1	0.250734	0.0253769	0.524788
35.5	-4.5	1	0.0615109	-0.0771318	0.232777	1
35.5	-4.25	1	0.334559	0.190239	0.510961
35.5	-4	1	0.269181	0.0924677	0.472769
35.5	-3.75	1	0.343981	0.244535	0.494909
35.5	-3.5	1	0.325881	0.222104	0.490878
35.5	-3.25	1	0.203841	0.0930555	0.352476
35.5	-3	1	0.300754	0.113109	0.477103
35.5	-2.75	1	-0.0119037	-0.173813	0.207883	1
35.5	-2.5	1	-0.121409	-0.405155	0.191841	1
35.5	-2.25	1	-0.189973	-0.477489	0.0854604	1
35.5	-2	1	0.0949248	-0.0926146	0.30084	1
35.5	-1.75	1	0.183803	0.00334909	0.436113
35.5	-1.5	1	0.0606702	-0.169785	0.275923	1
35.5	-1.25	0				1
35.5	-1	0
35.5	-0.75	0
35.5	-0.5	0				1
35.5	-0.25	0				1
35.5	0	0
35.5	0.25	0
35.5	0.5	0
35.5	0.75	0
35.5	1	0
35.5	1.25	0
35.5	1.5	0
35.5	1.75	0
35.5	2	0
35.5	2.25	0
35.5	2.5	0
35.5	2.75	0
35.5	3	0
35.5	3.25	0
35.5	3.5	0
35.5	3.75	0
35.5	4	0
35.5	4.25	0
35.5	4.5	0
35.5	4.75	0
35.5	5	0
35.5	5.25	0
35.5	5.5	0
35.5	5.75	0
35.5	6	0
35.5	6.25	0
35.5	6.5	0
35.5	6.75	0
35.5	7	0
35.5	7.25	0
35.5	7.5	0
35.5	7.75	0
35.5	8	0
35.5	8.25	0
35.5	8.5	0
35.5	8.75	0
35.5	9	0
35.5	9.25	0
35.5	9.5	0
35.5	9.75	0				1
35.5	10	0
35.5	10.25	0				1
35.5	10.5	0
35.5	10.75	0				1
35.5	11	1	-0.177621	-0.50961	0.0972609	1
35.5	11.25	1	-0.177621	-0.50961	0.0972609	1
35.5	11.5	1	-0.177621	-0.50961	0.0972609	1
35.5	11.75	1	-0.33275	-0.569067	-0.15839
35.5	12	1	-0.241012	-0.527166	-0.0273098
35.5	12.25	1	-0.253124	-0.539495	-0.0473724
35.5	12.5	1	-0.241012	-0.527166	-0.0273098
35.5	12.75	1	-0.253124	-0.539495	-0.0473724
35.5	13	1	-0.208166	-0.485657	-0.00292725
35.5	13.25	1	-0.208166	-0.485657	-0.00292725
35.5	13.5	1	-0.208166	-0.485657	-0.00292725
35.5	13.75	1	-0.208166	-0.485657	-0.00292725
35.5	14	1	-0.154476	-0.421983	0.103591	1
35.5	14.25	1	-0.154476	-0.421983	0.103591	1
35.5	14.5	1	-0.140181	-0.412741	0.115629	1
35.5	14.75	1	-0.140181	-0.412741	0.115629	1
35.5	15	1	0.00475497	-0.271716	0.303088	1
35.5	15.25	1	-0.0577814	-0.31653	0.200678	1
35.5	15.5	1	-0.0577814	-0.31653	0.200678	1
35.5	15.75	1	-0.0577814	-0.31653	0.200678	1
35.5	16	1	-0.0634107	-0.313489	0.274613	1
35.5	16.25	1	-0.22773	-0.485326	0.010344	1
35.5	16.5	1	-0.0742342	-0.357521	0.224566	1
35.5	16.75	1	-0.05834	-0.32334	0.238133	1
35.5	17	1	-0.114839	-0.366276	0.156599	1
35.5	17.25	1	-0.114839	-0.366276	0.156599	1
35.5	17.5	1	-0.189525	-0.470537	0.0328695	1
35.5	17.75	1	-0.189525	-0.470537	0.0328695	1
35.5	18	1	-0.189525	-0.470537	0.0328695	1
35.5	18.25	1	-0.114839	-0.366276	0.156599	1
35.5	18.5	1	-0.193746	-0.421031	0.0573173	1
35.5	18.75	1	-0.193746	-0.421031	0.0573173	1
35.5	19	1	-0.20562	-0.436467	0.0445201	1
35.5	19.25	1	-0.113551	-0.398404	0.136636	1
35.5	19.5	1	-0.123233	-0.361196	0.119225	1
35.5	19.75	1	-0.123233	-0.361196	0.119225	1
35.5	20	1	-0.0811703	-0.340939	0.169421	1
35.5	20.25	1	0.0488009	-0.136299	0.264745	1
35.5	20.5	1	-0.109607	-0.336729	0.128382	1
35.5	20.75	1	-0.109607	-0.336729	0.128382	1
35.5	21	1	-0.109607	-0.336729	0.128382	1
35.5	21.25	1	-0.109607	-0.336729	0.128382	1
35.5	21.5	1	-0.188921	-0.39907	0.02726	1
35.5	21.75	1	-0.117678	-0.341798	0.0982495	1
35.5	22	1	-0.041661	-0.289121	0.180081	1
35.5	22.25	1	-0.041661	-0.289121	0.180081	1
35.5	22.5	1	-0.041661	-0.289121	0.180081	1
35.5	22.75	1	0.011179	-0.231481	0.243367	1
35.5	23	1	0.039737	-0.222081	0.26955	1
35.5	23.25	1	0.0518252	-0.208672	0.312501	1
35.5	23.5	1	0.0373569	-0.172419	0.249142	1
35.5	23.75	1	-0.037105	-0.276695	0.187607	1
35.5	24	1	0.0483174	-0.259556	0.334586	1
35.5	24.25	1	0.133332	-0.143864	0.388955	1
35.5	24.5	1	-0.0631967	-0.342358	0.190555	1
35.5	24.75	1	0.0273639	-0.246387	0.29445	1
35.5	25	1	0.0115996	-0.261161	0.287932	1
35.5	25.25	1	0.084838	-0.175781	0.382875	1
35.5	25.5	1	0.122206	-0.136904	0.433164	1
35.5	25.75	1	0.194944	-0.0889256	0.480579	1
35.5	26	1	0.0684667	-0.200208	0.342566	1
35.5	26.25	1	0.194944	-0.0889256	0.480579	1
35.5	26.5	1	0.212837	-0.0894746	0.496279	1
35.5	26.75	1	0.084838	-0.175781	0.382875	1
35.5	27	1	0.195512	-0.0515747	0.473938	1
35.5	27.25	1	0.185384	-0.044681	0.464058	1
35.5	27.5	1	0.158205	-0.116507	0.459959	1
35.5	27.75	1	0.195512	-0.0515747	0.473938	1
35.5	28	1	0.308815	0.161341	0.559268
35.5	28.25	1	0.0370999	-0.209714	0.341142	1
35.5	28.5	1	0.205101	0.0360543	0.41561
35.5	28.75	1	0.248032	0.0555067	0.441533
35.5	29	1	0.236382	0.0309416	0.445935
35.5	29.25	1	0.300667	0.10343	0.481935
35.5	29.5	1	0.260883	0.0613478	0.473205
35.5	29.75	1	0.158285	-0.0349036	0.380274	1
35.5	30	1	0.406214	0.227581	0.569806
35.5	30.25	1	0.271058	0.0874311	0.48994
35.5	30.5	1	0.230997	0.00663251	0.479788
35.5	30.75	1	0.299796	0.0468629	0.532728
35.5	31	1	0.206577	-0.00213271	0.428684	1
35.5	31.25	1	0.136841	-0.0769319	0.383325	1
35.5	31.5	1	0.0552118	-0.193144	0.380042	1
35.5	31.75	1	0.162169	-0.0567336	0.435256	1
35.5	32	1	0.144076	-0.0823564	0.473863	1
35.5	32.25	1	0.092694	-0.162269	0.423161	1
35.5	32.5	1	-0.0403864	-0.350736	0.263556	1
35.5	32.75	1	0.0934755	-0.152018	0.398753	1
35.5	33	1	0.146651	-0.0798908	0.449475	1
35.5	33.25	1	0.210504	-0.0326141	0.496428	1
35.5	33.5	1	0.352119	0.175968	0.646799
35.5	33.75	1	0.288165	0.0884688	0.594335
35.5	34	1	0.0269216	-0.250664	0.321571	1
35.5	34.25	1	0.151614	-0.133247	0.449059	1
35.5	34.5	1	0.160631	-0.0869545	0.41924	1
35.5	34.75	1	-0.0253565	-0.265533	0.274701	1
35.625	-15	1	0.193874	-0.0229377	0.430068	1
35.625	-14.75	1	0.232658	0.0093731	0.492288
35.625	-14.5	1	0.283503	0.0758155	0.531824
35.625	-14.25	1	0.220471	-0.0231502	0.464015	1
35.625	-14	1	0.185345	-0.0465143	0.437236	1
35.625	-13.75	1	0.185345	-0.0465143	0.437236	1
35.625	-13.5	1	0.223985	-0.00394283	0.491191	1
35.625	-13.25	1	0.147802	-0.112829	0.423462	1
35.625	-13	1	0.0991336	-0.161753	0.373285	1
35.625	-12.75	1	0.13715	-0.110756	0.418965	1
35.625	-12.5	1	0.0803744	-0.183478	0.379669	1
35.625	-12.25	1	0.11858	-0.145069	0.409849	1
35.625	-12	1	-0.0429335	-0.33157	0.191965	1
35.625	-11.75	1	0.0121185	-0.293888	0.264712	1
35.625	-11.5	1	-0.0429335	-0.33157	0.191965	1
35.625	-11.25	1	-0.00812352	-0.279517	0.184967	1
35.625	-11	1	-0.138504	-0.427031	0.0422652	1
35.625	-10.75	1	0.0478301	-0.238027	0.297671	1
35.625	-10.5	1	0.137901	-0.0918272	0.367062	1
35.625	-10.25	1	-0.0983899	-0.306071	0.105006	1
35.625	-10	1	-0.0354862	-0.229878	0.189657	1
35.625	-9.75	1	-0.10689	-0.306441	0.124866	1
35.625	-9.5	1	-0.200251	-0.435716	0.0583119	1
35.625	-9.25	1	-0.138996	-0.370134	0.137796	1
35.625	-9	1	-0.179799	-0.391829	0.0699877	1
35.625	-8.75	1	-0.22116	-0.421103	-0.0481184
35.625	-8.5	1	-0.0382953	-0.235909	0.17569	1
35.625	-8.25	1	-0.135138	-0.32073	0.080365	1
35.625	-8	1	-0.19317	-0.407891	0.00235036	1
35.625	-7.75	1	-0.0798452	-0.270213	0.103921	1
35.625	-7.5	1	-0.10391	-0.33101	0.0929939	1
35.625	-7.25	1	0.0434205	-0.113108	0.224238	1
35.625	-7	1	-0.0235111	-0.205975	0.178934	1
35.625	-6.75	1	-0.0368548	-0.247519	0.157786	1
35.625	-6.5	1	-0.0368548	-0.247519	0.157786	1
35.625	-6.25	1	-0.0235111	-0.205975	0.178934	1
35.625	-6	0
35.625	-5.75	0				1
35.625	-5.5	0				1
35.625	-5.25	1	-0.0919203	-0.284774	0.125304	1
35.625	-5	1	-0.0401736	-0.222449	0.166318	1
35.625	-4.75	1	0.110779	-0.0680335	0.374146	1
35.625	-4.5	1	0.0350341	-0.186037	0.251157	1
35.625	-4.25	1	0.112697	-0.0540414	0.347814	1
35.625	-4	1	0.129066	-0.0161051	0.323672	1
35.625	-3.75	1	0.222628	0.0933216	0.391956
35.625	-3.5	1	0.341777	0.239862	0.482654
35.625	-3.25	1	-0.0813292	-0.304457	0.119838	1
35.625	-3	1	0.0824725	-0.123887	0.308325	1
35.625	-2.75	1	0.19614	0.04456	0.370272
35.625	-2.5	1	0.123413	-0.061941	0.340252	1
35.625	-2.25	1	0.217617	0.077062	0.416285
35.625	-2	1	0.112272	-0.0897214	0.352203	1
35.625	-1.75	1	0.018906	-0.218762	0.282749	1
35.625	-1.5	1	0.0557411	-0.172982	0.309904	1
35.625	-1.25	1	0.270794	0.0537	0.55488
35.625	-1	0				1
35.625	-0.75	0				1
35.625	-0.5	0				1
35.625	-0.25	0
35.625	0	0
35.625	0.25	0
35.625	0.5	0
35.625	0.75	0
35.625	1	0
35.625	1.25	0
35.625	1.5	0
35.625	1.75	0
35.625	2	0
35.625	2.25	0
35.625	2.5	0
35.625	2.75	0
35.625	3	0
35.625	3.25	0
35.625	3.5	0
35.625	3.75	0
35.625	4	0
35.625	4.25	0
35.625	4.5	0
35.625	4.75	0
35.625	5	0
35.625	5.25	0
35.625	5.5	0
35.625	5.75	0
35.625	6	0
35.625	6.25	0
35.625	6.5	0
35.625	6.75	0
35.625	7	0
35.625	7.25	0
35.625	7.5	0
35.625	7.75	0
35.625	8	0
35.625	8.25	0
35.625	8.5	0
35.625	8.75	0
35.625	9	0
35.625	9.25	0
35.625	9.5	0
35.625	9.75	0				1
35.625	10	0				1
35.625	10.25	0				1
35.625	10.5	0
35.625	10.75	1	-0.164682	-0.499336	0.10973	1
35.625	11	1	-0.177621	-0.50961	0.0972609	1
35.625	11.25	1	-0.256501	-0.539717	-0.00673451
35.625	11.5	1	-0.256501	-0.539717	-0.00673451
35.625	11.75	1	-0.253124	-0.539495	-0.0473724
35.625	12	1	-0.241012	-0.527166	-0.0273098
35.625	12.25	1	-0.241012	-0.527166	-0.0273098
35.625	12.5	1	-0.253124	-0.539495	-0.0473724
35.625	12.75	1	-0.208166	-0.485657	-0.00292725
35.625	13	1	-0.208166	-0.485657	-0.00292725
35.625	13.25	1	-0.208166	-0.485657	-0.00292725
35.625	13.5	1	-0.208166	-0.485657	-0.00292725
35.625	13.75	1	-0.154476	-0.421983	0.103591	1
35.625	14	1	-0.154476	-0.421983	0.103591	1
35.625	14.25	1	-0.154476	-0.421983	0.103591	1
35.625	14.5	1	-0.140181	-0.412741	0.115629	1
35.625	14.75	1	-0.140181	-0.412741	0.115629	1
35.625	15	1	-0.0779207	-0.350379	0.259379	1
35.625	15.25	1	-0.113175	-0.34872	0.119296	1
35.625	15.5	1	-0.113175	-0.34872	0.119296	1
35.625	15.75	1	-0.140181	-0.412741	0.115629	1
35.625	16	1	-0.0779207	-0.350379	0.259379	1
35.625	16.25	1	-0.169133	-0.443103	0.0568106	1
35.625	16.5	1	-0.0363464	-0.322449	0.277866	1
35.625	16.75	1	-0.144504	-0.415466	0.0956285	1
35.625	17	1	-0.189525	-0.470537	0.0328695	1
35.625	17.25	1	-0.189525	-0.470537	0.0328695	1
35.625	17.5	1	-0.202029	-0.483753	0.0198616	1
35.625	17.75	1	-0.114839	-0.366276	0.156599	1
35.625	18	1	-0.127502	-0.366312	0.146158	1
35.625	18.25	1	-0.114839	-0.366276	0.156599	1
35.625	18.5	1	-0.193746	-0.421031	0.0573173	1
35.625	18.75	1	-0.100491	-0.409133	0.176206	1
35.625	19	1	-0.193746	-0.421031	0.0573173	1
35.625	19.25	1	-0.193746	-0.421031	0.0573173	1
35.625	19.5	1	-0.0811703	-0.340939	0.169421	1
35.625	19.75	1	-0.0811703	-0.340939	0.169421	1
35.625	20	1	-0.0811703	-0.340939	0.169421	1
35.625	20.25	1	0.14482	-0.0607688	0.425694	1
35.625	20.5	1	-0.0523025	-0.317482	0.167363	1
35.625	20.75	1	-0.109607	-0.336729	0.128382	1
35.625	21	1	-0.123233	-0.361196	0.119225	1
35.625	21.25	1	-0.123233	-0.361196	0.119225	1
35.625	21.5	1	-0.145516	-0.340748	0.0261009	1
35.625	21.75	1	-0.0374891	-0.302734	0.189783	1
35.625	22	1	-0.041661	-0.289121	0.180081	1
35.625	22.25	1	-0.041661	-0.289121	0.180081	1
35.625	22.5	1	-0.041661	-0.289121	0.180081	1
35.625	22.75	1	0.0496763	-0.15141	0.265961	1
35.625	23	1	-0.0643657	-0.295708	0.152427	1
35.625	23.25	1	0.0578647	-0.209239	0.293133	1
35.625	23.5	1	0.0373569	-0.172419	0.249142	1
35.625	23.75	1	0.00808149	-0.308174	0.286682	1
35.625	24	1	0.0483174	-0.259556	0.334586	1
35.625	24.25	1	0.0699645	-0.189416	0.324014	1
35.625	24.5	1	0.156169	-0.148506	0.412617	1
35.625	24.75	1	0.156169	-0.148506	0.412617	1
35.625	25	1	0.156169	-0.148506	0.412617	1
35.625	25.25	1	0.249752	-0.0144386	0.557498	1
35.625	25.5	1	0.249752	-0.0144386	0.557498	1
35.625	25.75	1	0.194944	-0.0889256	0.480579	1
35.625	26	1	0.123657	-0.143528	0.409175	1
35.625	26.25	1	0.194944	-0.0889256	0.480579	1
35.625	26.5	1	0.0684667	-0.200208	0.342566	1
35.625	26.75	1	0.158205	-0.116507	0.459959	1
35.625	27	1	0.122099	-0.10952	0.406734	1
35.625	27.25	1	0.2036	-0.00265464	0.465904	1
35.625	27.5	1	0.195512	-0.0515747	0.473938	1
35.625	27.75	1	0.137425	-0.0871769	0.391428	1
35.625	28	1	0.183406	0.00321014	0.414672
35.625	28.25	1	0.135205	-0.0452683	0.359805	1
35.625	28.5	1	0.123096	-0.0786701	0.342921	1
35.625	28.75	1	0.445252	0.326948	0.61607
35.625	29	1	0.227659	0.050755	0.444531
35.625	29.25	1	0.128781	-0.148311	0.393332	1
35.625	29.5	1	0.128781	-0.148311	0.393332	1
35.625	29.75	1	0.406214	0.227581	0.569806
35.625	30	1	0.405415	0.262293	0.601587
35.625	30.25	1	0.308639	0.152009	0.537209
35.625	30.5	1	0.379549	0.215951	0.621942
35.625	30.75	1	0.344498	0.189458	0.57078
35.625	31	1	0.206577	-0.00213271	0.428684	1
35.625	31.25	1	0.241338	0.0210816	0.473877
35.625	31.5	1	0.162169	-0.0567336	0.435256	1
35.625	31.75	1	0.238148	-0.00550204	0.509765	1
35.625	32	1	0.125982	-0.0990513	0.430303	1
35.625	32.25	1	0.092694	-0.162269	0.423161	1
35.625	32.5	1	0.144076	-0.0823564	0.473863	1
35.625	32.75	1	0.144076	-0.0823564	0.473863	1
35.625	33	1	0.197223	-0.025563	0.520941	1
35.625	33.25	1	0.261296	0.102558	0.547962
35.625	33.5	1	0.304949	0.0697776	0.571934
35.625	33.75	1	0.232575	0.0253329	0.54549
35.625	34	1	0.232575	0.0253329	0.54549
35.625	34.25	1	0.137781	-0.0911389	0.433361	1
35.625	34.5	1	0.0199448	-0.278926	0.312239	1
35.625	34.75	1	0.0900122	-0.132804	0.38779	1
35.75	-15	1	0.232658	0.0093731	0.492288
35.75	-14.75	1	0.278514	0.05227	0.535338
35.75	-14.5	1	0.223985	-0.00394283	0.491191	1
35.75	-14.25	1	0.220471	-0.0231502	0.464015	1
35.75	-14	1	0.172785	-0.074494	0.45338	1
35.75	-13.75	1	0.220471	-0.0231502	0.464015	1
35.75	-13.5	1	0.165927	-0.0907886	0.417053	1
35.75	-13.25	1	0.111619	-0.174127	0.38879	1
35.75	-13	1	0.0991336	-0.161753	0.373285	1
35.75	-12.75	1	0.111619	-0.174127	0.38879	1
35.75	-12.5	1	0.149271	-0.123524	0.402778	1
35.75	-12.25	1	0.130651	-0.141806	0.402276	1
35.75	-12	1	0.0121185	-0.293888	0.264712	1
35.75	-11.75	1	0.0121185	-0.293888	0.264712	1
35.75	-11.5	1	-0.132956	-0.392161	0.0716002	1
35.75	-11.25	1	-0.012252	-0.306593	0.213778	1
35.75	-11	1	0.0478301	-0.238027	0.297671	1
35.75	-10.75	1	0.0478301	-0.238027	0.297671	1
35.75	-10.5	1	0.0596136	-0.205669	0.304238	1
35.75	-10.25	1	-0.083654	-0.283804	0.175328	1
35.75	-10	1	0.0271093	-0.252089	0.307132	1
35.75	-9.75	1	-0.103495	-0.346801	0.110714	1
35.75	-9.5	1	0.00436576	-0.282855	0.292809	1
35.75	-9.25	1	0.0899389	-0.145852	0.367481	1
35.75	-9	1	-0.138996	-0.370134	0.137796	1
35.75	-8.75	1	-0.146459	-0.334116	0.0754346	1
35.75	-8.5	1	-0.0382953	-0.235909	0.17569	1
35.75	-8.25	1	-0.0798452	-0.270213	0.103921	1
35.75	-8	1	0.00508337	-0.154503	0.171537	1
35.75	-7.75	1	-0.0798452	-0.270213	0.103921	1
35.75	-7.5	1	0.0114427	-0.13763	0.189751	1
35.75	-7.25	1	0.0434205	-0.113108	0.224238	1
35.75	-7	1	-0.0235111	-0.205975	0.178934	1
35.75	-6.75	1	-0.0368548	-0.247519	0.157786	1
35.75	-6.5	1	-0.0368548	-0.247519	0.157786	1
35.75	-6.25	1	-0.0368548	-0.247519	0.157786	1
35.75	-6	1	0.202957	0.0507596	0.421481
35.75	-5.75	1	0.0658569	-0.121939	0.24009	1
35.75	-5.5	1	0.0958249	-0.0811759	0.297375	1
35.75	-5.25	1	-0.163725	-0.349877	0.00813745	1
35.75	-5	1	-0.138005	-0.335565	0.041371	1
35.75	-4.75	1	-0.100948	-0.306574	0.0984461	1
35.75	-4.5	1	-0.0663287	-0.28843	0.176709	1
35.75	-4.25	1	0.0233817	-0.192544	0.282173	1
35.75	-4	1	0.0233817	-0.192544	0.282173	1
35.75	-3.75	1	0.106201	-0.0529837	0.280096	1
35.75	-3.5	1	0.04349	-0.163143	0.295209	1
35.75	-3.25	1	-0.30177	-0.512032	-0.144332
35.75	-3	1	0.0663776	-0.202199	0.352686	1
35.75	-2.75	1	0.197936	0.0413086	0.403713
35.75	-2.5	1	0.287484	0.0665179	0.527274
35.75	-2.25	1	0.322722	0.156865	0.519825
35.75	-2	1	0.0669642	-0.243527	0.379467	1
35.75	-1.75	1	-0.0203099	-0.297118	0.276378	1
35.75	-1.5	1	0.0792078	-0.1782	0.369482	1
35.75	-1.25	1	-0.0409511	-0.301945	0.180793	1
35.75	-1	1	0.277546	0.0869839	0.513404
35.75	-0.75	1	0.174896	-0.042953	0.374651	1
35.75	-0.5	0				1
35.75	-0.25	0				1
35.75	0	0				1
35.75	0.25	0				1
35.75	0.5	0
35.75	0.75	0
35.75	1	0
35.75	1.25	0
35.75	1.5	0
35.75	1.75	0
35.75	2	0
35.75	2.25	0
35.75	2.5	0
35.75	2.75	0
35.75	3	0
35.75	3.25	0
35.75	3.5	0
35.75	3.75	0
35.75	4	0
35.75	4.25	0
35.75	4.5	0
35.75	4.75	0
35.75	5	0
35.75	5.25	0
35.75	5.5	0
35.75	5.75	0
35.75	6	0
35.75	6.25	0
35.75	6.5	0
35.75	6.75	0
35.75	7	0
35.75	7.25	0
35.75	7.5	0
35.75	7.75	0
35.75	8	0
35.75	8.25	0
35.75	8.5	0
35.75	8.75	0
35.75	9	0
35.75	9.25	0
35.75	9.5	0
35.75	9.75	0				1
35.75	10	0				1
35.75	10.25	0				1
35.75	10.5	1	-0.140084	-0.475448	0.110054	1
35.75	10.75	1	-0.182413	-0.516149	0.0832699	1
35.75	11	1	-0.321278	-0.574281	-0.140775
35.75	11.25	1	-0.300253	-0.594284	-0.0652855
35.75	11.5	1	-0.221832	-0.600081	0.0373191	1
35.75	11.75	1	-0.197151	-0.577135	0.0632378	1
35.75	12	1	-0.197151	-0.577135	0.0632378	1
35.75	12.25	1	-0.253124	-0.539495	-0.0473724
35.75	12.5	1	-0.208166	-0.485657	-0.00292725
35.75	12.75	1	-0.208166	-0.485657	-0.00292725
35.75	13	1	-0.208166	-0.485657	-0.00292725
35.75	13.25	1	-0.208166	-0.485657	-0.00292725
35.75	13.5	1	-0.154476	-0.421983	0.103591	1
35.75	13.75	1	-0.154476	-0.421983	0.103591	1
35.75	14	1	-0.154476	-0.421983	0.103591	1
35.75	14.25	1	-0.140181	-0.412741	0.115629	1
35.75	14.5	1	-0.208166	-0.485657	-0.00292725
35.75	14.75	1	-0.154476	-0.421983	0.103591	1
35.75	15	1	-0.194883	-0.461928	0.0368762	1
35.75	15.25	1	-0.101234	-0.340231	0.133034	1
35.75	15.5	1	-0.182353	-0.447605	0.0591907	1
35.75	15.75	1	-0.140181	-0.412741	0.115629	1
35.75	16	1	-0.0645307	-0.355681	0.263939	1
35.75	16.25	1	-0.22773	-0.485326	0.010344	1
35.75	16.5	1	-0.144504	-0.415466	0.0956285	1
35.75	16.75	1	-0.113275	-0.370354	0.201204	1
35.75	17	1	-0.240373	-0.503121	-0.0166662
35.75	17.25	1	-0.228255	-0.503927	-0.00673122
35.75	17.5	1	-0.202029	-0.483753	0.0198616	1
35.75	17.75	1	-0.127502	-0.366312	0.146158	1
35.75	18	1	-0.20562	-0.436467	0.0445201	1
35.75	18.25	1	-0.193746	-0.421031	0.0573173	1
35.75	18.5	1	-0.193746	-0.421031	0.0573173	1
35.75	18.75	1	-0.20562	-0.436467	0.0445201	1
35.75	19	1	-0.219149	-0.466477	0.0202729	1
35.75	19.25	1	-0.20562	-0.436467	0.0445201	1
35.75	19.5	1	-0.123233	-0.361196	0.119225	1
35.75	19.75	1	-0.0523025	-0.317482	0.167363	1
35.75	20	1	-0.0108723	-0.2792	0.256002	1
35.75	20.25	1	0.119501	-0.037241	0.354128	1
35.75	20.5	1	-0.0374891	-0.302734	0.189783	1
35.75	20.75	1	-0.0523025	-0.317482	0.167363	1
35.75	21	1	-0.123233	-0.361196	0.119225	1
35.75	21.25	1	-0.123233	-0.361196	0.119225	1
35.75	21.5	1	-0.156912	-0.350398	0.0300672	1
35.75	21.75	1	-0.0538777	-0.314542	0.167356	1
35.75	22	1	-0.041661	-0.289121	0.180081	1
35.75	22.25	1	-0.041661	-0.289121	0.180081	1
35.75	22.5	1	-0.041661	-0.289121	0.180081	1
35.75	22.75	1	-0.041661	-0.289121	0.180081	1
35.75	23	1	0.0699645	-0.189416	0.324014	1
35.75	23.25	1	0.011179	-0.231481	0.243367	1
35.75	23.5	1	0.011179	-0.231481	0.243367	1
35.75	23.75	1	-0.00306132	-0.21045	0.184984	1
35.75	24	1	-0.041661	-0.289121	0.180081	1
35.75	24.25	1	0.156169	-0.148506	0.412617	1
35.75	24.5	1	0.156169	-0.148506	0.412617	1
35.75	24.75	1	0.100615	-0.205956	0.381161	1
35.75	25	1	0.100615	-0.205956	0.381161	1
35.75	25.25	1	0.192946	-0.0991008	0.501075	1
35.75	25.5	1	0.212837	-0.0894746	0.496279	1
35.75	25.75	1	0.194944	-0.0889256	0.480579	1
35.75	26	1	0.194944	-0.0889256	0.480579	1
35.75	26.25	1	0.123657	-0.143528	0.409175	1
35.75	26.5	1	0.195512	-0.0515747	0.473938	1
35.75	26.75	1	0.158205	-0.116507	0.459959	1
35.75	27	1	0.2036	-0.00265464	0.465904	1
35.75	27.25	1	0.164103	-0.100676	0.446821	1
35.75	27.5	1	0.158205	-0.116507	0.459959	1
35.75	27.75	1	0.165211	-0.0321245	0.387096	1
35.75	28	1	0.236551	0.0633058	0.48608
35.75	28.25	1	0.175477	-0.0184226	0.386318	1
35.75	28.5	1	0.427709	0.281115	0.604347
35.75	28.75	1	0.381085	0.234345	0.586853
35.75	29	1	0.400944	0.25135	0.562223
35.75	29.25	1	0.14136	-0.118165	0.421775	1
35.75	29.5	1	0.166647	-0.0868083	0.40638	1
35.75	29.75	1	0.405415	0.262293	0.601587
35.75	30	1	0.405415	0.262293	0.601587
35.75	30.25	1	0.267463	0.0830425	0.44623
35.75	30.5	1	0.473586	0.322691	0.667497
35.75	30.75	1	0.275904	0.0820451	0.496342
35.75	31	1	0.225828	-0.00407337	0.514605	1
35.75	31.25	1	0.379549	0.215951	0.621942
35.75	31.5	1	0.175345	-0.057312	0.500029	1
35.75	31.75	1	0.238148	-0.00550204	0.509765	1
35.75	32	1	0.0918228	-0.16769	0.41147	1
35.75	32.25	1	0.156905	-0.0639054	0.490766	1
35.75	32.5	1	0.0755591	-0.168802	0.387816	1
35.75	32.75	1	0.144076	-0.0823564	0.473863	1
35.75	33	1	0.184993	-0.0494835	0.464521	1
35.75	33.25	1	0.184993	-0.0494835	0.464521	1
35.75	33.5	1	0.405669	0.147644	0.694144
35.75	33.75	1	0.322935	0.109819	0.60509
35.75	34	1	-0.00270657	-0.318358	0.303843	1
35.75	34.25	1	0.239883	0.061745	0.51707
35.75	34.5	1	0.284606	0.0546459	0.580243
35.75	34.75	1	0.249972	0.015782	0.524659
35.875	-15	1	0.202917	0.00059089	0.463423
35.875	-14.75	1	0.368631	0.161238	0.616733
35.875	-14.5	1	0.242749	0.00980654	0.479314
35.875	-14.25	1	0.10309	-0.155763	0.340438	1
35.875	-14	1	0.185345	-0.0465143	0.437236	1
35.875	-13.75	1	0.147802	-0.112829	0.423462	1
35.875	-13.5	1	0.111619	-0.174127	0.38879	1
35.875	-13.25	1	0.180051	-0.0836963	0.425532	1
35.875	-13	1	0.13715	-0.110756	0.418965	1
35.875	-12.75	1	0.100527	-0.170941	0.366178	1
35.875	-12.5	1	0.149271	-0.123524	0.402778	1
35.875	-12.25	1	0.111619	-0.174127	0.38879	1
35.875	-12	1	0.11858	-0.145069	0.409849	1
35.875	-11.75	1	0.0926809	-0.173034	0.373137	1
35.875	-11.5	1	0.022313	-0.261151	0.222241	1
35.875	-11.25	1	-0.012252	-0.306593	0.213778	1
35.875	-11	1	0.0596136	-0.205669	0.304238	1
35.875	-10.75	1	0.0611822	-0.16914	0.27629	1
35.875	-10.5	1	0.0794211	-0.146669	0.25722	1
35.875	-10.25	1	-0.00847815	-0.244745	0.189187	1
35.875	-10	1	-0.103495	-0.346801	0.110714	1
35.875	-9.75	1	-0.172599	-0.415486	0.0624369	1
35.875	-9.5	1	-0.13116	-0.395103	0.104944	1
35.875	-9.25	1	0.104857	-0.176771	0.394121	1
35.875	-9	1	-0.00600922	-0.242737	0.278342	1
35.875	-8.75	1	-0.138996	-0.370134	0.137796	1
35.875	-8.5	1	-0.146459	-0.334116	0.0754346	1
35.875	-8.25	1	-0.142522	-0.366777	0.131365	1
35.875	-8	1	-0.217949	-0.397998	-0.0543035
35.875	-7.75	1	0.0624304	-0.0531648	0.227351	1
35.875	-7.5	1	0.0114427	-0.13763	0.189751	1
35.875	-7.25	1	-0.0451672	-0.196021	0.132324	1
35.875	-7	1	0.0254351	-0.171743	0.232958	1
35.875	-6.75	1	-0.0195246	-0.185206	0.175608	1
35.875	-6.5	1	0.00324218	-0.168557	0.193285	1
35.875	-6.25	1	0.000440092	-0.197735	0.210605	1
35.875	-6	1	0.000440092	-0.197735	0.210605	1
35.875	-5.75	1	0.0878513	-0.0744506	0.258603	1
35.875	-5.5	1	0.120002	-0.0775571	0.32172	1
35.875	-5.25	1	-0.112351	-0.278426	0.0723525	1
35.875	-5	1	-0.141592	-0.368512	0.0694407	1
35.875	-4.75	1	-0.108856	-0.315726	0.124852	1
35.875	-4.5	1	-0.0032473	-0.223098	0.231511	1
35.875	-4.25	1	0.0342786	-0.158203	0.249141	1
35.875	-4	1	-0.0153067	-0.223907	0.211187	1
35.875	-3.75	1	-0.0153067	-0.223907	0.211187	1
35.875	-3.5	1	0.0606953	-0.142874	0.235693	1
35.875	-3.25	1	-0.0782452	-0.358467	0.215494	1
35.875	-3	1	0.158232	-0.079205	0.396019	1
35.875	-2.75	1	0.140776	-0.111754	0.400557	1
35.875	-2.5	1	0.239871	0.00797531	0.493017
35.875	-2.25	1	0.140776	-0.111754	0.400557	1
35.875	-2	1	0.101204	-0.136984	0.406141	1
35.875	-1.75	1	0.0256214	-0.28363	0.33091	1
35.875	-1.5	1	0.123369	-0.128338	0.403061	1
35.875	-1.25	1	0.0912864	-0.140031	0.303681	1
35.875	-1	1	0.00153935	-0.234598	0.219141	1
35.875	-0.75	1	0.0473019	-0.207761	0.301428	1
35.875	-0.5	1	0.0059686	-0.226239	0.219711	1
35.875	-0.25	1	-0.0380549	-0.260732	0.167565	1
35.875	0	0
35.875	0.25	0				1
35.875	0.5	0
35.875	0.75	0
35.875	1	0
35.875	1.25	0
35.875	1.5	0
35.875	1.75	0
35.875	2	0
35.875	2.25	0
35.875	2.5	0
35.875	2.75	0
35.875	3	0
35.875	3.25	0
35.875	3.5	0
35.875	3.75	0
35.875	4	0
35.875	4.25	0
35.875	4.5	0
35.875	4.75	0
35.875	5	0
35.875	5.25	0
35.875	5.5	0
35.875	5.75	0
35.875	6	0
35.875	6.25	0
35.875	6.5	0
35.875	6.75	0
35.875	7	0
35.875	7.25	0
35.875	7.5	0
35.875	7.75	0
35.875	8	0
35.875	8.25	0
35.875	8.5	0
35.875	8.75	0
35.875	9	0
35.875	9.25	0
35.875	9.5	0
35.875	9.75	0
35.875	10	0				1
35.875	10.25	0				1
35.875	10.5	1	-0.182413	-0.516149	0.0832699	1
35.875	10.75	1	-0.0654762	-0.349785	0.286229	1
35.875	11	1	-0.341716	-0.587484	-0.119926
35.875	11.25	1	-0.300253	-0.594284	-0.0652855
35.875	11.5	1	-0.300253	-0.594284	-0.0652855
35.875	11.75	1	-0.197151	-0.577135	0.0632378	1
35.875	12	1	-0.197151	-0.577135	0.0632378	1
35.875	12.25	1	-0.253124	-0.539495	-0.0473724
35.875	12.5	1	-0.208166	-0.485657	-0.00292725
35.875	12.75	1	-0.298866	-0.537823	-0.0723366
35.875	13	1	-0.208166	-0.485657	-0.00292725
35.875	13.25	1	-0.208166	-0.485657	-0.00292725
35.875	13.5	1	-0.298866	-0.537823	-0.0723366
35.875	13.75	1	-0.154476	-0.421983	0.103591	1
35.875	14	1	-0.208166	-0.485657	-0.00292725
35.875	14.25	1	-0.154476	-0.421983	0.103591	1
35.875	14.5	1	-0.253124	-0.539495	-0.0473724
35.875	14.75	1	-0.194883	-0.461928	0.0368762	1
35.875	15	1	-0.182353	-0.447605	0.0591907	1
35.875	15.25	1	-0.182353	-0.447605	0.0591907	1
35.875	15.5	1	-0.182353	-0.447605	0.0591907	1
35.875	15.75	1	-0.140181	-0.412741	0.115629	1
35.875	16	1	-0.126977	-0.386943	0.135269	1
35.875	16.25	1	-0.169133	-0.443103	0.0568106	1
35.875	16.5	1	-0.0363464	-0.322449	0.277866	1
35.875	16.75	1	-0.140181	-0.412741	0.115629	1
35.875	17	1	-0.194883	-0.461928	0.0368762	1
35.875	17.25	1	-0.228255	-0.503927	-0.00673122
35.875	17.5	1	-0.127502	-0.366312	0.146158	1
35.875	17.75	1	-0.20562	-0.436467	0.0445201	1
35.875	18	1	-0.127502	-0.366312	0.146158	1
35.875	18.25	1	-0.20562	-0.436467	0.0445201	1
35.875	18.5	1	-0.193746	-0.421031	0.0573173	1
35.875	18.75	1	-0.16282	-0.392673	0.054961	1
35.875	19	1	-0.219149	-0.466477	0.0202729	1
35.875	19.25	1	-0.193746	-0.421031	0.0573173	1
35.875	19.5	1	-0.123233	-0.361196	0.119225	1
35.875	19.75	1	-0.0523025	-0.317482	0.167363	1
35.875	20	1	-0.123233	-0.361196	0.119225	1
35.875	20.25	1	-0.0374891	-0.302734	0.189783	1
35.875	20.5	1	-0.0523025	-0.317482	0.167363	1
35.875	20.75	1	-0.0523025	-0.317482	0.167363	1
35.875	21	1	-0.0523025	-0.317482	0.167363	1
35.875	21.25	1	-0.0523025	-0.317482	0.167363	1
35.875	21.5	1	-0.049162	-0.324438	0.179986	1
35.875	21.75	1	-0.0538777	-0.314542	0.167356	1
35.875	22	1	-0.0374891	-0.302734	0.189783	1
35.875	22.25	1	-0.0538777	-0.314542	0.167356	1
35.875	22.5	1	-0.041661	-0.289121	0.180081	1
35.875	22.75	1	-0.041661	-0.289121	0.180081	1
35.875	23	1	0.011179	-0.231481	0.243367	1
35.875	23.25	1	0.011179	-0.231481	0.243367	1
35.875	23.5	1	-0.041661	-0.289121	0.180081	1
35.875	23.75	1	-0.041661	-0.289121	0.180081	1
35.875	24	1	0.0699645	-0.189416	0.324014	1
35.875	24.25	1	0.156169	-0.148506	0.412617	1
35.875	24.5	1	0.0751559	-0.20735	0.355108	1
35.875	24.75	1	0.100615	-0.205956	0.381161	1
35.875	25	1	0.0644821	-0.21467	0.347845	1
35.875	25.25	1	0.158205	-0.116507	0.459959	1
35.875	25.5	1	0.158205	-0.116507	0.459959	1
35.875	25.75	1	0.212837	-0.0894746	0.496279	1
35.875	26	1	0.123657	-0.143528	0.409175	1
35.875	26.25	1	0.212837	-0.0894746	0.496279	1
35.875	26.5	1	0.158205	-0.116507	0.459959	1
35.875	26.75	1	0.158205	-0.116507	0.459959	1
35.875	27	1	0.122099	-0.10952	0.406734	1
35.875	27.25	1	0.164103	-0.100676	0.446821	1
35.875	27.5	1	0.195512	-0.0515747	0.473938	1
35.875	27.75	1	0.255645	0.0727578	0.471748
35.875	28	1	0.0879626	-0.190793	0.367531	1
35.875	28.25	1	0.440812	0.289334	0.627765
35.875	28.5	1	0.572685	0.441376	0.716656
35.875	28.75	1	0.481562	0.350257	0.642753
35.875	29	1	0.454006	0.286529	0.624461
35.875	29.25	1	0.0913083	-0.218788	0.364325	1
35.875	29.5	1	0.196806	-0.0479334	0.49273	1
35.875	29.75	1	0.390053	0.153891	0.582153
35.875	30	1	0.425367	0.247024	0.605714
35.875	30.25	1	0.33458	0.12001	0.56525
35.875	30.5	1	0.393105	0.17946	0.623334
35.875	30.75	1	0.0788358	-0.210376	0.38774	1
35.875	31	1	0.13817	-0.132932	0.446392	1
35.875	31.25	1	0.226053	0.039013	0.531365
35.875	31.5	1	0.355829	0.136891	0.631572
35.875	31.75	1	0.302507	0.0937831	0.579095
35.875	32	1	0.118981	-0.149197	0.418388	1
35.875	32.25	1	0.0680357	-0.208754	0.410206	1
35.875	32.5	1	0.0680357	-0.208754	0.410206	1
35.875	32.75	1	0.0755591	-0.168802	0.387816	1
35.875	33	1	0.0755591	-0.168802	0.387816	1
35.875	33.25	1	0.0755591	-0.168802	0.387816	1
35.875	33.5	1	0.189657	-0.0234705	0.507381	1
35.875	33.75	1	0.167676	-0.124608	0.463464	1
35.875	34	1	0.167676	-0.124608	0.463464	1
35.875	34.25	1	0.239883	0.061745	0.51707
35.875	34.5	1	0.26728	0.0437963	0.55252
35.875	34.75	1	0.288165	0.0884688	0.594335
36	-15	1	0.172785	-0.074494	0.45338	1
36	-14.75	1	0.283503	0.0758155	0.531824
36	-14.5	1	0.220471	-0.0231502	0.464015	1
36	-14.25	1	0.172785	-0.074494	0.45338	1
36	-14	1	0.154539	-0.084407	0.405502	1
36	-13.75	1	0.180051	-0.0836963	0.425532	1
36	-13.5	1	0.13715	-0.110756	0.418965	1
36	-13.25	1	0.13715	-0.110756	0.418965	1
36	-13	1	0.185652	-0.0676393	0.429128	1
36	-12.75	1	0.154539	-0.084407	0.405502	1
36	-12.5	1	0.111619	-0.174127	0.38879	1
36	-12.25	1	0.142727	-0.160446	0.404954	1
36	-12	1	0.180051	-0.0836963	0.425532	1
36	-11.75	1	0.022313	-0.261151	0.222241	1
36	-11.5	1	-0.0429335	-0.33157	0.191965	1
36	-11.25	1	0.022313	-0.261151	0.222241	1
36	-11	1	0.0306583	-0.2337	0.293074	1
36	-10.75	1	0.0478301	-0.238027	0.297671	1
36	-10.5	1	0.0794211	-0.146669	0.25722	1
36	-10.25	1	-0.0483765	-0.298203	0.139872	1
36	-10	1	-0.0710456	-0.314578	0.0851054	1
36	-9.75	1	-0.138453	-0.347464	0.0642585	1
36	-9.5	1	0.0275993	-0.178024	0.252713	1
36	-9.25	1	-0.13116	-0.395103	0.104944	1
36	-9	1	-0.10689	-0.306441	0.124866	1
36	-8.75	1	0.0355717	-0.118561	0.237409	1
36	-8.5	1	-0.10689	-0.306441	0.124866	1
36	-8.25	1	-0.0924174	-0.326609	0.180359	1
36	-8	1	-0.12735	-0.318067	0.0699405	1
36	-7.75	1	-0.0893784	-0.226246	0.0865752	1
36	-7.5	1	0.0434205	-0.113108	0.224238	1
36	-7.25	1	0.0852305	-0.0509365	0.256735	1
36	-7	1	0.0254351	-0.171743	0.232958	1
36	-6.75	1	0.00324218	-0.168557	0.193285	1
36	-6.5	1	0.0248571	-0.108037	0.19014	1
36	-6.25	1	0.216381	0.0764443	0.40931
36	-6	1	0.0581466	-0.087453	0.257428	1
36	-5.75	1	0.0173878	-0.127092	0.193634	1
36	-5.5	1	-0.0140023	-0.183575	0.180866	1
36	-5.25	1	-0.112351	-0.278426	0.0723525	1
36	-5	1	-0.0251937	-0.25265	0.207111	1
36	-4.75	1	0.0118925	-0.201703	0.255458	1
36	-4.5	1	0.08991	-0.0933831	0.296688	1
36	-4.25	1	-0.068467	-0.275765	0.142181	1
36	-4	1	0.0342786	-0.158203	0.249141	1
36	-3.75	1	0.100499	-0.134375	0.359618	1
36	-3.5	1	-0.000595852	-0.1638	0.182844	1
36	-3.25	1	-0.025914	-0.264126	0.220469	1
36	-3	1	0.141869	-0.0359996	0.329875	1
36	-2.75	1	0.108188	-0.132669	0.366137	1
36	-2.5	1	0.363155	0.2652	0.516967
36	-2.25	1	0.363155	0.2652	0.516967
36	-2	1	0.163096	-0.0108837	0.39961	1
36	-1.75	1	0.0525777	-0.192276	0.36489	1
36	-1.5	1	0.0914401	-0.16283	0.379375	1
36	-1.25	1	0.0472609	-0.210744	0.367697	1
36	-1	1	0.0235178	-0.224699	0.256951	1
36	-0.75	1	-0.0457878	-0.305617	0.199992	1
36	-0.5	1	0.10248	-0.159999	0.352615	1
36	-0.25	1	0.0752465	-0.160065	0.276359	1
36	0	1	-0.0249695	-0.268404	0.260279	1
36	0.25	0				1
36	0.5	0				1
36	0.75	0
36	1	0
36	1.25	0
36	1.5	0
36	1.75	0
36	2	0
36	2.25	0
36	2.5	0
36	2.75	0
36	3	0
36	3.25	0
36	3.5	0
36	3.75	0
36	4	0
36	4.25	0
36	4.5	0
36	4.75	0
36	5	0
36	5.25	0
36	5.5	0
36	5.75	0
36	6	0
36	6.25	0
36	6.5	0
36	6.75	0
36	7	0
36	7.25	0
36	7.5	0
36	7.75	0
36	8	0
36	8.25	0
36	8.5	0
36	8.75	0
36	9	0
36	9.25	0
36	9.5	0
36	9.75	0
36	10	0				1
36	10.25	0				1
36	10.5	1	-0.140842	-0.427666	0.151507	1
36	10.75	1	-0.0992638	-0.377689	0.204684	1
36	11	1	-0.253124	-0.539495	-0.0473724
36	11.25	1	-0.152304	-0.478844	0.0946825	1
36	11.5	1	-0.221832	-0.600081	0.0373191	1
36	11.75	1	-0.197151	-0.577135	0.0632378	1
36	12	1	-0.208166	-0.485657	-0.00292725
36	12.25	1	-0.208166	-0.485657	-0.00292725
36	12.5	1	-0.208166	-0.485657	-0.00292725
36	12.75	1	-0.298866	-0.537823	-0.0723366
36	13	1	-0.208166	-0.485657	-0.00292725
36	13.25	1	-0.298866	-0.537823	-0.0723366
36	13.5	1	-0.208166	-0.485657	-0.00292725
36	13.75	1	-0.208166	-0.485657	-0.00292725
36	14	1	-0.208166	-0.485657	-0.00292725
36	14.25	1	-0.208166	-0.485657	-0.00292725
36	14.5	1	-0.195836	-0.478678	0.0329325	1
36	14.75	1	-0.182353	-0.447605	0.0591907	1
36	15	1	-0.182353	-0.447605	0.0591907	1
36	15.25	1	-0.228255	-0.503927	-0.00673122
36	15.5	1	-0.182353	-0.447605	0.0591907	1
36	15.75	1	-0.182353	-0.447605	0.0591907	1
36	16	1	-0.0910463	-0.361948	0.206621	1
36	16.25	1	-0.241012	-0.527166	-0.0273098
36	16.5	1	-0.0779207	-0.350379	0.259379	1
36	16.75	1	-0.194883	-0.461928	0.0368762	1
36	17	1	-0.0779207	-0.350379	0.259379	1
36	17.25	1	-0.127502	-0.366312	0.146158	1
36	17.5	1	-0.0847679	-0.321157	0.220056	1
36	17.75	1	-0.0847679	-0.321157	0.220056	1
36	18	1	-0.16282	-0.392673	0.054961	1
36	18.25	1	-0.16282	-0.392673	0.054961	1
36	18.5	1	-0.219149	-0.466477	0.0202729	1
36	18.75	1	-0.219149	-0.466477	0.0202729	1
36	19	1	-0.219149	-0.466477	0.0202729	1
36	19.25	1	-0.20562	-0.436467	0.0445201	1
36	19.5	1	-0.123233	-0.361196	0.119225	1
36	19.75	1	-0.0811703	-0.340939	0.169421	1
36	20	1	-0.0374891	-0.302734	0.189783	1
36	20.25	1	-0.0374891	-0.302734	0.189783	1
36	20.5	1	-0.0523025	-0.317482	0.167363	1
36	20.75	1	-0.0523025	-0.317482	0.167363	1
36	21	1	-0.0523025	-0.317482	0.167363	1
36	21.25	1	-0.0523025	-0.317482	0.167363	1
36	21.5	1	-0.0538777	-0.314542	0.167356	1
36	21.75	1	-0.0538777	-0.314542	0.167356	1
36	22	1	-0.049162	-0.324438	0.179986	1
36	22.25	1	-0.049162	-0.324438	0.179986	1
36	22.5	1	-0.0112922	-0.264196	0.202529	1
36	22.75	1	-0.0374891	-0.302734	0.189783	1
36	23	1	-0.0374891	-0.302734	0.189783	1
36	23.25	1	0.011179	-0.231481	0.243367	1
36	23.5	1	-0.041661	-0.289121	0.180081	1
36	23.75	1	-0.0374891	-0.302734	0.189783	1
36	24	1	0.0198686	-0.27106	0.299514	1
36	24.25	1	0.156169	-0.148506	0.412617	1
36	24.5	1	0.139231	-0.148506	0.409372	1
36	24.75	1	0.156169	-0.148506	0.412617	1
36	25	1	0.084838	-0.175781	0.382875	1
36	25.25	1	0.158205	-0.116507	0.459959	1
36	25.5	1	0.158205	-0.116507	0.459959	1
36	25.75	1	0.158205	-0.116507	0.459959	1
36	26	1	0.212837	-0.0894746	0.496279	1
36	26.25	1	0.158205	-0.116507	0.459959	1
36	26.5	1	0.158205	-0.116507	0.459959	1
36	26.75	1	0.158205	-0.116507	0.459959	1
36	27	1	0.195512	-0.0515747	0.473938	1
36	27.25	1	0.122099	-0.10952	0.406734	1
36	27.5	1	0.137425	-0.0871769	0.391428	1
36	27.75	1	0.100193	-0.163834	0.389111	1
36	28	1	0.125461	-0.101171	0.408414	1
36	28.25	1	0.492873	0.351605	0.652914
36	28.5	1	0.572685	0.441376	0.716656
36	28.75	1	0.626623	0.480697	0.78336
36	29	1	0.410587	0.241572	0.608877
36	29.25	1	0.2899	0.0534989	0.582602
36	29.5	1	0.341916	0.0864038	0.574022
36	29.75	1	0.423223	0.224288	0.607195
36	30	1	0.363038	0.166813	0.558426
36	30.25	1	0.511833	0.367962	0.702519
36	30.5	1	0.0533016	-0.272127	0.36058	1
36	30.75	1	0.028081	-0.276744	0.373703	1
36	31	1	0.0085724	-0.289035	0.34518	1
36	31.25	1	0.175345	-0.057312	0.500029	1
36	31.5	1	0.323527	0.0937831	0.609546
36	31.75	1	0.155685	-0.115388	0.468684	1
36	32	1	0.118981	-0.149197	0.418388	1
36	32.25	1	0.104896	-0.162314	0.439238	1
36	32.5	0				1
36	32.75	0				1
36	33	1	0.175345	-0.057312	0.500029	1
36	33.25	1	0.0708894	-0.257927	0.384578	1
36	33.5	1	0.114911	-0.169989	0.397363	1
36	33.75	1	0.151614	-0.133247	0.449059	1
36	34	1	0.110555	-0.1582	0.409529	1
36	34.25	1	0.137781	-0.0911389	0.433361	1
36	34.5	1	0.464345	0.269491	0.727842
36	34.75	1	0.444778	0.242418	0.687634
36.125	-15	1	0.220471	-0.0231502	0.464015	1
36.125	-14.75	1	0.208961	-0.0186888	0.437079	1
36.125	-14.5	1	0.165927	-0.0907886	0.417053	1
36.125	-14.25	1	0.254614	0.0200886	0.515508
36.125	-14	1	0.242749	0.00980654	0.479314
36.125	-13.75	1	0.108267	-0.142098	0.331395	1
36.125	-13.5	1	0.13715	-0.110756	0.418965	1
36.125	-13.25	1	0.13715	-0.110756	0.418965	1
36.125	-13	1	0.13715	-0.110756	0.418965	1
36.125	-12.75	1	0.0903212	-0.15208	0.330843	1
36.125	-12.5	1	0.180051	-0.0836963	0.425532	1
36.125	-12.25	1	0.10309	-0.155763	0.340438	1
36.125	-12	1	0.180051	-0.0836963	0.425532	1
36.125	-11.75	1	-0.012252	-0.306593	0.213778	1
36.125	-11.5	1	-0.103496	-0.380279	0.104953	1
36.125	-11.25	1	-0.0682738	-0.318757	0.116963	1
36.125	-11	1	0.0900398	-0.13699	0.284203	1
36.125	-10.75	1	-0.0929979	-0.385488	0.132198	1
36.125	-10.5	1	0.0478301	-0.238027	0.297671	1
36.125	-10.25	1	0.0478301	-0.238027	0.297671	1
36.125	-10	1	0.00865981	-0.267811	0.249964	1
36.125	-9.75	1	-0.110519	-0.371655	0.0580996	1
36.125	-9.5	1	-0.0354862	-0.229878	0.189657	1
36.125	-9.25	1	-0.0354862	-0.229878	0.189657	1
36.125	-9	1	-0.0520385	-0.23445	0.175138	1
36.125	-8.75	1	-0.113557	-0.308135	0.112555	1
36.125	-8.5	1	-0.0313199	-0.276649	0.232914	1
36.125	-8.25	1	-0.130964	-0.346867	0.0868678	1
36.125	-8	1	-0.0346995	-0.21868	0.156282	1
36.125	-7.75	1	-0.078712	-0.301725	0.14589	1
36.125	-7.5	1	0.0624304	-0.0531648	0.227351	1
36.125	-7.25	1	0.0852305	-0.0509365	0.256735	1
36.125	-7	1	0.0663732	-0.104424	0.251394	1
36.125	-6.75	1	0.047042	-0.0959763	0.233761	1
36.125	-6.5	1	0.047042	-0.0959763	0.233761	1
36.125	-6.25	1	0.00324218	-0.168557	0.193285	1
36.125	-6	1	0.0581466	-0.087453	0.257428	1
36.125	-5.75	1	0.00194493	-0.18579	0.198524	1
36.125	-5.5	1	-0.0866587	-0.268207	0.105542	1
36.125	-5.25	1	0.047042	-0.0959763	0.233761	1
36.125	-5	1	-0.0492637	-0.22607	0.141906	1
36.125	-4.75	1	0.0342786	-0.158203	0.249141	1
36.125	-4.5	1	0.0342786	-0.158203	0.249141	1
36.125	-4.25	1	-0.010852	-0.259706	0.195498	1
36.125	-4	1	0.059187	-0.146763	0.272903	1
36.125	-3.75	1	0.188367	-0.0162658	0.436025	1
36.125	-3.5	1	0.073032	-0.140363	0.304892	1
36.125	-3.25	1	0.24013	0.0979338	0.446618
36.125	-3	1	0.356596	0.2644	0.484899
36.125	-2.75	1	0.363155	0.2652	0.516967
36.125	-2.5	1	0.363155	0.2652	0.516967
36.125	-2.25	1	0.363155	0.2652	0.516967
36.125	-2	1	0.141869	-0.0359996	0.329875	1
36.125	-1.75	1	0.0702285	-0.138032	0.321171	1
36.125	-1.5	1	0.0525777	-0.192276	0.36489	1
36.125	-1.25	1	0.00841972	-0.29481	0.31461	1
36.125	-1	1	0.076047	-0.177585	0.34003	1
36.125	-0.75	1	-0.144056	-0.435291	0.13737	1
36.125	-0.5	1	0.0526467	-0.165788	0.261376	1
36.125	-0.25	1	-0.0139794	-0.235676	0.23302	1
36.125	0	1	-0.0139794	-0.235676	0.23302	1
36.125	0.25	1	-0.074816	-0.327766	0.193213	1
36.125	0.5	0				1
36.125	0.75	0				1
36.125	1	0
36.125	1.25	0
36.125	1.5	0
36.125	1.75	0
36.125	2	0
36.125	2.25	0
36.125	2.5	0
36.125	2.75	0
36.125	3	0
36.125	3.25	0
36.125	3.5	0
36.125	3.75	0
36.125	4	0
36.125	4.25	0
36.125	4.5	0
36.125	4.75	0
36.125	5	0
36.125	5.25	0
36.125	5.5	0
36.125	5.75	0
36.125	6	0
36.125	6.25	0
36.125	6.5	0
36.125	6.75	0
36.125	7	0
36.125	7.25	0
36.125	7.5	0
36.125	7.75	0
36.125	8	0
36.125	8.25	0
36.125	8.5	0
36.125	8.75	0
36.125	9	0
36.125	9.25	0
36.125	9.5	0
36.125	9.75	0				1
36.125	10	0				1
36.125	10.25	0				1
36.125	10.5	1	-0.0992638	-0.377689	0.204684	1
36.125	10.75	1	-0.0992638	-0.377689	0.204684	1
36.125	11	1	-0.182413	-0.516149	0.0832699	1
36.125	11.25	1	-0.194823	-0.511155	0.06677	1
36.125	11.5	1	-0.140084	-0.475448	0.110054	1
36.125	11.75	1	-0.152304	-0.478844	0.0946825	1
36.125	12	1	-0.152304	-0.478844	0.0946825	1
36.125	12.25	1	-0.152304	-0.478844	0.0946825	1
36.125	12.5	1	-0.208166	-0.485657	-0.00292725
36.125	12.75	1	-0.298866	-0.537823	-0.0723366
36.125	13	1	-0.298866	-0.537823	-0.0723366
36.125	13.25	1	-0.298866	-0.537823	-0.0723366
36.125	13.5	1	-0.208166	-0.485657	-0.00292725
36.125	13.75	1	-0.208166	-0.485657	-0.00292725
36.125	14	1	-0.208166	-0.485657	-0.00292725
36.125	14.25	1	-0.195836	-0.478678	0.0329325	1
36.125	14.5	1	-0.0635751	-0.334316	0.229909	1
36.125	14.75	1	-0.0635751	-0.334316	0.229909	1
36.125	15	1	-0.113275	-0.370354	0.201204	1
36.125	15.25	1	-0.113275	-0.370354	0.201204	1
36.125	15.5	1	-0.195836	-0.478678	0.0329325	1
36.125	15.75	1	-0.253124	-0.539495	-0.0473724
36.125	16	1	-0.203986	-0.501792	0.0111516	1
36.125	16.25	1	-0.0847679	-0.321157	0.220056	1
36.125	16.5	1	-0.142699	-0.43071	0.11958	1
36.125	16.75	1	-0.113275	-0.370354	0.201204	1
36.125	17	1	-0.194883	-0.461928	0.0368762	1
36.125	17.25	1	-0.127502	-0.366312	0.146158	1
36.125	17.5	1	-0.127502	-0.366312	0.146158	1
36.125	17.75	1	-0.0847679	-0.321157	0.220056	1
36.125	18	1	-0.20562	-0.436467	0.0445201	1
36.125	18.25	1	-0.20562	-0.436467	0.0445201	1
36.125	18.5	1	-0.16282	-0.392673	0.054961	1
36.125	18.75	1	-0.176375	-0.431798	0.0482091	1
36.125	19	1	-0.20562	-0.436467	0.0445201	1
36.125	19.25	1	-0.20562	-0.436467	0.0445201	1
36.125	19.5	1	-0.123233	-0.361196	0.119225	1
36.125	19.75	1	-0.0108723	-0.2792	0.256002	1
36.125	20	1	-0.0523025	-0.317482	0.167363	1
36.125	20.25	1	-0.0523025	-0.317482	0.167363	1
36.125	20.5	1	-0.0523025	-0.317482	0.167363	1
36.125	20.75	1	-0.0270844	-0.274969	0.181161	1
36.125	21	1	-0.0523025	-0.317482	0.167363	1
36.125	21.25	1	-0.063389	-0.322765	0.162273	1
36.125	21.5	1	-0.0538777	-0.314542	0.167356	1
36.125	21.75	1	-0.049162	-0.324438	0.179986	1
36.125	22	1	-0.049162	-0.324438	0.179986	1
36.125	22.25	1	-0.049162	-0.324438	0.179986	1
36.125	22.5	1	-0.0112922	-0.264196	0.202529	1
36.125	22.75	1	-0.0626954	-0.341304	0.159209	1
36.125	23	1	-0.0374891	-0.302734	0.189783	1
36.125	23.25	1	0.0290997	-0.255123	0.286668	1
36.125	23.5	1	0.100615	-0.205956	0.381161	1
36.125	23.75	1	0.150267	-0.126554	0.395895	1
36.125	24	1	0.0198686	-0.27106	0.299514	1
36.125	24.25	1	0.100615	-0.205956	0.381161	1
36.125	24.5	1	0.100615	-0.205956	0.381161	1
36.125	24.75	1	0.100615	-0.205956	0.381161	1
36.125	25	1	0.084838	-0.175781	0.382875	1
36.125	25.25	1	0.084838	-0.175781	0.382875	1
36.125	25.5	1	0.158205	-0.116507	0.459959	1
36.125	25.75	1	0.158205	-0.116507	0.459959	1
36.125	26	1	0.084838	-0.175781	0.382875	1
36.125	26.25	1	0.158205	-0.116507	0.459959	1
36.125	26.5	1	0.158205	-0.116507	0.459959	1
36.125	26.75	1	0.195512	-0.0515747	0.473938	1
36.125	27	1	0.195512	-0.0515747	0.473938	1
36.125	27.25	1	0.137425	-0.0871769	0.391428	1
36.125	27.5	1	0.296114	0.137852	0.549379
36.125	27.75	1	0.123657	-0.143528	0.409175	1
36.125	28	1	0.0931451	-0.203226	0.379805	1
36.125	28.25	1	0.545873	0.448504	0.707132
36.125	28.5	1	0.612925	0.513982	0.766024
36.125	28.75	1	0.545873	0.448504	0.707132
36.125	29	1	0.663795	0.538883	0.816937
36.125	29.25	1	0.324898	0.0959908	0.57637
36.125	29.5	1	0.246716	-0.00193399	0.523815	1
36.125	29.75	1	0.112957	-0.174375	0.393631	1
36.125	30	1	0.448283	0.256698	0.636821
36.125	30.25	1	0.419289	0.231737	0.618095
36.125	30.5	1	0.0745092	-0.222299	0.400338	1
36.125	30.75	1	-0.00887759	-0.312188	0.307072	1
36.125	31	1	-0.0313788	-0.328225	0.293518	1
36.125	31.25	1	-0.0259282	-0.335474	0.272201	1
36.125	31.5	1	0.197443	-0.0694771	0.525368	1
36.125	31.75	1	0.232896	0.00146681	0.514665
36.125	32	1	0.198936	-0.0483924	0.506069	1
36.125	32.25	0				1
36.125	32.5	0				1
36.125	32.75	0				1
36.125	33	0				1
36.125	33.25	0				1
36.125	33.5	1	0.00370273	-0.289703	0.297614	1
36.125	33.75	1	0.110555	-0.1582	0.409529	1
36.125	34	1	0.151614	-0.133247	0.449059	1
36.125	34.25	1	0.221498	0.0172241	0.530304
36.125	34.5	1	0.507675	0.331327	0.730927
[truncated: 44,601 more rows]

## Sheet: Panel_e_MOI
Latitude	Longitude	mask	Spearman_R_mean	Spearman_R_25th	Spearman_R_75th	sign_uncertain_white_overlay
35	-15	1	-0.0483889	-0.288616	0.164802	1
35	-14.75	1	0.0315136	-0.227181	0.249209	1
35	-14.5	1	-0.0688084	-0.284683	0.119137	1
35	-14.25	1	-0.10463	-0.346949	0.101674	1
35	-14	1	-0.12236	-0.348278	0.0854227	1
35	-13.75	1	0.0315136	-0.227181	0.249209	1
35	-13.5	1	-0.0496817	-0.283987	0.144109	1
35	-13.25	1	-0.180505	-0.407045	-0.00599508
35	-13	1	-0.135294	-0.331175	0.0149909	1
35	-12.75	1	-0.0149253	-0.204536	0.151392	1
35	-12.5	1	-0.131492	-0.288612	0.0409536	1
35	-12.25	1	-0.15877	-0.313584	0.0272763	1
35	-12	1	0.0480626	-0.152832	0.231881	1
35	-11.75	1	-0.15877	-0.313584	0.0272763	1
35	-11.5	1	-0.162285	-0.298454	0.0242906	1
35	-11.25	1	-0.162285	-0.298454	0.0242906	1
35	-11	1	-0.0846125	-0.252817	0.0902128	1
35	-10.75	1	-0.153571	-0.318922	0.0109258	1
35	-10.5	1	-0.207336	-0.398107	-0.0516681
35	-10.25	1	-0.0690348	-0.244999	0.102114	1
35	-10	1	-0.293149	-0.442016	-0.170242
35	-9.75	1	-0.264378	-0.43586	-0.122886
35	-9.5	1	-0.161448	-0.321306	-0.0355001
35	-9.25	1	-0.161448	-0.321306	-0.0355001
35	-9	1	-0.00612563	-0.209546	0.179425	1
35	-8.75	1	-0.0394635	-0.243252	0.16979	1
35	-8.5	1	-0.0355839	-0.208147	0.177045	1
35	-8.25	1	-0.0444796	-0.224629	0.183312	1
35	-8	1	0.0469596	-0.106655	0.287736	1
35	-7.75	1	0.030458	-0.149375	0.284768	1
35	-7.5	1	0.0816732	-0.132919	0.362588	1
35	-7.25	1	0.0617715	-0.133445	0.357413	1
35	-7	1	0.0886689	-0.115134	0.379217	1
35	-6.75	1	0.0840604	-0.123303	0.361376	1
35	-6.5	1	0.0456674	-0.147097	0.301173	1
35	-6.25	0				1
35	-6	0
35	-5.75	0				1
35	-5.5	0				1
35	-5.25	0
35	-5	0				1
35	-4.75	0				1
35	-4.5	0
35	-4.25	0
35	-4	0
35	-3.75	0
35	-3.5	0				1
35	-3.25	0				1
35	-3	0				1
35	-2.75	0				1
35	-2.5	0				1
35	-2.25	0				1
35	-2	0				1
35	-1.75	0				1
35	-1.5	0
35	-1.25	0				1
35	-1	0				1
35	-0.75	0				1
35	-0.5	0				1
35	-0.25	0				1
35	0	0				1
35	0.25	0				1
35	0.5	0				1
35	0.75	0				1
35	1	0				1
35	1.25	0				1
35	1.5	0				1
35	1.75	0				1
35	2	0				1
35	2.25	0				1
35	2.5	0				1
35	2.75	0				1
35	3	0				1
35	3.25	0				1
35	3.5	0				1
35	3.75	0				1
35	4	0				1
35	4.25	0				1
35	4.5	0				1
35	4.75	0
35	5	0
35	5.25	0
35	5.5	0
35	5.75	0
35	6	0
35	6.25	0
35	6.5	0
35	6.75	0
35	7	0
35	7.25	0
35	7.5	0
35	7.75	0
35	8	0
35	8.25	0
35	8.5	0
35	8.75	0
35	9	0
35	9.25	0
35	9.5	0
35	9.75	0
35	10	0
35	10.25	0
35	10.5	0
35	10.75	0
35	11	1	-0.798096	-0.898887	-0.746514
35	11.25	1	-0.791272	-0.857117	-0.752998
35	11.5	1	-0.719046	-0.799936	-0.641876
35	11.75	1	-0.773028	-0.861671	-0.693921
35	12	1	-0.747773	-0.875382	-0.644205
35	12.25	1	-0.747773	-0.875382	-0.644205
35	12.5	1	-0.747773	-0.875382	-0.644205
35	12.75	1	-0.77077	-0.915655	-0.674386
35	13	1	-0.77077	-0.915655	-0.674386
35	13.25	1	-0.77077	-0.915655	-0.674386
35	13.5	1	-0.707973	-0.82276	-0.608519
35	13.75	1	-0.760894	-0.898479	-0.686448
35	14	1	-0.77077	-0.915655	-0.674386
35	14.25	1	-0.77077	-0.915655	-0.674386
35	14.5	1	-0.707973	-0.82276	-0.608519
35	14.75	1	-0.762773	-0.88673	-0.676628
35	15	1	-0.762773	-0.88673	-0.676628
35	15.25	1	-0.67299	-0.798173	-0.552811
35	15.5	1	-0.67299	-0.798173	-0.552811
35	15.75	1	-0.779609	-0.908368	-0.685169
35	16	1	-0.689844	-0.801727	-0.594601
35	16.25	1	-0.621352	-0.73126	-0.50189
35	16.5	1	-0.620228	-0.741896	-0.516677
35	16.75	1	-0.637191	-0.74523	-0.524702
35	17	1	-0.594971	-0.717283	-0.483363
35	17.25	1	-0.603299	-0.713764	-0.477052
35	17.5	1	-0.666117	-0.773636	-0.569728
35	17.75	1	-0.637191	-0.74523	-0.524702
35	18	1	-0.621352	-0.73126	-0.50189
35	18.25	1	-0.594971	-0.717283	-0.483363
35	18.5	1	-0.594971	-0.717283	-0.483363
35	18.75	1	-0.594971	-0.717283	-0.483363
35	19	1	-0.594971	-0.717283	-0.483363
35	19.25	1	-0.543271	-0.667326	-0.427518
35	19.5	1	-0.568519	-0.693185	-0.468913
35	19.75	1	-0.591534	-0.704154	-0.479703
35	20	1	-0.591534	-0.704154	-0.479703
35	20.25	1	-0.590404	-0.704725	-0.467734
35	20.5	1	-0.555275	-0.696846	-0.432603
35	20.75	1	-0.555275	-0.696846	-0.432603
35	21	1	-0.566918	-0.685539	-0.443482
35	21.25	1	-0.578028	-0.702817	-0.458074
35	21.5	1	-0.612648	-0.733731	-0.506718
35	21.75	1	-0.520571	-0.644035	-0.393633
35	22	1	-0.520571	-0.644035	-0.393633
35	22.25	1	-0.532513	-0.655976	-0.397613
35	22.5	1	-0.495547	-0.616805	-0.342624
35	22.75	1	-0.520571	-0.644035	-0.393633
35	23	1	-0.384766	-0.519845	-0.277003
35	23.25	1	-0.248798	-0.410785	-0.102953
35	23.5	1	-0.277533	-0.447626	-0.129424
35	23.75	1	-0.341159	-0.498454	-0.183045
35	24	1	-0.40155	-0.517062	-0.299208
35	24.25	1	-0.383818	-0.555735	-0.239735
35	24.5	1	-0.338165	-0.487889	-0.197297
35	24.75	1	-0.488418	-0.642612	-0.387271
35	25	1	-0.354172	-0.482306	-0.248454
35	25.25	1	-0.393695	-0.508583	-0.274213
35	25.5	1	-0.393695	-0.508583	-0.274213
35	25.75	1	-0.51106	-0.625242	-0.40432
35	26	1	-0.366168	-0.502645	-0.210279
35	26.25	1	-0.529305	-0.650386	-0.418759
35	26.5	1	-0.43946	-0.579371	-0.328631
35	26.75	1	-0.599055	-0.731539	-0.49678
35	27	1	-0.591161	-0.722748	-0.477329
35	27.25	1	-0.410559	-0.570462	-0.296306
35	27.5	1	-0.591161	-0.722748	-0.477329
35	27.75	1	-0.608508	-0.741131	-0.523553
35	28	1	-0.587403	-0.720122	-0.477045
35	28.25	1	-0.599055	-0.731539	-0.49678
35	28.5	1	-0.651696	-0.789469	-0.547342
35	28.75	1	-0.609071	-0.762942	-0.480054
35	29	1	-0.456545	-0.650146	-0.30523
35	29.25	1	-0.357022	-0.608604	-0.194089
35	29.5	1	-0.395936	-0.617121	-0.245966
35	29.75	1	-0.479875	-0.669777	-0.319836
35	30	1	-0.388522	-0.601232	-0.196325
35	30.25	1	-0.385835	-0.591481	-0.249357
35	30.5	1	-0.291057	-0.48954	-0.0611457
35	30.75	1	-0.400099	-0.591337	-0.285167
35	31	1	-0.221753	-0.460162	0.00676154	1
35	31.25	1	-0.0641287	-0.333066	0.187408	1
35	31.5	1	-0.214101	-0.462083	-0.0433308
35	31.75	1	-0.147062	-0.425019	0.0382623	1
35	32	1	-0.176738	-0.440951	0.0235579	1
35	32.25	1	-0.274002	-0.494071	-0.097418
35	32.5	1	-0.177994	-0.379729	0.0408586	1
35	32.75	0				1
35	33	0				1
35	33.25	0
35	33.5	0
35	33.75	0				1
35	34	1	0.0610553	-0.158647	0.241033	1
35	34.25	1	0.00165486	-0.25842	0.217525	1
35	34.5	1	-0.0063677	-0.299026	0.214511	1
35	34.75	1	0.121151	-0.12962	0.325054	1
35.125	-15	1	-0.0741109	-0.331811	0.168526	1
35.125	-14.75	1	0.0428019	-0.184801	0.28527	1
35.125	-14.5	1	-0.0133794	-0.233263	0.197975	1
35.125	-14.25	1	-0.0364915	-0.243526	0.217773	1
35.125	-14	1	-0.217522	-0.441717	-0.00731333
35.125	-13.75	1	-0.158802	-0.344988	0.0135219	1
35.125	-13.5	1	-0.0863894	-0.30699	0.111332	1
35.125	-13.25	1	-0.158286	-0.369643	0.0111172	1
35.125	-13	1	-0.184982	-0.409861	-0.00869558
35.125	-12.75	1	-0.0494158	-0.205919	0.112081	1
35.125	-12.5	1	-0.188139	-0.37699	-0.0236733
35.125	-12.25	1	-0.0793199	-0.24327	0.0836171	1
35.125	-12	1	-0.15877	-0.313584	0.0272763	1
35.125	-11.75	1	-0.0895525	-0.235369	0.0803552	1
35.125	-11.5	1	-0.231623	-0.387014	-0.0568493
35.125	-11.25	1	-0.143744	-0.333554	0.02582	1
35.125	-11	1	-0.233761	-0.397892	-0.0793534
35.125	-10.75	1	-0.0846125	-0.252817	0.0902128	1
35.125	-10.5	1	-0.0521334	-0.228616	0.127462	1
35.125	-10.25	1	-0.229112	-0.393664	-0.0796628
35.125	-10	1	-0.172132	-0.330553	-0.0356915
35.125	-9.75	1	-0.103931	-0.300525	0.07076	1
35.125	-9.5	1	-0.0856626	-0.274618	0.0838585	1
35.125	-9.25	1	-0.168901	-0.35122	-0.0273417
35.125	-9	1	-0.0856626	-0.274618	0.0838585	1
35.125	-8.75	1	-0.160568	-0.326999	0.00379115	1
35.125	-8.5	1	-0.0275581	-0.206792	0.189162	1
35.125	-8.25	1	-0.0355839	-0.208147	0.177045	1
35.125	-8	1	0.0311759	-0.152238	0.246369	1
35.125	-7.75	1	0.0311759	-0.152238	0.246369	1
35.125	-7.5	1	0.081975	-0.140814	0.330874	1
35.125	-7.25	1	0.0617715	-0.133445	0.357413	1
35.125	-7	1	0.0886689	-0.115134	0.379217	1
35.125	-6.75	1	0.0618857	-0.175609	0.34516	1
35.125	-6.5	1	0.0618857	-0.175609	0.34516	1
35.125	-6.25	0				1
35.125	-6	0
35.125	-5.75	0				1
35.125	-5.5	0
35.125	-5.25	0
35.125	-5	0				1
35.125	-4.75	0				1
35.125	-4.5	0
35.125	-4.25	0
35.125	-4	0
35.125	-3.75	0
35.125	-3.5	0				1
35.125	-3.25	0
35.125	-3	0
35.125	-2.75	1	-0.523106	-0.692328	-0.357234
35.125	-2.5	1	-0.167561	-0.361586	0.0697331	1
35.125	-2.25	1	-0.255913	-0.500697	0.00209316	1
35.125	-2	1	-0.240063	-0.47084	0.0028788	1
35.125	-1.75	0				1
35.125	-1.5	0
35.125	-1.25	0
35.125	-1	0				1
35.125	-0.75	0				1
35.125	-0.5	0				1
35.125	-0.25	0				1
35.125	0	0				1
35.125	0.25	0				1
35.125	0.5	0				1
35.125	0.75	0				1
35.125	1	0				1
35.125	1.25	0				1
35.125	1.5	0				1
35.125	1.75	0				1
35.125	2	0				1
35.125	2.25	0				1
35.125	2.5	0				1
35.125	2.75	0				1
35.125	3	0				1
35.125	3.25	0				1
35.125	3.5	0				1
35.125	3.75	0				1
35.125	4	0				1
35.125	4.25	0				1
35.125	4.5	0				1
35.125	4.75	0
35.125	5	0
35.125	5.25	0
35.125	5.5	0
35.125	5.75	0
35.125	6	0
35.125	6.25	0
35.125	6.5	0
35.125	6.75	0
35.125	7	0
35.125	7.25	0
35.125	7.5	0
35.125	7.75	0
35.125	8	0
35.125	8.25	0
35.125	8.5	0
35.125	8.75	0
35.125	9	0
35.125	9.25	0
35.125	9.5	0
35.125	9.75	0
35.125	10	0
35.125	10.25	0
35.125	10.5	0
35.125	10.75	0
35.125	11	1	-0.856665	-0.916816	-0.82408
35.125	11.25	1	-0.825289	-0.876178	-0.789148
35.125	11.5	1	-0.772028	-0.833947	-0.736681
35.125	11.75	1	-0.739409	-0.863774	-0.647973
35.125	12	1	-0.747773	-0.875382	-0.644205
35.125	12.25	1	-0.769322	-0.90234	-0.682312
35.125	12.5	1	-0.760894	-0.898479	-0.686448
35.125	12.75	1	-0.760894	-0.898479	-0.686448
35.125	13	1	-0.77077	-0.915655	-0.674386
35.125	13.25	1	-0.77077	-0.915655	-0.674386
35.125	13.5	1	-0.760894	-0.898479	-0.686448
35.125	13.75	1	-0.77077	-0.915655	-0.674386
35.125	14	1	-0.799079	-0.941493	-0.714628
35.125	14.25	1	-0.799079	-0.941493	-0.714628
35.125	14.5	1	-0.762773	-0.88673	-0.676628
35.125	14.75	1	-0.762773	-0.88673	-0.676628
35.125	15	1	-0.749697	-0.859151	-0.678492
35.125	15.25	1	-0.738271	-0.873169	-0.657726
35.125	15.5	1	-0.738271	-0.873169	-0.657726
35.125	15.75	1	-0.697416	-0.807833	-0.563601
35.125	16	1	-0.746838	-0.873801	-0.645779
35.125	16.25	1	-0.77077	-0.915655	-0.674386
35.125	16.5	1	-0.637191	-0.74523	-0.524702
35.125	16.75	1	-0.628857	-0.750421	-0.5058
35.125	17	1	-0.603299	-0.713764	-0.477052
35.125	17.25	1	-0.637191	-0.74523	-0.524702
35.125	17.5	1	-0.621352	-0.73126	-0.50189
35.125	17.75	1	-0.637191	-0.74523	-0.524702
35.125	18	1	-0.603299	-0.713764	-0.477052
35.125	18.25	1	-0.594971	-0.717283	-0.483363
35.125	18.5	1	-0.594971	-0.717283	-0.483363
35.125	18.75	1	-0.603299	-0.713764	-0.477052
35.125	19	1	-0.603299	-0.713764	-0.477052
35.125	19.25	1	-0.543271	-0.667326	-0.427518
35.125	19.5	1	-0.590282	-0.707779	-0.475667
35.125	19.75	1	-0.591534	-0.704154	-0.479703
35.125	20	1	-0.62545	-0.737102	-0.520308
35.125	20.25	1	-0.578523	-0.674701	-0.465247
35.125	20.5	1	-0.579182	-0.698028	-0.467662
35.125	20.75	1	-0.579182	-0.698028	-0.467662
35.125	21	1	-0.543062	-0.674446	-0.414988
35.125	21.25	1	-0.61107	-0.719852	-0.4963
35.125	21.5	1	-0.612648	-0.733731	-0.506718
35.125	21.75	1	-0.520571	-0.644035	-0.393633
35.125	22	1	-0.532513	-0.655976	-0.397613
35.125	22.25	1	-0.432202	-0.592359	-0.277842
35.125	22.5	1	-0.575998	-0.697519	-0.454633
35.125	22.75	1	-0.575998	-0.697519	-0.454633
35.125	23	1	-0.319284	-0.452186	-0.179476
35.125	23.25	1	-0.319284	-0.452186	-0.179476
35.125	23.5	1	-0.282687	-0.427322	-0.15942
35.125	23.75	1	-0.388416	-0.506179	-0.274058
35.125	24	1	-0.36319	-0.511266	-0.222972
35.125	24.25	1	-0.449959	-0.562256	-0.313602
35.125	24.5	1	-0.383818	-0.555735	-0.239735
35.125	24.75	1	-0.415038	-0.564123	-0.286053
35.125	25	1	-0.478596	-0.608242	-0.387752
35.125	25.25	1	-0.480888	-0.639402	-0.386008
35.125	25.5	1	-0.56061	-0.728648	-0.464406
35.125	25.75	1	-0.555978	-0.677459	-0.445161
35.125	26	1	-0.57038	-0.70857	-0.473175
35.125	26.25	1	-0.607485	-0.721425	-0.514308
35.125	26.5	1	-0.627052	-0.741664	-0.537088
35.125	26.75	1	-0.591161	-0.722748	-0.477329
35.125	27	1	-0.591161	-0.722748	-0.477329
35.125	27.25	1	-0.599055	-0.731539	-0.49678
35.125	27.5	1	-0.623709	-0.753451	-0.511587
35.125	27.75	1	-0.508031	-0.640187	-0.37953
35.125	28	1	-0.599055	-0.731539	-0.49678
35.125	28.25	1	-0.632155	-0.762232	-0.525353
35.125	28.5	1	-0.651696	-0.789469	-0.547342
35.125	28.75	1	-0.651696	-0.789469	-0.547342
35.125	29	1	-0.40001	-0.635519	-0.235068
35.125	29.25	1	-0.395936	-0.617121	-0.245966
35.125	29.5	1	-0.395936	-0.617121	-0.245966
35.125	29.75	1	-0.422913	-0.600757	-0.267104
35.125	30	1	-0.307594	-0.522429	-0.106742
35.125	30.25	1	-0.23671	-0.475489	0.0133307	1
35.125	30.5	1	-0.23671	-0.475489	0.0133307	1
35.125	30.75	1	-0.385835	-0.591481	-0.249357
35.125	31	1	-0.212731	-0.490273	0.0343208	1
35.125	31.25	1	-0.139583	-0.398041	0.060271	1
35.125	31.5	1	-0.0890627	-0.357817	0.161852	1
35.125	31.75	1	-0.190716	-0.450493	0.00142036	1
35.125	32	1	-0.273551	-0.540773	-0.0975781
35.125	32.25	1	-0.274002	-0.494071	-0.097418
35.125	32.5	1	-0.328438	-0.514497	-0.180079
35.125	32.75	1	-0.369884	-0.584575	-0.19583
35.125	33	0				1
35.125	33.25	0
35.125	33.5	0
35.125	33.75	0				1
35.125	34	1	0.0272167	-0.18689	0.237811	1
35.125	34.25	1	0.0638784	-0.155179	0.248954	1
35.125	34.5	1	0.0638784	-0.155179	0.248954	1
35.125	34.75	1	-0.00853456	-0.206883	0.199211	1
35.25	-15	1	0.0518686	-0.195307	0.285335	1
35.25	-14.75	1	0.110482	-0.0827415	0.322424	1
35.25	-14.5	1	-0.104531	-0.338821	0.114379	1
35.25	-14.25	1	-0.148096	-0.400834	0.0988654	1
35.25	-14	1	-0.12236	-0.348278	0.0854227	1
35.25	-13.75	1	-0.158802	-0.344988	0.0135219	1
35.25	-13.5	1	-0.158802	-0.344988	0.0135219	1
35.25	-13.25	1	-0.0639496	-0.270628	0.134842	1
35.25	-13	1	-0.158286	-0.369643	0.0111172	1
35.25	-12.75	1	-0.104787	-0.308053	0.0671123	1
35.25	-12.5	1	-0.211191	-0.411542	-0.0521595
35.25	-12.25	1	-0.131492	-0.288612	0.0409536	1
35.25	-12	1	-0.188139	-0.37699	-0.0236733
35.25	-11.75	1	-0.131492	-0.288612	0.0409536	1
35.25	-11.5	1	-0.214786	-0.419952	-0.0603378
35.25	-11.25	1	-0.162285	-0.298454	0.0242906	1
35.25	-11	1	-0.174757	-0.336691	-0.0185249
35.25	-10.75	1	-0.254338	-0.406894	-0.134087
35.25	-10.5	1	-0.254338	-0.406894	-0.134087
35.25	-10.25	1	-0.2923	-0.460887	-0.13321
35.25	-10	1	-0.156711	-0.296921	-0.0221355
35.25	-9.75	1	-0.0771293	-0.251977	0.0806712	1
35.25	-9.5	1	-0.00612563	-0.209546	0.179425	1
35.25	-9.25	1	-0.0436414	-0.204854	0.104775	1
35.25	-9	1	-0.00612563	-0.209546	0.179425	1
35.25	-8.75	1	0.00861225	-0.161622	0.216708	1
35.25	-8.5	1	-0.0355839	-0.208147	0.177045	1
35.25	-8.25	1	-0.0355839	-0.208147	0.177045	1
35.25	-8	1	-0.0355839	-0.208147	0.177045	1
35.25	-7.75	1	0.0311759	-0.152238	0.246369	1
35.25	-7.5	1	0.081975	-0.140814	0.330874	1
35.25	-7.25	1	0.0120923	-0.196472	0.258656	1
35.25	-7	1	0.071705	-0.165734	0.33314	1
35.25	-6.75	1	-0.0509546	-0.361486	0.232761	1
35.25	-6.5	1	0.0343901	-0.221552	0.328833	1
35.25	-6.25	0				1
35.25	-6	0				1
35.25	-5.75	0				1
35.25	-5.5	0				1
35.25	-5.25	0				1
35.25	-5	0				1
35.25	-4.75	1	-0.0622401	-0.318607	0.220933	1
35.25	-4.5	1	-0.0598614	-0.344345	0.200934	1
35.25	-4.25	1	-0.0319576	-0.296281	0.223495	1
35.25	-4	1	-0.108708	-0.28766	0.0696207	1
35.25	-3.75	1	0.0120923	-0.196472	0.258656	1
35.25	-3.5	1	-0.409532	-0.615901	-0.238724
35.25	-3.25	1	-0.259191	-0.468923	-0.035932
35.25	-3	1	-0.442555	-0.613034	-0.290369
35.25	-2.75	1	-0.590331	-0.717164	-0.490655
35.25	-2.5	1	-0.255913	-0.500697	0.00209316	1
35.25	-2.25	1	-0.247576	-0.47054	-0.0461703
35.25	-2	1	-0.242136	-0.536286	0.0521229	1
35.25	-1.75	1	-0.15224	-0.421978	0.10979	1
35.25	-1.5	0
35.25	-1.25	0
35.25	-1	0
35.25	-0.75	0				1
35.25	-0.5	0				1
35.25	-0.25	0				1
35.25	0	0				1
35.25	0.25	0				1
35.25	0.5	0				1
35.25	0.75	0				1
35.25	1	0				1
35.25	1.25	0				1
35.25	1.5	0				1
35.25	1.75	0				1
35.25	2	0				1
35.25	2.25	0				1
35.25	2.5	0				1
35.25	2.75	0				1
35.25	3	0				1
35.25	3.25	0				1
35.25	3.5	0				1
35.25	3.75	0				1
35.25	4	0				1
35.25	4.25	0				1
35.25	4.5	0
35.25	4.75	0
35.25	5	0
35.25	5.25	0
35.25	5.5	0
35.25	5.75	0
35.25	6	0
35.25	6.25	0
35.25	6.5	0
35.25	6.75	0
35.25	7	0
35.25	7.25	0
35.25	7.5	0
35.25	7.75	0
35.25	8	0
35.25	8.25	0
35.25	8.5	0
35.25	8.75	0
35.25	9	0
35.25	9.25	0
35.25	9.5	0
35.25	9.75	0
35.25	10	0
35.25	10.25	0
35.25	10.5	0
35.25	10.75	0
35.25	11	1	-0.856665	-0.916816	-0.82408
35.25	11.25	1	-0.871491	-0.928917	-0.846741
35.25	11.5	1	-0.84453	-0.898819	-0.817678
35.25	11.75	1	-0.739409	-0.863774	-0.647973
35.25	12	1	-0.739409	-0.863774	-0.647973
35.25	12.25	1	-0.760894	-0.898479	-0.686448
35.25	12.5	1	-0.760894	-0.898479	-0.686448
35.25	12.75	1	-0.77077	-0.915655	-0.674386
35.25	13	1	-0.77077	-0.915655	-0.674386
35.25	13.25	1	-0.760894	-0.898479	-0.686448
35.25	13.5	1	-0.77077	-0.915655	-0.674386
35.25	13.75	1	-0.788413	-0.935936	-0.712733
35.25	14	1	-0.799079	-0.941493	-0.714628
35.25	14.25	1	-0.762773	-0.88673	-0.676628
35.25	14.5	1	-0.762773	-0.88673	-0.676628
35.25	14.75	1	-0.749697	-0.859151	-0.678492
35.25	15	1	-0.749697	-0.859151	-0.678492
35.25	15.25	1	-0.749697	-0.859151	-0.678492
35.25	15.5	1	-0.749697	-0.859151	-0.678492
35.25	15.75	1	-0.799079	-0.941493	-0.714628
35.25	16	1	-0.807778	-0.94565	-0.703966
35.25	16.25	1	-0.807778	-0.94565	-0.703966
35.25	16.5	1	-0.779609	-0.908368	-0.685169
35.25	16.75	1	-0.620228	-0.741896	-0.516677
35.25	17	1	-0.603299	-0.713764	-0.477052
35.25	17.25	1	-0.637191	-0.74523	-0.524702
35.25	17.5	1	-0.637191	-0.74523	-0.524702
35.25	17.75	1	-0.637191	-0.74523	-0.524702
35.25	18	1	-0.637191	-0.74523	-0.524702
35.25	18.25	1	-0.637191	-0.74523	-0.524702
35.25	18.5	1	-0.603299	-0.713764	-0.477052
35.25	18.75	1	-0.591534	-0.704154	-0.479703
35.25	19	1	-0.603299	-0.713764	-0.477052
35.25	19.25	1	-0.591534	-0.704154	-0.479703
35.25	19.5	1	-0.669958	-0.789447	-0.566159
35.25	19.75	1	-0.62545	-0.737102	-0.520308
35.25	20	1	-0.62545	-0.737102	-0.520308
35.25	20.25	1	-0.674077	-0.77896	-0.566695
35.25	20.5	1	-0.579182	-0.698028	-0.467662
35.25	20.75	1	-0.612648	-0.733731	-0.506718
35.25	21	1	-0.575998	-0.697519	-0.454633
35.25	21.25	1	-0.575998	-0.697519	-0.454633
35.25	21.5	1	-0.575998	-0.697519	-0.454633
35.25	21.75	1	-0.612648	-0.733731	-0.506718
35.25	22	1	-0.652821	-0.770707	-0.546754
35.25	22.25	1	-0.432202	-0.592359	-0.277842
35.25	22.5	1	-0.483846	-0.603438	-0.352227
35.25	22.75	1	-0.420255	-0.57188	-0.277332
35.25	23	1	-0.354044	-0.506876	-0.222597
35.25	23.25	1	-0.319284	-0.452186	-0.179476
35.25	23.5	1	-0.40155	-0.517062	-0.299208
35.25	23.75	1	-0.346665	-0.502579	-0.212409
35.25	24	1	-0.522873	-0.634484	-0.416425
35.25	24.25	1	-0.488418	-0.642612	-0.387271
35.25	24.5	1	-0.480294	-0.637018	-0.349755
35.25	24.75	1	-0.394795	-0.564961	-0.250479
35.25	25	1	-0.666559	-0.770099	-0.585983
35.25	25.25	1	-0.667771	-0.775335	-0.588222
35.25	25.5	1	-0.701889	-0.784311	-0.635438
35.25	25.75	1	-0.571386	-0.695463	-0.443374
35.25	26	1	-0.607485	-0.721425	-0.514308
35.25	26.25	1	-0.51106	-0.625242	-0.40432
35.25	26.5	1	-0.591161	-0.722748	-0.477329
35.25	26.75	1	-0.591161	-0.722748	-0.477329
35.25	27	1	-0.579354	-0.708805	-0.464181
35.25	27.25	1	-0.587403	-0.720122	-0.477045
35.25	27.5	1	-0.551513	-0.698326	-0.425829
35.25	27.75	1	-0.599055	-0.731539	-0.49678
35.25	28	1	-0.599055	-0.731539	-0.49678
35.25	28.25	1	-0.647525	-0.767596	-0.55825
35.25	28.5	1	-0.623709	-0.753451	-0.511587
35.25	28.75	1	-0.66746	-0.790499	-0.567523
35.25	29	1	-0.456545	-0.650146	-0.30523
35.25	29.25	1	-0.303034	-0.557853	-0.0965154
35.25	29.5	1	-0.443174	-0.627761	-0.277809
35.25	29.75	1	-0.389234	-0.563868	-0.227559
35.25	30	1	-0.154995	-0.398583	0.0771809	1
35.25	30.25	1	-0.179775	-0.428122	0.0853332	1
35.25	30.5	1	-0.23671	-0.475489	0.0133307	1
35.25	30.75	1	-0.23671	-0.475489	0.0133307	1
35.25	31	1	-0.193692	-0.455747	0.0400047	1
35.25	31.25	1	-0.18406	-0.445165	-0.00433034
35.25	31.5	1	-0.0724439	-0.347225	0.143168	1
35.25	31.75	1	-0.190716	-0.450493	0.00142036	1
35.25	32	1	-0.315556	-0.528967	-0.130883
35.25	32.25	1	-0.369884	-0.584575	-0.19583
35.25	32.5	1	-0.274002	-0.494071	-0.097418
35.25	32.75	1	-0.495619	-0.660992	-0.370517
35.25	33	1	-0.0144376	-0.199955	0.22108	1
35.25	33.25	0				1
35.25	33.5	0				1
35.25	33.75	0				1
35.25	34	1	0.0198336	-0.2467	0.241627	1
35.25	34.25	1	0.147805	-0.0856888	0.364749	1
35.25	34.5	1	0.0839908	-0.110718	0.278847	1
35.25	34.75	1	0.0638784	-0.155179	0.248954	1
35.375	-15	1	-0.12108	-0.373383	0.107603	1
35.375	-14.75	1	-0.014982	-0.252394	0.235396	1
35.375	-14.5	1	-0.130015	-0.347258	0.0921146	1
35.375	-14.25	1	-0.177426	-0.399982	0.0079655	1
35.375	-14	1	-0.158802	-0.344988	0.0135219	1
35.375	-13.75	1	-0.232154	-0.46643	-0.0938844
35.375	-13.5	1	-0.158802	-0.344988	0.0135219	1
35.375	-13.25	1	-0.0639496	-0.270628	0.134842	1
35.375	-13	1	-0.180505	-0.407045	-0.00599508
35.375	-12.75	1	-0.180505	-0.407045	-0.00599508
35.375	-12.5	1	-0.180505	-0.407045	-0.00599508
35.375	-12.25	1	-0.188139	-0.37699	-0.0236733
35.375	-12	1	-0.131492	-0.288612	0.0409536	1
35.375	-11.75	1	-0.131492	-0.288612	0.0409536	1
35.375	-11.5	1	-0.214786	-0.419952	-0.0603378
35.375	-11.25	1	-0.182392	-0.336003	-0.0387117
35.375	-11	1	-0.344779	-0.473294	-0.22492
35.375	-10.75	1	-0.306624	-0.459248	-0.180072
35.375	-10.5	1	-0.153571	-0.318922	0.0109258	1
35.375	-10.25	1	-0.207336	-0.398107	-0.0516681
35.375	-10	1	-0.166166	-0.310665	-0.00929951
35.375	-9.75	1	-0.127688	-0.29462	0.0187923	1
35.375	-9.5	1	0.0644161	-0.110509	0.259039	1
35.375	-9.25	1	0.0895411	-0.098749	0.294384	1
35.375	-9	1	0.0786263	-0.11137	0.283597	1
35.375	-8.75	1	0.0556666	-0.128499	0.267663	1
35.375	-8.5	1	-0.0355839	-0.208147	0.177045	1
35.375	-8.25	1	0.0216569	-0.170001	0.237087	1
35.375	-8	1	0.0216569	-0.170001	0.237087	1
35.375	-7.75	1	0.0723429	-0.166218	0.331178	1
35.375	-7.5	1	0.081975	-0.140814	0.330874	1
35.375	-7.25	1	0.0618857	-0.175609	0.34516	1
35.375	-7	1	-0.0218845	-0.301472	0.271141	1
35.375	-6.75	1	0.0441034	-0.188506	0.313066	1
35.375	-6.5	1	0.0618857	-0.175609	0.34516	1
35.375	-6.25	1	0.0592689	-0.177858	0.310765	1
35.375	-6	0				1
35.375	-5.75	0				1
35.375	-5.5	0				1
35.375	-5.25	0				1
35.375	-5	1	0.0641669	-0.236872	0.329888	1
35.375	-4.75	1	-0.343438	-0.564299	-0.157139
35.375	-4.5	1	-0.103754	-0.379361	0.158888	1
35.375	-4.25	1	-0.273082	-0.473944	-0.0951751
35.375	-4	1	-0.524869	-0.655598	-0.391165
35.375	-3.75	1	-0.32272	-0.543108	-0.15433
35.375	-3.5	1	-0.243411	-0.479846	-0.0463097
35.375	-3.25	1	-0.321583	-0.554436	-0.117688
35.375	-3	1	-0.496397	-0.609565	-0.386714
35.375	-2.75	1	-0.596378	-0.704229	-0.51795
35.375	-2.5	1	-0.238877	-0.553709	0.0345368	1
35.375	-2.25	1	-0.111753	-0.356686	0.136035	1
35.375	-2	1	-0.483015	-0.673456	-0.303228
35.375	-1.75	1	-0.653267	-0.771212	-0.559733
35.375	-1.5	1	-0.651693	-0.755461	-0.55257
35.375	-1.25	0
35.375	-1	0
35.375	-0.75	0
35.375	-0.5	0
35.375	-0.25	0				1
35.375	0	0				1
35.375	0.25	0				1
35.375	0.5	0				1
35.375	0.75	0				1
35.375	1	0				1
35.375	1.25	0				1
35.375	1.5	0				1
35.375	1.75	0				1
35.375	2	0				1
35.375	2.25	0				1
35.375	2.5	0				1
35.375	2.75	0				1
35.375	3	0				1
35.375	3.25	0				1
35.375	3.5	0				1
35.375	3.75	0				1
35.375	4	0				1
35.375	4.25	0				1
35.375	4.5	0				1
35.375	4.75	0
35.375	5	0
35.375	5.25	0
35.375	5.5	0
35.375	5.75	0
35.375	6	0
35.375	6.25	0
35.375	6.5	0
35.375	6.75	0
35.375	7	0
35.375	7.25	0
35.375	7.5	0
35.375	7.75	0
35.375	8	0
35.375	8.25	0
35.375	8.5	0
35.375	8.75	0
35.375	9	0
35.375	9.25	0
35.375	9.5	0
35.375	9.75	0
35.375	10	0
35.375	10.25	0
35.375	10.5	0
35.375	10.75	0
35.375	11	1	-0.862269	-0.915688	-0.831724
35.375	11.25	1	-0.871491	-0.928917	-0.846741
35.375	11.5	1	-0.815937	-0.855187	-0.785083
35.375	11.75	1	-0.677382	-0.780484	-0.566226
35.375	12	1	-0.677382	-0.780484	-0.566226
35.375	12.25	1	-0.760894	-0.898479	-0.686448
35.375	12.5	1	-0.760894	-0.898479	-0.686448
35.375	12.75	1	-0.698747	-0.81381	-0.60126
35.375	13	1	-0.760894	-0.898479	-0.686448
35.375	13.25	1	-0.799079	-0.941493	-0.714628
35.375	13.5	1	-0.799079	-0.941493	-0.714628
35.375	13.75	1	-0.788413	-0.935936	-0.712733
35.375	14	1	-0.788413	-0.935936	-0.712733
35.375	14.25	1	-0.762773	-0.88673	-0.676628
35.375	14.5	1	-0.762773	-0.88673	-0.676628
35.375	14.75	1	-0.749697	-0.859151	-0.678492
35.375	15	1	-0.725441	-0.836478	-0.633384
35.375	15.25	1	-0.749697	-0.859151	-0.678492
35.375	15.5	1	-0.749697	-0.859151	-0.678492
35.375	15.75	1	-0.762773	-0.88673	-0.676628
35.375	16	1	-0.694519	-0.811975	-0.593297
35.375	16.25	1	-0.724062	-0.842364	-0.634264
35.375	16.5	1	-0.738271	-0.873169	-0.657726
35.375	16.75	1	-0.594971	-0.717283	-0.483363
35.375	17	1	-0.603299	-0.713764	-0.477052
35.375	17.25	1	-0.637191	-0.74523	-0.524702
35.375	17.5	1	-0.666117	-0.773636	-0.569728
35.375	17.75	1	-0.666117	-0.773636	-0.569728
35.375	18	1	-0.637191	-0.74523	-0.524702
35.375	18.25	1	-0.694519	-0.811975	-0.593297
35.375	18.5	1	-0.637191	-0.74523	-0.524702
35.375	18.75	1	-0.682904	-0.799834	-0.5717
35.375	19	1	-0.591534	-0.704154	-0.479703
35.375	19.25	1	-0.579182	-0.698028	-0.467662
35.375	19.5	1	-0.612648	-0.733731	-0.506718
35.375	19.75	1	-0.697558	-0.818293	-0.583571
35.375	20	1	-0.697558	-0.818293	-0.583571
35.375	20.25	1	-0.674803	-0.786725	-0.569089
35.375	20.5	1	-0.579182	-0.698028	-0.467662
35.375	20.75	1	-0.612648	-0.733731	-0.506718
35.375	21	1	-0.575998	-0.697519	-0.454633
35.375	21.25	1	-0.575998	-0.697519	-0.454633
35.375	21.5	1	-0.575998	-0.697519	-0.454633
35.375	21.75	1	-0.578705	-0.691948	-0.479045
35.375	22	1	-0.469546	-0.615655	-0.33107
35.375	22.25	1	-0.432202	-0.592359	-0.277842
35.375	22.5	1	-0.420255	-0.57188	-0.277332
35.375	22.75	1	-0.450264	-0.587329	-0.329974
35.375	23	1	-0.354044	-0.506876	-0.222597
35.375	23.25	1	-0.319284	-0.452186	-0.179476
35.375	23.5	1	-0.319284	-0.452186	-0.179476
35.375	23.75	1	-0.387606	-0.531024	-0.277107
35.375	24	1	-0.486711	-0.617907	-0.357469
35.375	24.25	1	-0.447079	-0.596104	-0.336176
35.375	24.5	1	-0.718775	-0.818643	-0.651951
35.375	24.75	1	-0.446767	-0.603799	-0.314894
35.375	25	1	-0.58551	-0.713668	-0.500867
35.375	25.25	1	-0.793178	-0.855423	-0.729495
35.375	25.5	1	-0.777737	-0.866017	-0.717988
35.375	25.75	1	-0.555978	-0.677459	-0.445161
35.375	26	1	-0.627052	-0.741664	-0.537088
35.375	26.25	1	-0.627052	-0.741664	-0.537088
35.375	26.5	1	-0.508031	-0.640187	-0.37953
35.375	26.75	1	-0.627052	-0.741664	-0.537088
35.375	27	1	-0.526027	-0.654348	-0.391294
35.375	27.25	1	-0.599055	-0.731539	-0.49678
35.375	27.5	1	-0.587403	-0.720122	-0.477045
35.375	27.75	1	-0.599055	-0.731539	-0.49678
35.375	28	1	-0.599055	-0.731539	-0.49678
35.375	28.25	1	-0.508031	-0.640187	-0.37953
35.375	28.5	1	-0.639202	-0.773157	-0.536935
35.375	28.75	1	-0.628567	-0.738039	-0.526516
35.375	29	1	-0.361294	-0.587889	-0.16545
35.375	29.25	1	-0.347555	-0.568833	-0.130362
35.375	29.5	1	-0.45269	-0.634099	-0.306414
35.375	29.75	1	-0.263392	-0.501967	-0.0464649
35.375	30	1	-0.264293	-0.480122	-0.09225
35.375	30.25	1	0.0390754	-0.235963	0.261637	1
35.375	30.5	1	-0.108214	-0.375151	0.131318	1
35.375	30.75	1	-0.202045	-0.448037	0.0191467	1
35.375	31	1	-0.175018	-0.435639	0.0466904	1
35.375	31.25	1	-0.18406	-0.445165	-0.00433034
35.375	31.5	1	-0.0465836	-0.328704	0.166807	1
35.375	31.75	1	-0.139583	-0.398041	0.060271	1
35.375	32	1	-0.0348073	-0.337589	0.211357	1
35.375	32.25	1	-0.340049	-0.55566	-0.17374
35.375	32.5	1	-0.287088	-0.527625	-0.0985788
35.375	32.75	1	-0.243056	-0.47683	-0.0759391
35.375	33	1	-0.136289	-0.387977	0.0701737	1
35.375	33.25	1	-0.0891302	-0.306753	0.100225	1
35.375	33.5	1	-0.0988819	-0.360583	0.104005	1
35.375	33.75	1	-0.0988819	-0.360583	0.104005	1
35.375	34	0				1
35.375	34.25	1	0.0638784	-0.155179	0.248954	1
35.375	34.5	1	0.0638784	-0.155179	0.248954	1
35.375	34.75	1	0.0731063	-0.115279	0.271838	1
35.5	-15	1	-0.12108	-0.373383	0.107603	1
35.5	-14.75	1	0.00301886	-0.246521	0.210719	1
35.5	-14.5	1	-0.071937	-0.308778	0.144596	1
35.5	-14.25	1	-0.177426	-0.399982	0.0079655	1
35.5	-14	1	-0.304757	-0.523606	-0.149482
35.5	-13.75	1	-0.0863894	-0.30699	0.111332	1
35.5	-13.5	1	-0.158802	-0.344988	0.0135219	1
35.5	-13.25	1	-0.0863894	-0.30699	0.111332	1
35.5	-13	1	-0.180505	-0.407045	-0.00599508
35.5	-12.75	1	-0.158286	-0.369643	0.0111172	1
35.5	-12.5	1	-0.0798394	-0.259835	0.0846438	1
35.5	-12.25	1	-0.188139	-0.37699	-0.0236733
35.5	-12	1	-0.0895525	-0.235369	0.0803552	1
35.5	-11.75	1	-0.162285	-0.298454	0.0242906	1
35.5	-11.5	1	-0.143744	-0.333554	0.02582	1
35.5	-11.25	1	-0.203905	-0.355069	-0.0279143
35.5	-11	1	-0.26351	-0.431785	-0.115908
35.5	-10.75	1	-0.286829	-0.443082	-0.138407
35.5	-10.5	1	-0.233761	-0.397892	-0.0793534
35.5	-10.25	1	-0.328615	-0.474207	-0.206722
35.5	-10	1	-0.0852839	-0.269551	0.0341246	1
35.5	-9.75	1	0.031003	-0.13789	0.182224	1
35.5	-9.5	1	0.0079761	-0.156464	0.156516	1
35.5	-9.25	1	0.0545367	-0.122045	0.217704	1
35.5	-9	1	-0.0186251	-0.203703	0.136322	1
35.5	-8.75	1	0.0588618	-0.14065	0.273382	1
35.5	-8.5	1	0.0119948	-0.175439	0.177997	1
35.5	-8.25	1	0.0119948	-0.175439	0.177997	1
35.5	-8	1	-0.118823	-0.38573	0.109885	1
35.5	-7.75	1	0.0723429	-0.166218	0.331178	1
35.5	-7.5	1	0.130569	-0.105597	0.348065	1
35.5	-7.25	1	0.0618857	-0.175609	0.34516	1
35.5	-7	1	0.0367795	-0.259824	0.299872	1
35.5	-6.75	1	0.148462	-0.124446	0.391044	1
35.5	-6.5	1	0.119523	-0.122446	0.381694	1
35.5	-6.25	1	0.00263653	-0.273623	0.234911	1
35.5	-6	0
35.5	-5.75	0				1
35.5	-5.5	0				1
35.5	-5.25	1	-0.0581007	-0.354068	0.176028	1
35.5	-5	1	-0.161145	-0.402905	0.0385529	1
35.5	-4.75	1	-0.400245	-0.620227	-0.211392
35.5	-4.5	1	-0.11117	-0.387766	0.138653	1
35.5	-4.25	1	-0.338802	-0.541825	-0.177916
35.5	-4	1	-0.518569	-0.654266	-0.43665
35.5	-3.75	1	-0.432313	-0.561926	-0.329211
35.5	-3.5	1	-0.460652	-0.592828	-0.348242
35.5	-3.25	1	-0.251729	-0.432005	-0.0975734
35.5	-3	1	-0.570801	-0.689641	-0.446343
35.5	-2.75	1	-0.659535	-0.742417	-0.567757
35.5	-2.5	1	-0.262816	-0.632663	0.0509914	1
35.5	-2.25	1	-0.359902	-0.745274	-0.062122
35.5	-2	1	-0.572537	-0.681482	-0.47867
35.5	-1.75	1	-0.563512	-0.684946	-0.450572
35.5	-1.5	1	-0.757598	-0.825349	-0.702801
35.5	-1.25	0
35.5	-1	0
35.5	-0.75	0
35.5	-0.5	0
35.5	-0.25	0				1
35.5	0	0				1
35.5	0.25	0				1
35.5	0.5	0				1
35.5	0.75	0				1
35.5	1	0				1
35.5	1.25	0				1
35.5	1.5	0				1
35.5	1.75	0				1
35.5	2	0				1
35.5	2.25	0				1
35.5	2.5	0				1
35.5	2.75	0				1
35.5	3	0				1
35.5	3.25	0
35.5	3.5	0				1
35.5	3.75	0				1
35.5	4	0				1
35.5	4.25	0				1
35.5	4.5	0				1
35.5	4.75	0				1
35.5	5	0
35.5	5.25	0
35.5	5.5	0
35.5	5.75	0
35.5	6	0
35.5	6.25	0
35.5	6.5	0
35.5	6.75	0
35.5	7	0
35.5	7.25	0
35.5	7.5	0
35.5	7.75	0
35.5	8	0
35.5	8.25	0
35.5	8.5	0
35.5	8.75	0
35.5	9	0
35.5	9.25	0
35.5	9.5	0
35.5	9.75	0
35.5	10	0
35.5	10.25	0
35.5	10.5	0
35.5	10.75	0
35.5	11	1	-0.862269	-0.915688	-0.831724
35.5	11.25	1	-0.862269	-0.915688	-0.831724
35.5	11.5	1	-0.862269	-0.915688	-0.831724
35.5	11.75	1	-0.677382	-0.780484	-0.566226
35.5	12	1	-0.698747	-0.81381	-0.60126
35.5	12.25	1	-0.760894	-0.898479	-0.686448
35.5	12.5	1	-0.698747	-0.81381	-0.60126
35.5	12.75	1	-0.760894	-0.898479	-0.686448
35.5	13	1	-0.788413	-0.935936	-0.712733
35.5	13.25	1	-0.788413	-0.935936	-0.712733
35.5	13.5	1	-0.788413	-0.935936	-0.712733
35.5	13.75	1	-0.788413	-0.935936	-0.712733
35.5	14	1	-0.752126	-0.875022	-0.661172
35.5	14.25	1	-0.752126	-0.875022	-0.661172
35.5	14.5	1	-0.762773	-0.88673	-0.676628
35.5	14.75	1	-0.762773	-0.88673	-0.676628
35.5	15	1	-0.725441	-0.836478	-0.633384
35.5	15.25	1	-0.749697	-0.859151	-0.678492
35.5	15.5	1	-0.749697	-0.859151	-0.678492
35.5	15.75	1	-0.749697	-0.859151	-0.678492
35.5	16	1	-0.746838	-0.873801	-0.645779
35.5	16.25	1	-0.707973	-0.82276	-0.608519
35.5	16.5	1	-0.594971	-0.717283	-0.483363
35.5	16.75	1	-0.603299	-0.713764	-0.477052
35.5	17	1	-0.637191	-0.74523	-0.524702
35.5	17.25	1	-0.637191	-0.74523	-0.524702
35.5	17.5	1	-0.666117	-0.773636	-0.569728
35.5	17.75	1	-0.666117	-0.773636	-0.569728
35.5	18	1	-0.666117	-0.773636	-0.569728
35.5	18.25	1	-0.637191	-0.74523	-0.524702
35.5	18.5	1	-0.62545	-0.737102	-0.520308
35.5	18.75	1	-0.62545	-0.737102	-0.520308
35.5	19	1	-0.682904	-0.799834	-0.5717
35.5	19.25	1	-0.678607	-0.783614	-0.55521
35.5	19.5	1	-0.669958	-0.789447	-0.566159
35.5	19.75	1	-0.669958	-0.789447	-0.566159
35.5	20	1	-0.697558	-0.818293	-0.583571
35.5	20.25	1	-0.583111	-0.712188	-0.46097
35.5	20.5	1	-0.612648	-0.733731	-0.506718
35.5	20.75	1	-0.612648	-0.733731	-0.506718
35.5	21	1	-0.612648	-0.733731	-0.506718
35.5	21.25	1	-0.612648	-0.733731	-0.506718
35.5	21.5	1	-0.578705	-0.691948	-0.479045
35.5	21.75	1	-0.487222	-0.620752	-0.37722
35.5	22	1	-0.457303	-0.603643	-0.316345
35.5	22.25	1	-0.457303	-0.603643	-0.316345
35.5	22.5	1	-0.457303	-0.603643	-0.316345
35.5	22.75	1	-0.36319	-0.511266	-0.222972
35.5	23	1	-0.354044	-0.506876	-0.222597
35.5	23.25	1	-0.319284	-0.452186	-0.179476
35.5	23.5	1	-0.361282	-0.545073	-0.252224
35.5	23.75	1	-0.381431	-0.519796	-0.217297
35.5	24	1	-0.354172	-0.482306	-0.248454
35.5	24.25	1	-0.333355	-0.462343	-0.214314
35.5	24.5	1	-0.688467	-0.78677	-0.626211
35.5	24.75	1	-0.591002	-0.710182	-0.48488
35.5	25	1	-0.582923	-0.699197	-0.484398
35.5	25.25	1	-0.635024	-0.755067	-0.545648
35.5	25.5	1	-0.660736	-0.769211	-0.57222
35.5	25.75	1	-0.43946	-0.579371	-0.328631
35.5	26	1	-0.627052	-0.741664	-0.537088
35.5	26.25	1	-0.43946	-0.579371	-0.328631
35.5	26.5	1	-0.447079	-0.596104	-0.336176
35.5	26.75	1	-0.635024	-0.755067	-0.545648
35.5	27	1	-0.508031	-0.640187	-0.37953
35.5	27.25	1	-0.579993	-0.712307	-0.467962
35.5	27.5	1	-0.544299	-0.675502	-0.440926
35.5	27.75	1	-0.508031	-0.640187	-0.37953
35.5	28	1	-0.518098	-0.672795	-0.410617
35.5	28.25	1	-0.611426	-0.746589	-0.501679
35.5	28.5	1	-0.654757	-0.787376	-0.545344
35.5	28.75	1	-0.628567	-0.738039	-0.526516
35.5	29	1	-0.364221	-0.58138	-0.171238
35.5	29.25	1	-0.347555	-0.568833	-0.130362
35.5	29.5	1	-0.375117	-0.585971	-0.205194
35.5	29.75	1	-0.222289	-0.447745	-0.0457723
35.5	30	1	-0.13335	-0.382666	0.0849729	1
35.5	30.25	1	-0.0283286	-0.284786	0.223218	1
35.5	30.5	1	-0.00324187	-0.291729	0.24514	1
35.5	30.75	1	-0.0465836	-0.328704	0.166807	1
35.5	31	1	-0.113361	-0.385905	0.0946529	1
35.5	31.25	1	-0.193692	-0.455747	0.0400047	1
35.5	31.5	1	-0.26774	-0.54281	-0.0925297
35.5	31.75	1	-0.0923874	-0.38148	0.14267	1
35.5	32	1	-0.190716	-0.450493	0.00142036	1
35.5	32.25	1	-0.273551	-0.540773	-0.0975781
35.5	32.5	1	-0.325722	-0.566168	-0.165406
35.5	32.75	1	-0.232582	-0.485231	-0.0478509
35.5	33	1	-0.138197	-0.417029	0.0653714	1
35.5	33.25	1	-0.17171	-0.440682	0.0317007	1
35.5	33.5	1	-0.058776	-0.308882	0.1373	1
35.5	33.75	1	-0.0244783	-0.302357	0.195065	1
35.5	34	1	-0.00270915	-0.221498	0.228333	1
35.5	34.25	1	-0.100405	-0.32385	0.0932402	1
35.5	34.5	1	0.0638784	-0.155179	0.248954	1
35.5	34.75	1	-0.0197025	-0.208928	0.1807	1
35.625	-15	1	-0.12108	-0.373383	0.107603	1
35.625	-14.75	1	0.00652751	-0.248551	0.212974	1
35.625	-14.5	1	-0.160594	-0.404636	0.0383672	1
35.625	-14.25	1	-0.265863	-0.475215	-0.094999
35.625	-14	1	-0.158802	-0.344988	0.0135219	1
35.625	-13.75	1	-0.158802	-0.344988	0.0135219	1
35.625	-13.5	1	-0.0496817	-0.283987	0.144109	1
35.625	-13.25	1	-0.136456	-0.321752	0.0316161	1
35.625	-13	1	-0.158286	-0.369643	0.0111172	1
35.625	-12.75	1	-0.180505	-0.407045	-0.00599508
35.625	-12.5	1	-0.188139	-0.37699	-0.0236733
35.625	-12.25	1	-0.211191	-0.411542	-0.0521595
35.625	-12	1	-0.162285	-0.298454	0.0242906	1
35.625	-11.75	1	-0.203905	-0.355069	-0.0279143
35.625	-11.5	1	-0.162285	-0.298454	0.0242906	1
35.625	-11.25	1	-0.182392	-0.336003	-0.0387117
35.625	-11	1	-0.263073	-0.389592	-0.0829579
35.625	-10.75	1	-0.286829	-0.443082	-0.138407
35.625	-10.5	1	-0.10655	-0.270881	0.0654576	1
35.625	-10.25	1	-0.326964	-0.518809	-0.217535
35.625	-10	1	-0.308184	-0.483456	-0.190374
35.625	-9.75	1	-0.109925	-0.30708	0.0554735	1
35.625	-9.5	1	-0.106036	-0.296706	0.0669227	1
35.625	-9.25	1	-0.0880136	-0.279082	0.0696395	1
35.625	-9	1	-0.0600466	-0.273824	0.113594	1
35.625	-8.75	1	-0.10421	-0.307274	0.0662357	1
35.625	-8.5	1	-0.0223921	-0.215893	0.182102	1
35.625	-8.25	1	0.0861912	-0.101224	0.309457	1
35.625	-8	1	0.0547446	-0.201368	0.304937	1
35.625	-7.75	1	0.169319	-0.0712576	0.412578	1
35.625	-7.5	1	0.113323	-0.129807	0.357883	1
35.625	-7.25	1	0.0367795	-0.259824	0.299872	1
35.625	-7	1	0.0345698	-0.214554	0.292792	1
35.625	-6.75	1	0.119523	-0.122446	0.381694	1
35.625	-6.5	1	0.119523	-0.122446	0.381694	1
35.625	-6.25	1	0.0345698	-0.214554	0.292792	1
35.625	-6	0
35.625	-5.75	0				1
35.625	-5.5	0				1
35.625	-5.25	1	-0.142596	-0.3875	0.105066	1
35.625	-5	1	-0.122971	-0.372806	0.113131	1
35.625	-4.75	1	-0.2425	-0.466318	-0.0185148
35.625	-4.5	1	-0.403595	-0.554929	-0.281039
35.625	-4.25	1	-0.189032	-0.351454	-0.0193214
35.625	-4	1	-0.242593	-0.410622	-0.0971782
35.625	-3.75	1	-0.232253	-0.410045	-0.0954891
35.625	-3.5	1	-0.319409	-0.463717	-0.191786
35.625	-3.25	1	-0.261935	-0.444033	-0.0376098
35.625	-3	1	-0.566976	-0.66385	-0.485326
35.625	-2.75	1	-0.44315	-0.556027	-0.327984
35.625	-2.5	1	-0.366469	-0.502291	-0.222342
35.625	-2.25	1	-0.454333	-0.565334	-0.34278
35.625	-2	1	-0.582249	-0.684144	-0.494324
35.625	-1.75	1	-0.546531	-0.698092	-0.394301
35.625	-1.5	1	-0.651693	-0.755461	-0.55257
35.625	-1.25	1	-0.601119	-0.74568	-0.511765
35.625	-1	0
35.625	-0.75	0
35.625	-0.5	0
35.625	-0.25	0
35.625	0	0
35.625	0.25	0
35.625	0.5	0				1
35.625	0.75	0				1
35.625	1	0				1
35.625	1.25	0				1
35.625	1.5	0				1
35.625	1.75	0				1
35.625	2	0				1
35.625	2.25	0				1
35.625	2.5	0				1
35.625	2.75	0				1
35.625	3	0				1
35.625	3.25	0				1
35.625	3.5	0				1
35.625	3.75	0				1
35.625	4	0				1
35.625	4.25	0				1
35.625	4.5	0				1
35.625	4.75	0				1
35.625	5	0
35.625	5.25	0
35.625	5.5	0
35.625	5.75	0
35.625	6	0
35.625	6.25	0
35.625	6.5	0
35.625	6.75	0
35.625	7	0
35.625	7.25	0
35.625	7.5	0
35.625	7.75	0
35.625	8	0
35.625	8.25	0
35.625	8.5	0
35.625	8.75	0
35.625	9	0
35.625	9.25	0
35.625	9.5	0
35.625	9.75	0
35.625	10	0
35.625	10.25	0
35.625	10.5	0
35.625	10.75	1	-0.871491	-0.928917	-0.846741
35.625	11	1	-0.862269	-0.915688	-0.831724
35.625	11.25	1	-0.842977	-0.881623	-0.818027
35.625	11.5	1	-0.842977	-0.881623	-0.818027
35.625	11.75	1	-0.760894	-0.898479	-0.686448
35.625	12	1	-0.698747	-0.81381	-0.60126
35.625	12.25	1	-0.698747	-0.81381	-0.60126
35.625	12.5	1	-0.760894	-0.898479	-0.686448
35.625	12.75	1	-0.788413	-0.935936	-0.712733
35.625	13	1	-0.788413	-0.935936	-0.712733
35.625	13.25	1	-0.788413	-0.935936	-0.712733
35.625	13.5	1	-0.788413	-0.935936	-0.712733
35.625	13.75	1	-0.752126	-0.875022	-0.661172
35.625	14	1	-0.752126	-0.875022	-0.661172
35.625	14.25	1	-0.752126	-0.875022	-0.661172
35.625	14.5	1	-0.762773	-0.88673	-0.676628
35.625	14.75	1	-0.762773	-0.88673	-0.676628
35.625	15	1	-0.738271	-0.873169	-0.657726
35.625	15.25	1	-0.785516	-0.924394	-0.697733
35.625	15.5	1	-0.785516	-0.924394	-0.697733
35.625	15.75	1	-0.762773	-0.88673	-0.676628
35.625	16	1	-0.738271	-0.873169	-0.657726
35.625	16.25	1	-0.670872	-0.778378	-0.535094
35.625	16.5	1	-0.620228	-0.741896	-0.516677
35.625	16.75	1	-0.621352	-0.73126	-0.50189
35.625	17	1	-0.666117	-0.773636	-0.569728
35.625	17.25	1	-0.666117	-0.773636	-0.569728
35.625	17.5	1	-0.724062	-0.842364	-0.634264
35.625	17.75	1	-0.637191	-0.74523	-0.524702
35.625	18	1	-0.694519	-0.811975	-0.593297
35.625	18.25	1	-0.637191	-0.74523	-0.524702
35.625	18.5	1	-0.62545	-0.737102	-0.520308
35.625	18.75	1	-0.617333	-0.721893	-0.497794
35.625	19	1	-0.62545	-0.737102	-0.520308
35.625	19.25	1	-0.62545	-0.737102	-0.520308
35.625	19.5	1	-0.697558	-0.818293	-0.583571
35.625	19.75	1	-0.697558	-0.818293	-0.583571
35.625	20	1	-0.697558	-0.818293	-0.583571
35.625	20.25	1	-0.574475	-0.711786	-0.429756
35.625	20.5	1	-0.578505	-0.707861	-0.445459
35.625	20.75	1	-0.612648	-0.733731	-0.506718
35.625	21	1	-0.669958	-0.789447	-0.566159
35.625	21.25	1	-0.669958	-0.789447	-0.566159
35.625	21.5	1	-0.603874	-0.719005	-0.477996
35.625	21.75	1	-0.520571	-0.644035	-0.393633
35.625	22	1	-0.457303	-0.603643	-0.316345
35.625	22.25	1	-0.457303	-0.603643	-0.316345
35.625	22.5	1	-0.457303	-0.603643	-0.316345
35.625	22.75	1	-0.326164	-0.500589	-0.193748
35.625	23	1	-0.392946	-0.540752	-0.279654
35.625	23.25	1	-0.362572	-0.527565	-0.251562
35.625	23.5	1	-0.361282	-0.545073	-0.252224
35.625	23.75	1	-0.522873	-0.634484	-0.416425
35.625	24	1	-0.354172	-0.482306	-0.248454
35.625	24.25	1	-0.327492	-0.474175	-0.20619
35.625	24.5	1	-0.40155	-0.517062	-0.299208
35.625	24.75	1	-0.40155	-0.517062	-0.299208
35.625	25	1	-0.40155	-0.517062	-0.299208
35.625	25.25	1	-0.475546	-0.612458	-0.377113
35.625	25.5	1	-0.475546	-0.612458	-0.377113
35.625	25.75	1	-0.43946	-0.579371	-0.328631
35.625	26	1	-0.529305	-0.650386	-0.418759
35.625	26.25	1	-0.43946	-0.579371	-0.328631
35.625	26.5	1	-0.627052	-0.741664	-0.537088
35.625	26.75	1	-0.544299	-0.675502	-0.440926
35.625	27	1	-0.599055	-0.731539	-0.49678
35.625	27.25	1	-0.587403	-0.720122	-0.477045
35.625	27.5	1	-0.508031	-0.640187	-0.37953
35.625	27.75	1	-0.540546	-0.679445	-0.423923
35.625	28	1	-0.639202	-0.773157	-0.536935
35.625	28.25	1	-0.609071	-0.762942	-0.480054
35.625	28.5	1	-0.66746	-0.790499	-0.567523
35.625	28.75	1	-0.441385	-0.645158	-0.22746
35.625	29	1	-0.613427	-0.723885	-0.516617
35.625	29.25	1	-0.419566	-0.588306	-0.289919
35.625	29.5	1	-0.419566	-0.588306	-0.289919
35.625	29.75	1	-0.13335	-0.382666	0.0849729	1
35.625	30	1	-0.0479606	-0.282418	0.187236	1
35.625	30.25	1	-0.157849	-0.370524	0.0422621	1
35.625	30.5	1	-0.086591	-0.340474	0.121485	1
35.625	30.75	1	-0.0637533	-0.306838	0.16059	1
35.625	31	1	-0.113361	-0.385905	0.0946529	1
35.625	31.25	1	-0.0205048	-0.292105	0.220049	1
35.625	31.5	1	-0.0923874	-0.38148	0.14267	1
35.625	31.75	1	-0.0219218	-0.32034	0.215039	1
35.625	32	1	-0.188086	-0.47262	0.00086557	1
35.625	32.25	1	-0.273551	-0.540773	-0.0975781
35.625	32.5	1	-0.190716	-0.450493	0.00142036	1
35.625	32.75	1	-0.190716	-0.450493	0.00142036	1
35.625	33	1	-0.0958411	-0.38148	0.118601	1
35.625	33.25	1	-0.129503	-0.406501	0.081069	1
35.625	33.5	1	-0.178539	-0.435745	0.052539	1
35.625	33.75	1	-0.00268928	-0.322077	0.238707	1
35.625	34	1	-0.00268928	-0.322077	0.238707	1
35.625	34.25	1	0.0692161	-0.184178	0.287909	1
35.625	34.5	1	-0.0438067	-0.243865	0.170092	1
35.625	34.75	1	-0.140184	-0.380228	0.0647495	1
35.75	-15	1	0.00652751	-0.248551	0.212974	1
35.75	-14.75	1	0.0408454	-0.19219	0.282529	1
35.75	-14.5	1	-0.0496817	-0.283987	0.144109	1
35.75	-14.25	1	-0.265863	-0.475215	-0.094999
35.75	-14	1	-0.0863894	-0.30699	0.111332	1
35.75	-13.75	1	-0.265863	-0.475215	-0.094999
35.75	-13.5	1	-0.304757	-0.523606	-0.149482
35.75	-13.25	1	-0.230816	-0.436323	-0.0535978
35.75	-13	1	-0.158286	-0.369643	0.0111172	1
35.75	-12.75	1	-0.230816	-0.436323	-0.0535978
35.75	-12.5	1	-0.252852	-0.466982	-0.0973795
35.75	-12.25	1	-0.283708	-0.46628	-0.140486
35.75	-12	1	-0.203905	-0.355069	-0.0279143
35.75	-11.75	1	-0.203905	-0.355069	-0.0279143
35.75	-11.5	1	-0.143744	-0.333554	0.02582	1
35.75	-11.25	1	-0.244033	-0.404618	-0.0653418
35.75	-11	1	-0.286829	-0.443082	-0.138407
35.75	-10.75	1	-0.286829	-0.443082	-0.138407
35.75	-10.5	1	-0.233761	-0.397892	-0.0793534
35.75	-10.25	1	-0.200803	-0.397445	-0.0441717
35.75	-10	1	-0.305549	-0.470998	-0.161323
35.75	-9.75	1	-0.344022	-0.505563	-0.175658
35.75	-9.5	1	-0.0852839	-0.269551	0.0341246	1
35.75	-9.25	1	-0.149671	-0.325573	-0.0269309
35.75	-9	1	-0.0880136	-0.279082	0.0696395	1
35.75	-8.75	1	-0.0817601	-0.311129	0.0946614	1
35.75	-8.5	1	-0.0223921	-0.215893	0.182102	1
35.75	-8.25	1	0.169319	-0.0712576	0.412578	1
35.75	-8	1	-0.000852727	-0.247602	0.22227	1
35.75	-7.75	1	0.169319	-0.0712576	0.412578	1
35.75	-7.5	1	0.0490166	-0.222468	0.310611	1
35.75	-7.25	1	0.0367795	-0.259824	0.299872	1
35.75	-7	1	0.0345698	-0.214554	0.292792	1
35.75	-6.75	1	0.119523	-0.122446	0.381694	1
35.75	-6.5	1	0.119523	-0.122446	0.381694	1
35.75	-6.25	1	0.119523	-0.122446	0.381694	1
35.75	-6	1	0.18136	-0.0199808	0.417782	1
35.75	-5.75	1	0.219934	-0.0118499	0.478223	1
35.75	-5.5	1	0.0466609	-0.239245	0.33583	1
35.75	-5.25	1	-0.092513	-0.390083	0.163699	1
35.75	-5	1	-0.0622633	-0.368279	0.209308	1
35.75	-4.75	1	-0.159677	-0.373273	0.0350685	1
35.75	-4.5	1	-0.184322	-0.388359	-0.0059475
35.75	-4.25	1	-0.0548914	-0.23791	0.136772	1
35.75	-4	1	-0.0548914	-0.23791	0.136772	1
35.75	-3.75	1	-0.194625	-0.372739	0.00584833	1
35.75	-3.5	1	-0.00881817	-0.207361	0.206412	1
35.75	-3.25	1	-0.298703	-0.493301	-0.110985
35.75	-3	1	-0.184096	-0.406623	0.0409776	1
35.75	-2.75	1	-0.236072	-0.40091	-0.102786
35.75	-2.5	1	-0.108214	-0.279088	0.0623477	1
35.75	-2.25	1	-0.39525	-0.51774	-0.283809
35.75	-2	1	-0.2353	-0.465474	-0.0144754
35.75	-1.75	1	-0.0873337	-0.37326	0.16256	1
35.75	-1.5	1	-0.292282	-0.484463	-0.149296
35.75	-1.25	1	-0.792694	-0.866892	-0.730735
35.75	-1	1	-0.52574	-0.706499	-0.391548
35.75	-0.75	1	-0.727368	-0.791012	-0.662078
35.75	-0.5	0
35.75	-0.25	0
35.75	0	0
35.75	0.25	0
35.75	0.5	0				1
35.75	0.75	0
35.75	1	0				1
35.75	1.25	0				1
35.75	1.5	0				1
35.75	1.75	0				1
35.75	2	0				1
35.75	2.25	0				1
35.75	2.5	0				1
35.75	2.75	0				1
35.75	3	0				1
35.75	3.25	0				1
35.75	3.5	0				1
35.75	3.75	0				1
35.75	4	0				1
35.75	4.25	0				1
35.75	4.5	0				1
35.75	4.75	0				1
35.75	5	0
35.75	5.25	0
35.75	5.5	0
35.75	5.75	0
35.75	6	0
35.75	6.25	0
35.75	6.5	0				1
35.75	6.75	0
35.75	7	0
35.75	7.25	0
35.75	7.5	0
35.75	7.75	0
35.75	8	0
35.75	8.25	0
35.75	8.5	0
35.75	8.75	0
35.75	9	0
35.75	9.25	0
35.75	9.5	0
35.75	9.75	0
35.75	10	0
35.75	10.25	0
35.75	10.5	1	-0.841024	-0.940453	-0.791711
35.75	10.75	1	-0.826218	-0.917098	-0.781111
35.75	11	1	-0.791449	-0.865541	-0.727096
35.75	11.25	1	-0.815937	-0.855187	-0.785083
35.75	11.5	1	-0.835166	-0.888609	-0.80569
35.75	11.75	1	-0.804481	-0.89351	-0.756063
35.75	12	1	-0.804481	-0.89351	-0.756063
35.75	12.25	1	-0.760894	-0.898479	-0.686448
35.75	12.5	1	-0.788413	-0.935936	-0.712733
35.75	12.75	1	-0.788413	-0.935936	-0.712733
35.75	13	1	-0.788413	-0.935936	-0.712733
35.75	13.25	1	-0.788413	-0.935936	-0.712733
35.75	13.5	1	-0.752126	-0.875022	-0.661172
35.75	13.75	1	-0.752126	-0.875022	-0.661172
35.75	14	1	-0.752126	-0.875022	-0.661172
35.75	14.25	1	-0.762773	-0.88673	-0.676628
35.75	14.5	1	-0.788413	-0.935936	-0.712733
35.75	14.75	1	-0.752126	-0.875022	-0.661172
35.75	15	1	-0.799079	-0.941493	-0.714628
35.75	15.25	1	-0.794128	-0.935827	-0.685907
35.75	15.5	1	-0.807778	-0.94565	-0.703966
35.75	15.75	1	-0.762773	-0.88673	-0.676628
35.75	16	1	-0.67299	-0.798173	-0.552811
35.75	16.25	1	-0.707973	-0.82276	-0.608519
35.75	16.5	1	-0.621352	-0.73126	-0.50189
35.75	16.75	1	-0.779609	-0.908368	-0.685169
35.75	17	1	-0.77077	-0.915655	-0.674386
35.75	17.25	1	-0.779291	-0.920258	-0.675059
35.75	17.5	1	-0.724062	-0.842364	-0.634264
35.75	17.75	1	-0.694519	-0.811975	-0.593297
35.75	18	1	-0.682904	-0.799834	-0.5717
35.75	18.25	1	-0.62545	-0.737102	-0.520308
35.75	18.5	1	-0.62545	-0.737102	-0.520308
35.75	18.75	1	-0.682904	-0.799834	-0.5717
35.75	19	1	-0.60451	-0.742988	-0.48727
35.75	19.25	1	-0.682904	-0.799834	-0.5717
35.75	19.5	1	-0.669958	-0.789447	-0.566159
35.75	19.75	1	-0.578505	-0.707861	-0.445459
35.75	20	1	-0.607256	-0.734479	-0.481947
35.75	20.25	1	-0.49162	-0.629551	-0.341359
35.75	20.5	1	-0.520571	-0.644035	-0.393633
35.75	20.75	1	-0.578505	-0.707861	-0.445459
35.75	21	1	-0.669958	-0.789447	-0.566159
35.75	21.25	1	-0.669958	-0.789447	-0.566159
35.75	21.5	1	-0.638372	-0.739376	-0.531962
35.75	21.75	1	-0.492765	-0.647388	-0.355565
35.75	22	1	-0.457303	-0.603643	-0.316345
35.75	22.25	1	-0.457303	-0.603643	-0.316345
35.75	22.5	1	-0.457303	-0.603643	-0.316345
35.75	22.75	1	-0.457303	-0.603643	-0.316345
35.75	23	1	-0.327492	-0.474175	-0.20619
35.75	23.25	1	-0.36319	-0.511266	-0.222972
35.75	23.5	1	-0.36319	-0.511266	-0.222972
35.75	23.75	1	-0.420255	-0.57188	-0.277332
35.75	24	1	-0.457303	-0.603643	-0.316345
35.75	24.25	1	-0.40155	-0.517062	-0.299208
35.75	24.5	1	-0.40155	-0.517062	-0.299208
35.75	24.75	1	-0.499551	-0.61272	-0.397154
35.75	25	1	-0.499551	-0.61272	-0.397154
35.75	25.25	1	-0.429811	-0.541754	-0.314427
35.75	25.5	1	-0.447079	-0.596104	-0.336176
35.75	25.75	1	-0.43946	-0.579371	-0.328631
35.75	26	1	-0.43946	-0.579371	-0.328631
35.75	26.25	1	-0.529305	-0.650386	-0.418759
35.75	26.5	1	-0.508031	-0.640187	-0.37953
35.75	26.75	1	-0.544299	-0.675502	-0.440926
35.75	27	1	-0.587403	-0.720122	-0.477045
35.75	27.25	1	-0.558742	-0.686696	-0.449303
35.75	27.5	1	-0.544299	-0.675502	-0.440926
35.75	27.75	1	-0.559285	-0.717433	-0.42078
35.75	28	1	-0.608508	-0.741131	-0.523553
35.75	28.25	1	-0.635982	-0.756532	-0.518855
35.75	28.5	1	-0.437761	-0.653249	-0.261719
35.75	28.75	1	-0.460193	-0.671023	-0.263195
35.75	29	1	-0.361294	-0.587889	-0.16545
35.75	29.25	1	-0.494139	-0.631611	-0.373484
35.75	29.5	1	-0.324511	-0.501085	-0.156386
35.75	29.75	1	-0.0479606	-0.282418	0.187236	1
35.75	30	1	-0.0479606	-0.282418	0.187236	1
35.75	30.25	1	-0.254681	-0.466686	-0.0612317
35.75	30.5	1	-0.021062	-0.266738	0.232037	1
35.75	30.75	1	-0.14365	-0.398632	0.065898	1
35.75	31	1	-0.230717	-0.480763	-0.0646733
35.75	31.25	1	-0.086591	-0.340474	0.121485	1
35.75	31.5	1	-0.165164	-0.441219	0.0622563	1
35.75	31.75	1	-0.0219218	-0.32034	0.215039	1
35.75	32	1	-0.171515	-0.441883	0.0690358	1
35.75	32.25	1	-0.266212	-0.517232	-0.0787288
35.75	32.5	1	-0.229502	-0.494838	-0.0316096
35.75	32.75	1	-0.190716	-0.450493	0.00142036	1
35.75	33	1	-0.214101	-0.462083	-0.0433308
35.75	33.25	1	-0.214101	-0.462083	-0.0433308
35.75	33.5	1	0.0190748	-0.2424	0.256817	1
35.75	33.75	1	0.0680158	-0.218814	0.32804	1
35.75	34	1	-0.0225166	-0.24661	0.177862	1
35.75	34.25	1	0.00995818	-0.227855	0.226154	1
35.75	34.5	1	0.0961859	-0.21912	0.360955	1
35.75	34.75	1	0.00477605	-0.274896	0.282914	1
35.875	-15	1	-0.041647	-0.285767	0.178596	1
35.875	-14.75	1	0.0142836	-0.206541	0.256754	1
35.875	-14.5	1	-0.10463	-0.346949	0.101674	1
35.875	-14.25	1	-0.21604	-0.401801	-0.0535824
35.875	-14	1	-0.158802	-0.344988	0.0135219	1
35.875	-13.75	1	-0.136456	-0.321752	0.0316161	1
35.875	-13.5	1	-0.230816	-0.436323	-0.0535978
35.875	-13.25	1	-0.332319	-0.570394	-0.16886
35.875	-13	1	-0.180505	-0.407045	-0.00599508
35.875	-12.75	1	-0.30463	-0.518518	-0.151513
35.875	-12.5	1	-0.252852	-0.466982	-0.0973795
35.875	-12.25	1	-0.230816	-0.436323	-0.0535978
35.875	-12	1	-0.211191	-0.411542	-0.0521595
35.875	-11.75	1	-0.260764	-0.433622	-0.100029
35.875	-11.5	1	-0.26351	-0.431785	-0.115908
35.875	-11.25	1	-0.244033	-0.404618	-0.0653418
35.875	-11	1	-0.233761	-0.397892	-0.0793534
35.875	-10.75	1	-0.174757	-0.336691	-0.0185249
35.875	-10.5	1	-0.306624	-0.459248	-0.180072
35.875	-10.25	1	-0.29049	-0.421633	-0.165319
35.875	-10	1	-0.344022	-0.505563	-0.175658
35.875	-9.75	1	-0.277599	-0.455008	-0.129702
35.875	-9.5	1	-0.306786	-0.507221	-0.17113
35.875	-9.25	1	-0.235143	-0.405903	-0.0970805
35.875	-9	1	-0.13202	-0.314888	0.0151919	1
35.875	-8.75	1	-0.0880136	-0.279082	0.0696395	1
35.875	-8.5	1	-0.0817601	-0.311129	0.0946614	1
35.875	-8.25	1	0.0354624	-0.162938	0.255744	1
35.875	-8	1	0.0110434	-0.231334	0.253267	1
35.875	-7.75	1	-0.0218845	-0.301472	0.271141	1
35.875	-7.5	1	0.0490166	-0.222468	0.310611	1
35.875	-7.25	1	-0.0236978	-0.348443	0.244732	1
35.875	-7	1	0.00263653	-0.273623	0.234911	1
35.875	-6.75	1	0.0642374	-0.189055	0.351229	1
35.875	-6.5	1	0.00433911	-0.215792	0.267849	1
35.875	-6.25	1	-0.0268727	-0.309918	0.20959	1
35.875	-6	1	-0.0268727	-0.309918	0.20959	1
35.875	-5.75	1	-0.130758	-0.362807	0.114211	1
35.875	-5.5	1	-0.0156299	-0.279995	0.24089	1
35.875	-5.25	1	-0.0733277	-0.371278	0.181056	1
35.875	-5	1	-0.136511	-0.352231	0.058821	1
35.875	-4.75	1	-0.152916	-0.325412	0.0349231	1
35.875	-4.5	1	-0.112841	-0.310747	0.0720711	1
35.875	-4.25	1	-0.1358	-0.329393	0.0570339	1
35.875	-4	1	0.0429423	-0.131912	0.289888	1
35.875	-3.75	1	0.0429423	-0.131912	0.289888	1
35.875	-3.5	1	-0.140467	-0.34379	0.0760032	1
35.875	-3.25	1	-0.272978	-0.493819	-0.0243291
35.875	-3	1	-0.248409	-0.416998	-0.066868
35.875	-2.75	1	-0.239901	-0.427933	-0.0613381
35.875	-2.5	1	-0.165843	-0.342163	0.0328131	1
35.875	-2.25	1	-0.239901	-0.427933	-0.0613381
35.875	-2	1	-0.29455	-0.502817	-0.112939
35.875	-1.75	1	-0.282371	-0.554679	-0.0538831
35.875	-1.5	1	-0.276663	-0.449226	-0.137755
35.875	-1.25	1	-0.696243	-0.769538	-0.640099
35.875	-1	1	-0.751607	-0.828487	-0.683588
35.875	-0.75	1	-0.622521	-0.746623	-0.52192
35.875	-0.5	1	-0.652226	-0.765027	-0.545746
35.875	-0.25	1	-0.780832	-0.85007	-0.709527
35.875	0	0
35.875	0.25	0				1
35.875	0.5	0				1
35.875	0.75	0
35.875	1	0				1
35.875	1.25	0				1
35.875	1.5	0				1
35.875	1.75	0				1
35.875	2	0				1
35.875	2.25	0				1
35.875	2.5	0				1
35.875	2.75	0				1
35.875	3	0				1
35.875	3.25	0				1
35.875	3.5	0				1
35.875	3.75	0				1
35.875	4	0				1
35.875	4.25	0				1
35.875	4.5	0				1
35.875	4.75	0				1
35.875	5	0
35.875	5.25	0
35.875	5.5	0
35.875	5.75	0
35.875	6	0
35.875	6.25	0				1
35.875	6.5	0
35.875	6.75	0
35.875	7	0
35.875	7.25	0
35.875	7.5	0
35.875	7.75	0
35.875	8	0
35.875	8.25	0
35.875	8.5	0
35.875	8.75	0
35.875	9	0
35.875	9.25	0
35.875	9.5	0
35.875	9.75	0
35.875	10	0
35.875	10.25	0
35.875	10.5	1	-0.826218	-0.917098	-0.781111
35.875	10.75	1	-0.765127	-0.861743	-0.703505
35.875	11	1	-0.751296	-0.87754	-0.65961
35.875	11.25	1	-0.815937	-0.855187	-0.785083
35.875	11.5	1	-0.815937	-0.855187	-0.785083
35.875	11.75	1	-0.804481	-0.89351	-0.756063
35.875	12	1	-0.804481	-0.89351	-0.756063
35.875	12.25	1	-0.760894	-0.898479	-0.686448
35.875	12.5	1	-0.788413	-0.935936	-0.712733
35.875	12.75	1	-0.766717	-0.89409	-0.671707
35.875	13	1	-0.788413	-0.935936	-0.712733
35.875	13.25	1	-0.788413	-0.935936	-0.712733
35.875	13.5	1	-0.766717	-0.89409	-0.671707
35.875	13.75	1	-0.752126	-0.875022	-0.661172
35.875	14	1	-0.788413	-0.935936	-0.712733
35.875	14.25	1	-0.752126	-0.875022	-0.661172
35.875	14.5	1	-0.760894	-0.898479	-0.686448
35.875	14.75	1	-0.799079	-0.941493	-0.714628
35.875	15	1	-0.807778	-0.94565	-0.703966
35.875	15.25	1	-0.807778	-0.94565	-0.703966
35.875	15.5	1	-0.807778	-0.94565	-0.703966
35.875	15.75	1	-0.762773	-0.88673	-0.676628
35.875	16	1	-0.697416	-0.807833	-0.563601
35.875	16.25	1	-0.670872	-0.778378	-0.535094
35.875	16.5	1	-0.620228	-0.741896	-0.516677
35.875	16.75	1	-0.762773	-0.88673	-0.676628
35.875	17	1	-0.799079	-0.941493	-0.714628
35.875	17.25	1	-0.779291	-0.920258	-0.675059
35.875	17.5	1	-0.694519	-0.811975	-0.593297
35.875	17.75	1	-0.682904	-0.799834	-0.5717
35.875	18	1	-0.694519	-0.811975	-0.593297
35.875	18.25	1	-0.682904	-0.799834	-0.5717
35.875	18.5	1	-0.62545	-0.737102	-0.520308
35.875	18.75	1	-0.710311	-0.817507	-0.600321
35.875	19	1	-0.60451	-0.742988	-0.48727
35.875	19.25	1	-0.62545	-0.737102	-0.520308
35.875	19.5	1	-0.669958	-0.789447	-0.566159
35.875	19.75	1	-0.578505	-0.707861	-0.445459
35.875	20	1	-0.669958	-0.789447	-0.566159
35.875	20.25	1	-0.520571	-0.644035	-0.393633
35.875	20.5	1	-0.578505	-0.707861	-0.445459
35.875	20.75	1	-0.578505	-0.707861	-0.445459
35.875	21	1	-0.578505	-0.707861	-0.445459
35.875	21.25	1	-0.578505	-0.707861	-0.445459
35.875	21.5	1	-0.556087	-0.67843	-0.435936
35.875	21.75	1	-0.492765	-0.647388	-0.355565
35.875	22	1	-0.520571	-0.644035	-0.393633
35.875	22.25	1	-0.492765	-0.647388	-0.355565
35.875	22.5	1	-0.457303	-0.603643	-0.316345
35.875	22.75	1	-0.457303	-0.603643	-0.316345
35.875	23	1	-0.36319	-0.511266	-0.222972
35.875	23.25	1	-0.36319	-0.511266	-0.222972
35.875	23.5	1	-0.457303	-0.603643	-0.316345
35.875	23.75	1	-0.457303	-0.603643	-0.316345
35.875	24	1	-0.327492	-0.474175	-0.20619
35.875	24.25	1	-0.40155	-0.517062	-0.299208
35.875	24.5	1	-0.388416	-0.506179	-0.274058
35.875	24.75	1	-0.499551	-0.61272	-0.397154
35.875	25	1	-0.616726	-0.73387	-0.508958
35.875	25.25	1	-0.544299	-0.675502	-0.440926
35.875	25.5	1	-0.544299	-0.675502	-0.440926
35.875	25.75	1	-0.447079	-0.596104	-0.336176
35.875	26	1	-0.529305	-0.650386	-0.418759
35.875	26.25	1	-0.447079	-0.596104	-0.336176
35.875	26.5	1	-0.544299	-0.675502	-0.440926
35.875	26.75	1	-0.544299	-0.675502	-0.440926
35.875	27	1	-0.599055	-0.731539	-0.49678
35.875	27.25	1	-0.558742	-0.686696	-0.449303
35.875	27.5	1	-0.508031	-0.640187	-0.37953
35.875	27.75	1	-0.547867	-0.701507	-0.415398
35.875	28	1	-0.501105	-0.67922	-0.370984
35.875	28.25	1	-0.293219	-0.539644	-0.110534
35.875	28.5	1	-0.25954	-0.491557	-0.0835674
35.875	28.75	1	-0.406813	-0.601777	-0.222435
35.875	29	1	-0.330094	-0.560482	-0.171999
35.875	29.25	1	-0.455519	-0.621195	-0.322785
35.875	29.5	1	-0.469453	-0.633679	-0.359536
35.875	29.75	1	-0.287559	-0.51947	-0.129459
35.875	30	1	-0.249265	-0.45971	-0.0673479
35.875	30.25	1	-0.185193	-0.431371	0.031074	1
35.875	30.5	1	-0.112174	-0.376969	0.112282	1
35.875	30.75	1	-0.191079	-0.36696	-0.0144788
35.875	31	1	-0.237519	-0.450009	-0.0246526
35.875	31.25	1	-0.123664	-0.401312	0.103904	1
35.875	31.5	1	0.0391892	-0.259012	0.30862	1
35.875	31.75	1	-0.0522052	-0.334712	0.174039	1
35.875	32	1	-0.300457	-0.55316	-0.116857
35.875	32.25	1	-0.341629	-0.566654	-0.162555
35.875	32.5	1	-0.341629	-0.566654	-0.162555
35.875	32.75	1	-0.229502	-0.494838	-0.0316096
35.875	33	1	-0.229502	-0.494838	-0.0316096
35.875	33.25	1	-0.229502	-0.494838	-0.0316096
35.875	33.5	1	-0.220699	-0.485953	-0.0403901
35.875	33.75	1	-0.136289	-0.387977	0.0701737	1
35.875	34	1	-0.136289	-0.387977	0.0701737	1
35.875	34.25	1	0.00995818	-0.227855	0.226154	1
35.875	34.5	1	0.111163	-0.118407	0.320846	1
35.875	34.75	1	-0.0244783	-0.302357	0.195065	1
36	-15	1	-0.0863894	-0.30699	0.111332	1
36	-14.75	1	-0.160594	-0.404636	0.0383672	1
36	-14.5	1	-0.265863	-0.475215	-0.094999
36	-14.25	1	-0.0863894	-0.30699	0.111332	1
36	-14	1	-0.232154	-0.46643	-0.0938844
36	-13.75	1	-0.332319	-0.570394	-0.16886
36	-13.5	1	-0.180505	-0.407045	-0.00599508
36	-13.25	1	-0.180505	-0.407045	-0.00599508
36	-13	1	-0.265479	-0.486588	-0.0965581
36	-12.75	1	-0.232154	-0.46643	-0.0938844
36	-12.5	1	-0.230816	-0.436323	-0.0535978
36	-12.25	1	-0.310868	-0.537476	-0.123556
36	-12	1	-0.332319	-0.570394	-0.16886
36	-11.75	1	-0.26351	-0.431785	-0.115908
36	-11.5	1	-0.162285	-0.298454	0.0242906	1
36	-11.25	1	-0.26351	-0.431785	-0.115908
36	-11	1	-0.153571	-0.318922	0.0109258	1
36	-10.75	1	-0.286829	-0.443082	-0.138407
36	-10.5	1	-0.306624	-0.459248	-0.180072
36	-10.25	1	-0.263146	-0.437199	-0.121876
36	-10	1	-0.364286	-0.511868	-0.220055
36	-9.75	1	-0.297791	-0.466172	-0.161704
36	-9.5	1	-0.235309	-0.39503	-0.105939
36	-9.25	1	-0.306786	-0.507221	-0.17113
36	-9	1	-0.109925	-0.30708	0.0554735	1
36	-8.75	1	-0.339795	-0.519037	-0.244416
36	-8.5	1	-0.109925	-0.30708	0.0554735	1
36	-8.25	1	-0.0580861	-0.243295	0.156327	1
36	-8	1	-0.276999	-0.456664	-0.0732782
36	-7.75	1	-0.109877	-0.384829	0.153947	1
36	-7.5	1	0.0367795	-0.259824	0.299872	1
36	-7.25	1	-0.0824445	-0.355688	0.186363	1
36	-7	1	0.00263653	-0.273623	0.234911	1
36	-6.75	1	0.00433911	-0.215792	0.267849	1
36	-6.5	1	0.0343901	-0.221552	0.328833	1
36	-6.25	1	0.129053	-0.0556221	0.349634	1
36	-6	1	0.0456674	-0.147097	0.301173	1
36	-5.75	1	-0.0822398	-0.348122	0.148297	1
36	-5.5	1	0.0592689	-0.177858	0.310765	1
36	-5.25	1	-0.0733277	-0.371278	0.181056	1
36	-5	1	-0.0959556	-0.279867	0.0919169	1
36	-4.75	1	-0.00226885	-0.16783	0.186243	1
36	-4.5	1	-0.248631	-0.428295	-0.104012
36	-4.25	1	-0.175282	-0.362726	0.00228489	1
36	-4	1	-0.1358	-0.329393	0.0570339	1
36	-3.75	1	0.0851401	-0.0947437	0.278988	1
36	-3.5	1	-0.374747	-0.524549	-0.2013
36	-3.25	1	-0.0891962	-0.292114	0.163311	1
36	-3	1	-0.329759	-0.461343	-0.174538
36	-2.75	1	-0.232601	-0.414044	-0.0586973
36	-2.5	1	-0.370929	-0.499521	-0.2454
36	-2.25	1	-0.370929	-0.499521	-0.2454
36	-2	1	-0.341146	-0.477844	-0.18956
36	-1.75	1	-0.343699	-0.589772	-0.169137
36	-1.5	1	-0.33494	-0.532526	-0.170462
36	-1.25	1	-0.351503	-0.541984	-0.189282
36	-1	1	-0.70631	-0.786628	-0.653686
36	-0.75	1	-0.56032	-0.691738	-0.465482
36	-0.5	1	-0.662959	-0.765918	-0.589515
36	-0.25	1	-0.701599	-0.79949	-0.623416
36	0	1	-0.467337	-0.638835	-0.327119
36	0.25	0				1
36	0.5	0				1
36	0.75	0
36	1	0
36	1.25	0				1
36	1.5	0				1
36	1.75	0				1
36	2	0				1
36	2.25	0				1
36	2.5	0				1
36	2.75	0				1
36	3	0				1
36	3.25	0				1
36	3.5	0				1
36	3.75	0				1
36	4	0				1
36	4.25	0				1
36	4.5	0				1
36	4.75	0
36	5	0
36	5.25	0
36	5.5	0
36	5.75	0
36	6	0
36	6.25	0				1
36	6.5	0				1
36	6.75	0
36	7	0
36	7.25	0
36	7.5	0
36	7.75	0
36	8	0
36	8.25	0
36	8.5	0
36	8.75	0
36	9	0
36	9.25	0
36	9.5	0
36	9.75	0
36	10	0
36	10.25	0
36	10.5	1	-0.781288	-0.863615	-0.723258
36	10.75	1	-0.808397	-0.90136	-0.749177
36	11	1	-0.760894	-0.898479	-0.686448
36	11.25	1	-0.832009	-0.925482	-0.780772
36	11.5	1	-0.835166	-0.888609	-0.80569
36	11.75	1	-0.804481	-0.89351	-0.756063
36	12	1	-0.788413	-0.935936	-0.712733
36	12.25	1	-0.788413	-0.935936	-0.712733
36	12.5	1	-0.788413	-0.935936	-0.712733
36	12.75	1	-0.766717	-0.89409	-0.671707
36	13	1	-0.788413	-0.935936	-0.712733
36	13.25	1	-0.766717	-0.89409	-0.671707
36	13.5	1	-0.788413	-0.935936	-0.712733
36	13.75	1	-0.788413	-0.935936	-0.712733
36	14	1	-0.788413	-0.935936	-0.712733
36	14.25	1	-0.788413	-0.935936	-0.712733
36	14.5	1	-0.797021	-0.93728	-0.710357
36	14.75	1	-0.807778	-0.94565	-0.703966
36	15	1	-0.807778	-0.94565	-0.703966
36	15.25	1	-0.779291	-0.920258	-0.675059
36	15.5	1	-0.807778	-0.94565	-0.703966
36	15.75	1	-0.807778	-0.94565	-0.703966
36	16	1	-0.586402	-0.713122	-0.467396
36	16.25	1	-0.698747	-0.81381	-0.60126
36	16.5	1	-0.738271	-0.873169	-0.657726
36	16.75	1	-0.799079	-0.941493	-0.714628
36	17	1	-0.738271	-0.873169	-0.657726
36	17.25	1	-0.694519	-0.811975	-0.593297
36	17.5	1	-0.721679	-0.833514	-0.622072
36	17.75	1	-0.721679	-0.833514	-0.622072
36	18	1	-0.710311	-0.817507	-0.600321
36	18.25	1	-0.710311	-0.817507	-0.600321
36	18.5	1	-0.60451	-0.742988	-0.48727
36	18.75	1	-0.60451	-0.742988	-0.48727
36	19	1	-0.60451	-0.742988	-0.48727
36	19.25	1	-0.682904	-0.799834	-0.5717
36	19.5	1	-0.669958	-0.789447	-0.566159
36	19.75	1	-0.697558	-0.818293	-0.583571
36	20	1	-0.520571	-0.644035	-0.393633
36	20.25	1	-0.520571	-0.644035	-0.393633
36	20.5	1	-0.578505	-0.707861	-0.445459
36	20.75	1	-0.578505	-0.707861	-0.445459
36	21	1	-0.578505	-0.707861	-0.445459
36	21.25	1	-0.578505	-0.707861	-0.445459
36	21.5	1	-0.492765	-0.647388	-0.355565
36	21.75	1	-0.492765	-0.647388	-0.355565
36	22	1	-0.556087	-0.67843	-0.435936
36	22.25	1	-0.556087	-0.67843	-0.435936
36	22.5	1	-0.519435	-0.646608	-0.397354
36	22.75	1	-0.520571	-0.644035	-0.393633
36	23	1	-0.520571	-0.644035	-0.393633
36	23.25	1	-0.36319	-0.511266	-0.222972
36	23.5	1	-0.457303	-0.603643	-0.316345
36	23.75	1	-0.520571	-0.644035	-0.393633
36	24	1	-0.487399	-0.604481	-0.359836
36	24.25	1	-0.40155	-0.517062	-0.299208
36	24.5	1	-0.393695	-0.508583	-0.274213
36	24.75	1	-0.40155	-0.517062	-0.299208
36	25	1	-0.635024	-0.755067	-0.545648
36	25.25	1	-0.544299	-0.675502	-0.440926
36	25.5	1	-0.544299	-0.675502	-0.440926
36	25.75	1	-0.544299	-0.675502	-0.440926
36	26	1	-0.447079	-0.596104	-0.336176
36	26.25	1	-0.544299	-0.675502	-0.440926
36	26.5	1	-0.544299	-0.675502	-0.440926
36	26.75	1	-0.544299	-0.675502	-0.440926
36	27	1	-0.508031	-0.640187	-0.37953
36	27.25	1	-0.599055	-0.731539	-0.49678
36	27.5	1	-0.540546	-0.679445	-0.423923
36	27.75	1	-0.577266	-0.711148	-0.462393
36	28	1	-0.470739	-0.696473	-0.29636
36	28.25	1	-0.201983	-0.441153	-0.0056596
36	28.5	1	-0.25954	-0.491557	-0.0835674
36	28.75	1	-0.230165	-0.467765	-0.0364252
36	29	1	-0.416742	-0.581207	-0.287043
36	29.25	1	-0.532222	-0.658235	-0.438343
36	29.5	1	-0.369965	-0.608869	-0.198034
36	29.75	1	-0.206385	-0.475724	-0.0305028
36	30	1	-0.208729	-0.418235	-0.0325709
36	30.25	1	-0.0839039	-0.341236	0.140158	1
36	30.5	1	-0.214216	-0.396891	-0.0218885
36	30.75	1	-0.303907	-0.514403	-0.112446
36	31	1	-0.271118	-0.442115	-0.103615
36	31.25	1	-0.165164	-0.441219	0.0622563	1
36	31.5	1	-0.025475	-0.289034	0.198988	1
36	31.75	1	-0.202867	-0.457094	0.00465844	1
36	32	1	-0.300457	-0.55316	-0.116857
36	32.25	1	-0.24405	-0.479467	-0.0525259
36	32.5	0
36	32.75	0
36	33	1	-0.165164	-0.441219	0.0622563	1
36	33.25	1	-0.355337	-0.568814	-0.167561
36	33.5	1	-0.197511	-0.365829	-0.0220372
36	33.75	1	-0.100405	-0.32385	0.0932402	1
36	34	1	-0.0891302	-0.306753	0.100225	1
36	34.25	1	0.0692161	-0.184178	0.287909	1
36	34.5	1	0.106702	-0.185123	0.387171	1
36	34.75	1	-0.117352	-0.348308	0.102053	1
36.125	-15	1	-0.265863	-0.475215	-0.094999
36.125	-14.75	1	-0.192898	-0.417061	-0.0272436
36.125	-14.5	1	-0.304757	-0.523606	-0.149482
36.125	-14.25	1	-0.177426	-0.399982	0.0079655	1
36.125	-14	1	-0.10463	-0.346949	0.101674	1
36.125	-13.75	1	-0.149902	-0.341881	0.0261858	1
36.125	-13.5	1	-0.180505	-0.407045	-0.00599508
36.125	-13.25	1	-0.180505	-0.407045	-0.00599508
36.125	-13	1	-0.180505	-0.407045	-0.00599508
36.125	-12.75	1	-0.143793	-0.339535	0.00347121	1
36.125	-12.5	1	-0.332319	-0.570394	-0.16886
36.125	-12.25	1	-0.21604	-0.401801	-0.0535824
36.125	-12	1	-0.332319	-0.570394	-0.16886
36.125	-11.75	1	-0.244033	-0.404618	-0.0653418
36.125	-11.5	1	-0.226079	-0.418602	-0.0725969
36.125	-11.25	1	-0.245537	-0.423574	-0.115118
36.125	-11	1	-0.254338	-0.406894	-0.134087
36.125	-10.75	1	-0.303364	-0.450379	-0.176688
36.125	-10.5	1	-0.286829	-0.443082	-0.138407
36.125	-10.25	1	-0.286829	-0.443082	-0.138407
36.125	-10	1	-0.260605	-0.417836	-0.0917454
36.125	-9.75	1	-0.33653	-0.516501	-0.210754
36.125	-9.5	1	-0.308184	-0.483456	-0.190374
36.125	-9.25	1	-0.308184	-0.483456	-0.190374
36.125	-9	1	-0.221875	-0.399062	-0.0834108
36.125	-8.75	1	-0.240485	-0.403916	-0.0945928
36.125	-8.5	1	-0.0412563	-0.231231	0.11016	1
36.125	-8.25	1	-0.163175	-0.364302	0.0387519	1
36.125	-8	1	-0.288662	-0.477153	-0.0880056
36.125	-7.75	1	-0.147946	-0.365282	0.0551283	1
36.125	-7.5	1	-0.0218845	-0.301472	0.271141	1
36.125	-7.25	1	-0.0824445	-0.355688	0.186363	1
36.125	-7	1	-0.0244318	-0.291177	0.216204	1
36.125	-6.75	1	-0.0251875	-0.253961	0.237136	1
36.125	-6.5	1	-0.0251875	-0.253961	0.237136	1
36.125	-6.25	1	0.00433911	-0.215792	0.267849	1
36.125	-6	1	0.0456674	-0.147097	0.301173	1
36.125	-5.75	1	0.0641669	-0.236872	0.329888	1
36.125	-5.5	1	-0.0432955	-0.330281	0.219818	1
36.125	-5.25	1	-0.0251875	-0.253961	0.237136	1
36.125	-5	1	-0.204088	-0.366637	0.0160395	1
36.125	-4.75	1	-0.1358	-0.329393	0.0570339	1
36.125	-4.5	1	-0.1358	-0.329393	0.0570339	1
36.125	-4.25	1	-0.290509	-0.458109	-0.142321
36.125	-4	1	-0.0793724	-0.251703	0.126774	1
36.125	-3.75	1	0.0967177	-0.09116	0.288586	1
36.125	-3.5	1	-0.110785	-0.336237	0.0982999	1
36.125	-3.25	1	-0.0572223	-0.2485	0.107529	1
36.125	-3	1	-0.264697	-0.408365	-0.12225
36.125	-2.75	1	-0.370929	-0.499521	-0.2454
36.125	-2.5	1	-0.370929	-0.499521	-0.2454
36.125	-2.25	1	-0.370929	-0.499521	-0.2454
36.125	-2	1	-0.329759	-0.461343	-0.174538
36.125	-1.75	1	-0.404636	-0.537814	-0.270901
36.125	-1.5	1	-0.343699	-0.589772	-0.169137
36.125	-1.25	1	-0.27307	-0.567185	-0.0488229
36.125	-1	1	-0.329464	-0.521053	-0.167838
36.125	-0.75	1	-0.230773	-0.516109	0.00400237	1
36.125	-0.5	1	-0.525876	-0.685812	-0.398874
36.125	-0.25	1	-0.478466	-0.63346	-0.353043
36.125	0	1	-0.478466	-0.63346	-0.353043
36.125	0.25	1	-0.429058	-0.623899	-0.264828
36.125	0.5	0				1
36.125	0.75	0
36.125	1	0
36.125	1.25	0				1
36.125	1.5	0				1
36.125	1.75	0				1
36.125	2	0				1
36.125	2.25	0
36.125	2.5	0				1
36.125	2.75	0				1
36.125	3	0				1
36.125	3.25	0				1
36.125	3.5	0				1
36.125	3.75	0				1
36.125	4	0				1
36.125	4.25	0				1
36.125	4.5	0				1
36.125	4.75	0				1
36.125	5	0
36.125	5.25	0
36.125	5.5	0
36.125	5.75	0
36.125	6	0
36.125	6.25	0
36.125	6.5	0
36.125	6.75	0
36.125	7	0
36.125	7.25	0
36.125	7.5	0
36.125	7.75	0
36.125	8	0
36.125	8.25	0
36.125	8.5	0
36.125	8.75	0
36.125	9	0
36.125	9.25	0
36.125	9.5	0
36.125	9.75	0
36.125	10	0
36.125	10.25	0
36.125	10.5	1	-0.808397	-0.90136	-0.749177
36.125	10.75	1	-0.808397	-0.90136	-0.749177
36.125	11	1	-0.826218	-0.917098	-0.781111
36.125	11.25	1	-0.817358	-0.912078	-0.765371
36.125	11.5	1	-0.841024	-0.940453	-0.791711
36.125	11.75	1	-0.832009	-0.925482	-0.780772
36.125	12	1	-0.832009	-0.925482	-0.780772
36.125	12.25	1	-0.832009	-0.925482	-0.780772
36.125	12.5	1	-0.788413	-0.935936	-0.712733
36.125	12.75	1	-0.766717	-0.89409	-0.671707
36.125	13	1	-0.766717	-0.89409	-0.671707
36.125	13.25	1	-0.766717	-0.89409	-0.671707
36.125	13.5	1	-0.788413	-0.935936	-0.712733
36.125	13.75	1	-0.788413	-0.935936	-0.712733
36.125	14	1	-0.788413	-0.935936	-0.712733
36.125	14.25	1	-0.797021	-0.93728	-0.710357
36.125	14.5	1	-0.747797	-0.882208	-0.677407
36.125	14.75	1	-0.747797	-0.882208	-0.677407
36.125	15	1	-0.779609	-0.908368	-0.685169
36.125	15.25	1	-0.779609	-0.908368	-0.685169
36.125	15.5	1	-0.797021	-0.93728	-0.710357
36.125	15.75	1	-0.760894	-0.898479	-0.686448
36.125	16	1	-0.657279	-0.74485	-0.578195
36.125	16.25	1	-0.721679	-0.833514	-0.622072
36.125	16.5	1	-0.685551	-0.798098	-0.594812
36.125	16.75	1	-0.779609	-0.908368	-0.685169
36.125	17	1	-0.799079	-0.941493	-0.714628
36.125	17.25	1	-0.694519	-0.811975	-0.593297
36.125	17.5	1	-0.694519	-0.811975	-0.593297
36.125	17.75	1	-0.721679	-0.833514	-0.622072
36.125	18	1	-0.682904	-0.799834	-0.5717
36.125	18.25	1	-0.682904	-0.799834	-0.5717
36.125	18.5	1	-0.710311	-0.817507	-0.600321
36.125	18.75	1	-0.632641	-0.763457	-0.515157
36.125	19	1	-0.682904	-0.799834	-0.5717
36.125	19.25	1	-0.682904	-0.799834	-0.5717
36.125	19.5	1	-0.669958	-0.789447	-0.566159
36.125	19.75	1	-0.607256	-0.734479	-0.481947
36.125	20	1	-0.578505	-0.707861	-0.445459
36.125	20.25	1	-0.578505	-0.707861	-0.445459
36.125	20.5	1	-0.578505	-0.707861	-0.445459
36.125	20.75	1	-0.596103	-0.731296	-0.461383
36.125	21	1	-0.578505	-0.707861	-0.445459
36.125	21.25	1	-0.614599	-0.729237	-0.509461
36.125	21.5	1	-0.492765	-0.647388	-0.355565
36.125	21.75	1	-0.556087	-0.67843	-0.435936
36.125	22	1	-0.556087	-0.67843	-0.435936
36.125	22.25	1	-0.556087	-0.67843	-0.435936
36.125	22.5	1	-0.519435	-0.646608	-0.397354
36.125	22.75	1	-0.478671	-0.638428	-0.340341
36.125	23	1	-0.520571	-0.644035	-0.393633
36.125	23.25	1	-0.456323	-0.628334	-0.308467
36.125	23.5	1	-0.499551	-0.61272	-0.397154
36.125	23.75	1	-0.341159	-0.498454	-0.183045
36.125	24	1	-0.487399	-0.604481	-0.359836
36.125	24.25	1	-0.499551	-0.61272	-0.397154
36.125	24.5	1	-0.499551	-0.61272	-0.397154
36.125	24.75	1	-0.499551	-0.61272	-0.397154
36.125	25	1	-0.635024	-0.755067	-0.545648
36.125	25.25	1	-0.635024	-0.755067	-0.545648
36.125	25.5	1	-0.544299	-0.675502	-0.440926
36.125	25.75	1	-0.544299	-0.675502	-0.440926
36.125	26	1	-0.635024	-0.755067	-0.545648
36.125	26.25	1	-0.544299	-0.675502	-0.440926
36.125	26.5	1	-0.544299	-0.675502	-0.440926
36.125	26.75	1	-0.508031	-0.640187	-0.37953
36.125	27	1	-0.508031	-0.640187	-0.37953
36.125	27.25	1	-0.540546	-0.679445	-0.423923
36.125	27.5	1	-0.441471	-0.629561	-0.285783
36.125	27.75	1	-0.529305	-0.650386	-0.418759
36.125	28	1	-0.389234	-0.563868	-0.227559
36.125	28.25	1	-0.172814	-0.418011	0.0381165	1
36.125	28.5	1	-0.156308	-0.404871	0.00920343	1
36.125	28.75	1	-0.172814	-0.418011	0.0381165	1
36.125	29	1	-0.253471	-0.499407	-0.0813258
36.125	29.25	1	-0.577491	-0.742189	-0.484673
36.125	29.5	1	-0.589107	-0.757809	-0.488792
36.125	29.75	1	-0.357819	-0.565912	-0.185047
36.125	30	1	-0.225523	-0.474596	-0.0282313
36.125	30.25	1	-0.145464	-0.389955	0.0720596	1
36.125	30.5	1	-0.256876	-0.429162	-0.0739453
36.125	30.75	1	-0.263194	-0.424521	-0.0779417
36.125	31	1	-0.2576	-0.440822	-0.0860055
36.125	31.25	1	-0.220038	-0.409968	-0.00593878
36.125	31.5	1	-0.136258	-0.391174	0.0806708	1
36.125	31.75	1	-0.1312	-0.395294	0.0769356	1
36.125	32	1	-0.1475	-0.393375	0.0673463	1
36.125	32.25	0
36.125	32.5	0
36.125	32.75	0
36.125	33	0
36.125	33.25	0				1
36.125	33.5	1	-0.162267	-0.349403	0.0304895	1
36.125	33.75	1	-0.0891302	-0.306753	0.100225	1
36.125	34	1	-0.100405	-0.32385	0.0932402	1
36.125	34.25	1	-0.0895465	-0.285702	0.103587	1
36.125	34.5	1	0.0967513	-0.103246	0.302784	1
[truncated: 44,601 more rows]

## Sheet: Panel_f_SAOI
Latitude	Longitude	mask	Spearman_R_mean	Spearman_R_25th	Spearman_R_75th	sign_uncertain_white_overlay
35	-15	1	-0.164104	-0.409088	0.0130919	1
35	-14.75	1	-0.287276	-0.507286	-0.111769
35	-14.5	1	-0.0937388	-0.370651	0.115516	1
35	-14.25	1	-0.115536	-0.379081	0.0600258	1
35	-14	1	-0.24229	-0.491312	-0.0457231
35	-13.75	1	-0.287276	-0.507286	-0.111769
35	-13.5	1	-0.159412	-0.428552	0.0519962	1
35	-13.25	1	-0.171643	-0.4527	0.027068	1
35	-13	1	-0.231535	-0.456754	-0.0271622
35	-12.75	1	-0.203872	-0.502557	0.0518572	1
35	-12.5	1	-0.266591	-0.536036	-0.067389
35	-12.25	1	-0.30547	-0.534402	-0.0970947
35	-12	1	-0.385611	-0.59011	-0.226877
35	-11.75	1	-0.30547	-0.534402	-0.0970947
35	-11.5	1	-0.3266	-0.589644	-0.150863
35	-11.25	1	-0.3266	-0.589644	-0.150863
35	-11	1	-0.485241	-0.691082	-0.369594
35	-10.75	1	-0.446614	-0.656846	-0.309275
35	-10.5	1	-0.517062	-0.713502	-0.3968
35	-10.25	1	-0.667978	-0.801245	-0.560751
35	-10	1	-0.391268	-0.609964	-0.235358
35	-9.75	1	-0.455472	-0.617587	-0.324309
35	-9.5	1	-0.544789	-0.716119	-0.429692
35	-9.25	1	-0.544789	-0.716119	-0.429692
35	-9	1	-0.541632	-0.736578	-0.39083
35	-8.75	1	-0.476187	-0.713002	-0.292315
35	-8.5	1	-0.415128	-0.658555	-0.244169
35	-8.25	1	-0.467396	-0.660659	-0.317974
35	-8	1	-0.352785	-0.535091	-0.182964
35	-7.75	1	-0.32983	-0.517282	-0.17015
35	-7.5	1	-0.374056	-0.520536	-0.22808
35	-7.25	1	-0.494334	-0.634128	-0.395146
35	-7	1	-0.454214	-0.616265	-0.319828
35	-6.75	1	-0.627121	-0.751162	-0.535355
35	-6.5	1	-0.734549	-0.793132	-0.680677
35	-6.25	0
35	-6	0
35	-5.75	0
35	-5.5	0
35	-5.25	0
35	-5	0
35	-4.75	0
35	-4.5	0
35	-4.25	0
35	-4	0
35	-3.75	0
35	-3.5	0
35	-3.25	0
35	-3	0
35	-2.75	0				1
35	-2.5	0				1
35	-2.25	0				1
35	-2	0				1
35	-1.75	0				1
35	-1.5	0				1
35	-1.25	0				1
35	-1	0				1
35	-0.75	0				1
35	-0.5	0				1
35	-0.25	0				1
35	0	0
35	0.25	0
35	0.5	0
35	0.75	0
35	1	0
35	1.25	0
35	1.5	0
35	1.75	0
35	2	0
35	2.25	0
35	2.5	0
35	2.75	0
35	3	0
35	3.25	0
35	3.5	0
35	3.75	0				1
35	4	0				1
35	4.25	0
35	4.5	0
35	4.75	0				1
35	5	0				1
35	5.25	0				1
35	5.5	0				1
35	5.75	0
35	6	0
35	6.25	0
35	6.5	0
35	6.75	0				1
35	7	0
35	7.25	0
35	7.5	0
35	7.75	0				1
35	8	0
35	8.25	0
35	8.5	0
35	8.75	0
35	9	0
35	9.25	0
35	9.5	0
35	9.75	0
35	10	0
35	10.25	0
35	10.5	0
35	10.75	0
35	11	1	0.56047	0.485919	0.700828
35	11.25	1	0.359601	0.244128	0.516753
35	11.5	1	0.413134	0.301397	0.59503
35	11.75	1	0.399639	0.288769	0.61185
35	12	1	0.370979	0.270377	0.553441
35	12.25	1	0.370979	0.270377	0.553441
35	12.5	1	0.370979	0.270377	0.553441
35	12.75	1	0.199771	0.0417963	0.387177
35	13	1	0.199771	0.0417963	0.387177
35	13.25	1	0.199771	0.0417963	0.387177
35	13.5	1	0.14658	0.00479626	0.331998
35	13.75	1	0.264345	0.128723	0.467609
35	14	1	0.199771	0.0417963	0.387177
35	14.25	1	0.199771	0.0417963	0.387177
35	14.5	1	0.14658	0.00479626	0.331998
35	14.75	1	0.319515	0.179176	0.545698
35	15	1	0.319515	0.179176	0.545698
35	15.25	1	0.35306	0.233983	0.556284
35	15.5	1	0.35306	0.233983	0.556284
35	15.75	1	0.44681	0.388695	0.585219
35	16	1	0.49161	0.417969	0.608717
35	16.25	1	0.191012	0.0657631	0.374674
35	16.5	1	0.36741	0.256976	0.535794
35	16.75	1	0.329944	0.207252	0.505351
35	17	1	0.289795	0.155748	0.486051
35	17.25	1	0.361847	0.249725	0.526663
35	17.5	1	0.225172	0.0793756	0.394083
35	17.75	1	0.329944	0.207252	0.505351
35	18	1	0.191012	0.0657631	0.374674
35	18.25	1	0.289795	0.155748	0.486051
35	18.5	1	0.289795	0.155748	0.486051
35	18.75	1	0.289795	0.155748	0.486051
35	19	1	0.289795	0.155748	0.486051
35	19.25	1	0.289781	0.136607	0.467037
35	19.5	1	0.3608	0.236202	0.532058
35	19.75	1	0.350913	0.235894	0.507124
35	20	1	0.350913	0.235894	0.507124
35	20.25	1	0.336931	0.205121	0.526359
35	20.5	1	0.283975	0.13117	0.470444
35	20.75	1	0.283975	0.13117	0.470444
35	21	1	0.169469	0.0343784	0.350493
35	21.25	1	0.163444	0.0309536	0.333377
35	21.5	1	0.221695	0.0954653	0.37127
35	21.75	1	0.208824	0.0758886	0.358262
35	22	1	0.208824	0.0758886	0.358262
35	22.25	1	0.220465	0.0815898	0.36237
35	22.5	1	0.154578	0.00148744	0.299673
35	22.75	1	0.208824	0.0758886	0.358262
35	23	1	-0.167369	-0.393436	0.0279707	1
35	23.25	1	-0.00127709	-0.194807	0.218498	1
35	23.5	1	-0.105278	-0.296932	0.111886	1
35	23.75	1	0.0579641	-0.102123	0.279101	1
35	24	1	0.167632	0.0337812	0.346996
35	24.25	1	0.0446739	-0.16225	0.323089	1
35	24.5	1	0.0520379	-0.143332	0.320509	1
35	24.75	1	0.13782	-0.00992098	0.311394	1
35	25	1	0.110666	-0.0502899	0.307415	1
35	25.25	1	0.0951108	-0.063931	0.295852	1
35	25.5	1	0.0951108	-0.063931	0.295852	1
35	25.75	1	0.0726788	-0.0425758	0.263391	1
35	26	1	0.0649387	-0.0373979	0.270993	1
35	26.25	1	0.0992834	-0.0167869	0.293117	1
35	26.5	1	0.0876415	-0.0626107	0.278574	1
35	26.75	1	0.187433	0.0525308	0.370136
35	27	1	0.116705	-0.0179222	0.306826	1
35	27.25	1	0.0937192	-0.0660985	0.276414	1
35	27.5	1	0.116705	-0.0179222	0.306826	1
35	27.75	1	0.169473	0.0187275	0.336458
35	28	1	0.193134	0.0536709	0.352906
35	28.25	1	0.187433	0.0525308	0.370136
35	28.5	1	0.235742	0.0954064	0.418924
35	28.75	1	0.127561	-0.0429064	0.316566	1
35	29	1	0.236601	0.0535931	0.437497
35	29.25	1	0.0546092	-0.128864	0.272258	1
35	29.5	1	0.141061	-0.0603297	0.343061	1
35	29.75	1	0.342049	0.188782	0.51795
35	30	1	0.398066	0.255	0.591446
35	30.25	1	0.37671	0.230958	0.572729
35	30.5	1	0.264886	0.113833	0.477613
35	30.75	1	0.424127	0.280339	0.61443
35	31	1	0.314486	0.138213	0.536902
35	31.25	1	0.254979	0.0411548	0.464133
35	31.5	1	0.492215	0.398614	0.667303
35	31.75	1	0.30917	0.19516	0.461777
35	32	1	0.386475	0.279003	0.566299
35	32.25	1	0.472057	0.369656	0.638883
35	32.5	1	0.388142	0.26447	0.56976
35	32.75	0				1
35	33	0				1
35	33.25	0				1
35	33.5	0
35	33.75	0
35	34	1	0.293186	0.0676813	0.523578
35	34.25	1	0.0237417	-0.137022	0.233691	1
35	34.5	1	0.0254163	-0.139855	0.185367	1
35	34.75	1	0.0205362	-0.141192	0.194766	1
35.125	-15	1	-0.203299	-0.436948	0.00688262	1
35.125	-14.75	1	-0.122101	-0.384457	0.0828535	1
35.125	-14.5	1	-0.137784	-0.422335	0.0687331	1
35.125	-14.25	1	-0.26861	-0.496423	-0.105275
35.125	-14	1	-0.178924	-0.441442	0.00942576	1
35.125	-13.75	1	-0.269764	-0.529366	-0.0626156
35.125	-13.5	1	-0.186768	-0.451032	0.0123271	1
35.125	-13.25	1	-0.245483	-0.492861	-0.0459056
35.125	-13	1	-0.28445	-0.510852	-0.0948815
35.125	-12.75	1	-0.301297	-0.553627	-0.0869435
35.125	-12.5	1	-0.220724	-0.465187	-0.0270735
35.125	-12.25	1	-0.277254	-0.501739	-0.0834541
35.125	-12	1	-0.30547	-0.534402	-0.0970947
35.125	-11.75	1	-0.243481	-0.521441	-0.037163
35.125	-11.5	1	-0.38764	-0.617986	-0.244935
35.125	-11.25	1	-0.343153	-0.606973	-0.168418
35.125	-11	1	-0.457745	-0.659013	-0.321081
35.125	-10.75	1	-0.485241	-0.691082	-0.369594
35.125	-10.5	1	-0.514307	-0.717453	-0.378783
35.125	-10.25	1	-0.446842	-0.663009	-0.296067
35.125	-10	1	-0.477021	-0.697241	-0.345508
35.125	-9.75	1	-0.458098	-0.664697	-0.30082
35.125	-9.5	1	-0.483118	-0.690006	-0.30781
35.125	-9.25	1	-0.601718	-0.724449	-0.518547
35.125	-9	1	-0.483118	-0.690006	-0.30781
35.125	-8.75	1	-0.405556	-0.641994	-0.201408
35.125	-8.5	1	-0.412516	-0.589973	-0.245566
35.125	-8.25	1	-0.415128	-0.658555	-0.244169
35.125	-8	1	-0.406059	-0.636898	-0.22084
35.125	-7.75	1	-0.406059	-0.636898	-0.22084
35.125	-7.5	1	-0.449991	-0.641956	-0.295825
35.125	-7.25	1	-0.494334	-0.634128	-0.395146
35.125	-7	1	-0.454214	-0.616265	-0.319828
35.125	-6.75	1	-0.517911	-0.681835	-0.413193
35.125	-6.5	1	-0.517911	-0.681835	-0.413193
35.125	-6.25	0
35.125	-6	0
35.125	-5.75	0
35.125	-5.5	0
35.125	-5.25	0
35.125	-5	0
35.125	-4.75	0
35.125	-4.5	0
35.125	-4.25	0
35.125	-4	0
35.125	-3.75	0
35.125	-3.5	0
35.125	-3.25	0
35.125	-3	0				1
35.125	-2.75	1	-0.0393819	-0.237732	0.169193	1
35.125	-2.5	1	0.201882	0.0652103	0.427679
35.125	-2.25	1	0.0462222	-0.118816	0.264224	1
35.125	-2	1	0.0255204	-0.162099	0.242591	1
35.125	-1.75	0
35.125	-1.5	0				1
35.125	-1.25	0
35.125	-1	0				1
35.125	-0.75	0				1
35.125	-0.5	0				1
35.125	-0.25	0				1
35.125	0	0				1
35.125	0.25	0				1
35.125	0.5	0
35.125	0.75	0				1
35.125	1	0
35.125	1.25	0
35.125	1.5	0
35.125	1.75	0
35.125	2	0
35.125	2.25	0
35.125	2.5	0				1
35.125	2.75	0
35.125	3	0
35.125	3.25	0
35.125	3.5	0
35.125	3.75	0
35.125	4	0				1
35.125	4.25	0
35.125	4.5	0				1
35.125	4.75	0				1
35.125	5	0				1
35.125	5.25	0				1
35.125	5.5	0				1
35.125	5.75	0				1
35.125	6	0
35.125	6.25	0				1
35.125	6.5	0
35.125	6.75	0
35.125	7	0
35.125	7.25	0
35.125	7.5	0				1
35.125	7.75	0
35.125	8	0
35.125	8.25	0
35.125	8.5	0
35.125	8.75	0
35.125	9	0
35.125	9.25	0
35.125	9.5	0
35.125	9.75	0
35.125	10	0
35.125	10.25	0
35.125	10.5	0
35.125	10.75	0
35.125	11	1	0.497463	0.367783	0.682714
35.125	11.25	1	0.387227	0.238934	0.590059
35.125	11.5	1	0.400917	0.282746	0.572584
35.125	11.75	1	0.312582	0.179681	0.525832
35.125	12	1	0.370979	0.270377	0.553441
35.125	12.25	1	0.323648	0.217898	0.486516
35.125	12.5	1	0.264345	0.128723	0.467609
35.125	12.75	1	0.264345	0.128723	0.467609
35.125	13	1	0.199771	0.0417963	0.387177
35.125	13.25	1	0.199771	0.0417963	0.387177
35.125	13.5	1	0.264345	0.128723	0.467609
35.125	13.75	1	0.199771	0.0417963	0.387177
35.125	14	1	0.288324	0.139353	0.504184
35.125	14.25	1	0.288324	0.139353	0.504184
35.125	14.5	1	0.319515	0.179176	0.545698
35.125	14.75	1	0.319515	0.179176	0.545698
35.125	15	1	0.226613	0.0722247	0.455108
35.125	15.25	1	0.40818	0.279142	0.619211
35.125	15.5	1	0.40818	0.279142	0.619211
35.125	15.75	1	0.264331	0.119907	0.488838
35.125	16	1	0.475128	0.397787	0.640493
35.125	16.25	1	0.199771	0.0417963	0.387177
35.125	16.5	1	0.329944	0.207252	0.505351
35.125	16.75	1	0.439558	0.345566	0.583096
35.125	17	1	0.361847	0.249725	0.526663
35.125	17.25	1	0.329944	0.207252	0.505351
35.125	17.5	1	0.191012	0.0657631	0.374674
35.125	17.75	1	0.329944	0.207252	0.505351
35.125	18	1	0.361847	0.249725	0.526663
35.125	18.25	1	0.289795	0.155748	0.486051
35.125	18.5	1	0.289795	0.155748	0.486051
35.125	18.75	1	0.361847	0.249725	0.526663
35.125	19	1	0.361847	0.249725	0.526663
35.125	19.25	1	0.289781	0.136607	0.467037
35.125	19.5	1	0.260814	0.12698	0.432915
35.125	19.75	1	0.350913	0.235894	0.507124
35.125	20	1	0.319117	0.1832	0.492099
35.125	20.25	1	0.241082	0.127688	0.414489
35.125	20.5	1	0.252174	0.144582	0.415353
35.125	20.75	1	0.252174	0.144582	0.415353
35.125	21	1	0.18563	0.0579902	0.37028
35.125	21.25	1	0.133378	0.0112511	0.294536
35.125	21.5	1	0.221695	0.0954653	0.37127
35.125	21.75	1	0.208824	0.0758886	0.358262
35.125	22	1	0.220465	0.0815898	0.36237
35.125	22.25	1	0.0389471	-0.140042	0.209326	1
35.125	22.5	1	0.155294	0.00994869	0.323201
35.125	22.75	1	0.155294	0.00994869	0.323201
35.125	23	1	-0.0306941	-0.196208	0.199608	1
35.125	23.25	1	-0.0306941	-0.196208	0.199608	1
35.125	23.5	1	-0.0961735	-0.271602	0.0878718	1
35.125	23.75	1	0.153817	0.0105732	0.34669
35.125	24	1	0.0113328	-0.175073	0.245707	1
35.125	24.25	1	0.137746	-0.0563695	0.367914	1
35.125	24.5	1	0.0446739	-0.16225	0.323089	1
35.125	24.75	1	0.0578871	-0.0961328	0.258444	1
35.125	25	1	0.124178	-0.0287182	0.311114	1
35.125	25.25	1	0.0661485	-0.0676348	0.255009	1
35.125	25.5	1	0.135983	0.00313385	0.280423
35.125	25.75	1	0.17782	0.0218089	0.366183
35.125	26	1	0.0775592	-0.0577589	0.276843	1
35.125	26.25	1	0.156057	0.0667632	0.341015
35.125	26.5	1	0.182826	0.0809508	0.371171
35.125	26.75	1	0.116705	-0.0179222	0.306826	1
35.125	27	1	0.116705	-0.0179222	0.306826	1
35.125	27.25	1	0.187433	0.0525308	0.370136
35.125	27.5	1	0.0735115	-0.0931174	0.252356	1
35.125	27.75	1	0.175943	0.0420751	0.348209
35.125	28	1	0.187433	0.0525308	0.370136
35.125	28.25	1	0.156732	0.0204117	0.326586
35.125	28.5	1	0.235742	0.0954064	0.418924
35.125	28.75	1	0.235742	0.0954064	0.418924
35.125	29	1	0.0746525	-0.12806	0.295018	1
35.125	29.25	1	0.141061	-0.0603297	0.343061	1
35.125	29.5	1	0.141061	-0.0603297	0.343061	1
35.125	29.75	1	0.435866	0.299732	0.625357
35.125	30	1	0.413703	0.278088	0.623898
35.125	30.25	1	0.376189	0.195942	0.605695
35.125	30.5	1	0.376189	0.195942	0.605695
35.125	30.75	1	0.37671	0.230958	0.572729
35.125	31	1	0.364179	0.212007	0.568492
35.125	31.25	1	0.518008	0.412758	0.674703
35.125	31.5	1	0.326387	0.126367	0.545984
35.125	31.75	1	0.518296	0.42458	0.686428
35.125	32	1	0.468806	0.378601	0.63808
35.125	32.25	1	0.472057	0.369656	0.638883
35.125	32.5	1	0.430505	0.308171	0.603984
35.125	32.75	1	0.554829	0.449001	0.690411
35.125	33	0
35.125	33.25	0
35.125	33.5	0
35.125	33.75	0
35.125	34	1	0.355027	0.257344	0.511996
35.125	34.25	1	0.127935	-0.0102526	0.324019	1
35.125	34.5	1	0.127935	-0.0102526	0.324019	1
35.125	34.75	1	0.235451	0.112658	0.411236
35.25	-15	1	-0.32534	-0.534585	-0.16774
35.25	-14.75	1	-0.0593485	-0.329696	0.159895	1
35.25	-14.5	1	-0.269675	-0.540879	-0.0971249
35.25	-14.25	1	-0.284951	-0.507094	-0.133949
35.25	-14	1	-0.24229	-0.491312	-0.0457231
35.25	-13.75	1	-0.269764	-0.529366	-0.0626156
35.25	-13.5	1	-0.269764	-0.529366	-0.0626156
35.25	-13.25	1	-0.260142	-0.498942	-0.0566061
35.25	-13	1	-0.245483	-0.492861	-0.0459056
35.25	-12.75	1	-0.256257	-0.491821	-0.034165
35.25	-12.5	1	-0.14584	-0.39825	0.0607195	1
35.25	-12.25	1	-0.266591	-0.536036	-0.067389
35.25	-12	1	-0.220724	-0.465187	-0.0270735
35.25	-11.75	1	-0.266591	-0.536036	-0.067389
35.25	-11.5	1	-0.403658	-0.636385	-0.265531
35.25	-11.25	1	-0.3266	-0.589644	-0.150863
35.25	-11	1	-0.376237	-0.6161	-0.218757
35.25	-10.75	1	-0.387598	-0.625811	-0.222585
35.25	-10.5	1	-0.387598	-0.625811	-0.222585
35.25	-10.25	1	-0.463405	-0.66685	-0.325505
35.25	-10	1	-0.47562	-0.70094	-0.354884
35.25	-9.75	1	-0.508254	-0.743194	-0.355854
35.25	-9.5	1	-0.541632	-0.736578	-0.39083
35.25	-9.25	1	-0.57429	-0.749535	-0.44872
35.25	-9	1	-0.541632	-0.736578	-0.39083
35.25	-8.75	1	-0.475242	-0.717853	-0.287481
35.25	-8.5	1	-0.415128	-0.658555	-0.244169
35.25	-8.25	1	-0.415128	-0.658555	-0.244169
35.25	-8	1	-0.415128	-0.658555	-0.244169
35.25	-7.75	1	-0.406059	-0.636898	-0.22084
35.25	-7.5	1	-0.449991	-0.641956	-0.295825
35.25	-7.25	1	-0.517109	-0.68222	-0.37834
35.25	-7	1	-0.508443	-0.680467	-0.37834
35.25	-6.75	1	-0.512102	-0.645343	-0.38209
35.25	-6.5	1	-0.558079	-0.691319	-0.464735
35.25	-6.25	0
35.25	-6	0
35.25	-5.75	0
35.25	-5.5	0
35.25	-5.25	0
35.25	-5	0
35.25	-4.75	1	-0.416934	-0.687314	-0.18947
35.25	-4.5	1	-0.193059	-0.415914	0.0392436	1
35.25	-4.25	1	-0.15458	-0.403119	0.114169	1
35.25	-4	1	-0.361322	-0.604084	-0.165587
35.25	-3.75	1	-0.517109	-0.68222	-0.37834
35.25	-3.5	1	-0.334529	-0.518902	-0.126212
35.25	-3.25	1	-0.519933	-0.712287	-0.369019
35.25	-3	1	-0.0779473	-0.347994	0.109938	1
35.25	-2.75	1	0.0363308	-0.219828	0.292318	1
35.25	-2.5	1	0.0462222	-0.118816	0.264224	1
35.25	-2.25	1	-0.114121	-0.303991	0.13211	1
35.25	-2	1	-0.0265308	-0.196037	0.196291	1
35.25	-1.75	1	0.207175	0.0385581	0.39978
35.25	-1.5	0				1
35.25	-1.25	0				1
35.25	-1	0				1
35.25	-0.75	0				1
35.25	-0.5	0				1
35.25	-0.25	0				1
35.25	0	0				1
35.25	0.25	0				1
35.25	0.5	0
35.25	0.75	0
35.25	1	0
35.25	1.25	0
35.25	1.5	0
35.25	1.75	0
35.25	2	0				1
35.25	2.25	0
35.25	2.5	0
35.25	2.75	0
35.25	3	0
35.25	3.25	0
35.25	3.5	0
35.25	3.75	0
35.25	4	0
35.25	4.25	0				1
35.25	4.5	0				1
35.25	4.75	0				1
35.25	5	0				1
35.25	5.25	0				1
35.25	5.5	0				1
35.25	5.75	0				1
35.25	6	0
35.25	6.25	0				1
35.25	6.5	0				1
35.25	6.75	0				1
35.25	7	0
35.25	7.25	0
35.25	7.5	0				1
35.25	7.75	0
35.25	8	0
35.25	8.25	0
35.25	8.5	0
35.25	8.75	0
35.25	9	0
35.25	9.25	0
35.25	9.5	0
35.25	9.75	0
35.25	10	0
35.25	10.25	0
35.25	10.5	0
35.25	10.75	0
35.25	11	1	0.497463	0.367783	0.682714
35.25	11.25	1	0.430292	0.303738	0.624755
35.25	11.5	1	0.345451	0.229152	0.536689
35.25	11.75	1	0.312582	0.179681	0.525832
35.25	12	1	0.312582	0.179681	0.525832
35.25	12.25	1	0.264345	0.128723	0.467609
35.25	12.5	1	0.264345	0.128723	0.467609
35.25	12.75	1	0.199771	0.0417963	0.387177
35.25	13	1	0.199771	0.0417963	0.387177
35.25	13.25	1	0.264345	0.128723	0.467609
35.25	13.5	1	0.199771	0.0417963	0.387177
35.25	13.75	1	0.351657	0.20874	0.586243
35.25	14	1	0.288324	0.139353	0.504184
35.25	14.25	1	0.319515	0.179176	0.545698
35.25	14.5	1	0.319515	0.179176	0.545698
35.25	14.75	1	0.226613	0.0722247	0.455108
35.25	15	1	0.226613	0.0722247	0.455108
35.25	15.25	1	0.226613	0.0722247	0.455108
35.25	15.5	1	0.226613	0.0722247	0.455108
35.25	15.75	1	0.288324	0.139353	0.504184
35.25	16	1	0.348928	0.222294	0.499315
35.25	16.25	1	0.348928	0.222294	0.499315
35.25	16.5	1	0.44681	0.388695	0.585219
35.25	16.75	1	0.36741	0.256976	0.535794
35.25	17	1	0.361847	0.249725	0.526663
35.25	17.25	1	0.329944	0.207252	0.505351
35.25	17.5	1	0.329944	0.207252	0.505351
35.25	17.75	1	0.329944	0.207252	0.505351
35.25	18	1	0.329944	0.207252	0.505351
35.25	18.25	1	0.329944	0.207252	0.505351
35.25	18.5	1	0.361847	0.249725	0.526663
35.25	18.75	1	0.350913	0.235894	0.507124
35.25	19	1	0.361847	0.249725	0.526663
35.25	19.25	1	0.350913	0.235894	0.507124
35.25	19.5	1	0.27331	0.168766	0.409713
35.25	19.75	1	0.319117	0.1832	0.492099
35.25	20	1	0.319117	0.1832	0.492099
35.25	20.25	1	0.269935	0.173169	0.416464
35.25	20.5	1	0.252174	0.144582	0.415353
35.25	20.75	1	0.221695	0.0954653	0.37127
35.25	21	1	0.155294	0.00994869	0.323201
35.25	21.25	1	0.155294	0.00994869	0.323201
35.25	21.5	1	0.155294	0.00994869	0.323201
35.25	21.75	1	0.221695	0.0954653	0.37127
35.25	22	1	0.129477	0.0169873	0.285154
35.25	22.25	1	0.0389471	-0.140042	0.209326	1
35.25	22.5	1	0.142657	-0.0126272	0.282989	1
35.25	22.75	1	0.0258867	-0.15277	0.202824	1
35.25	23	1	-0.0519294	-0.207596	0.169259	1
35.25	23.25	1	-0.0306941	-0.196208	0.199608	1
35.25	23.5	1	0.167632	0.0337812	0.346996
35.25	23.75	1	0.221777	0.0588599	0.419678
35.25	24	1	0.218184	0.100934	0.373453
35.25	24.25	1	0.13782	-0.00992098	0.311394	1
35.25	24.5	1	0.121794	-0.0834765	0.380735	1
35.25	24.75	1	-0.0483002	-0.216062	0.124215	1
35.25	25	1	0.219271	0.10599	0.374231
35.25	25.25	1	0.160418	0.034701	0.339072
35.25	25.5	1	0.308407	0.207873	0.456856
35.25	25.75	1	0.320016	0.232486	0.497209
35.25	26	1	0.156057	0.0667632	0.341015
35.25	26.25	1	0.0726788	-0.0425758	0.263391	1
35.25	26.5	1	0.116705	-0.0179222	0.306826	1
35.25	26.75	1	0.116705	-0.0179222	0.306826	1
35.25	27	1	0.122082	-0.0302416	0.276993	1
35.25	27.25	1	0.193134	0.0536709	0.352906
35.25	27.5	1	-0.0335585	-0.185581	0.147294	1
35.25	27.75	1	0.187433	0.0525308	0.370136
35.25	28	1	0.187433	0.0525308	0.370136
35.25	28.25	1	0.34929	0.237691	0.506069
35.25	28.5	1	0.0735115	-0.0931174	0.252356	1
35.25	28.75	1	0.139589	-0.0309005	0.335563	1
35.25	29	1	0.236601	0.0535931	0.437497
35.25	29.25	1	0.199506	-0.012682	0.40076	1
35.25	29.5	1	0.467101	0.295218	0.667656
35.25	29.75	1	0.542939	0.39398	0.686578
35.25	30	1	0.364462	0.21148	0.570724
35.25	30.25	1	0.332686	0.191433	0.557784
35.25	30.5	1	0.376189	0.195942	0.605695
35.25	30.75	1	0.376189	0.195942	0.605695
35.25	31	1	0.456047	0.317874	0.655091
35.25	31.25	1	0.482389	0.358832	0.660069
35.25	31.5	1	0.413282	0.256507	0.585593
35.25	31.75	1	0.518296	0.42458	0.686428
35.25	32	1	0.628616	0.566961	0.781973
35.25	32.25	1	0.554829	0.449001	0.690411
35.25	32.5	1	0.472057	0.369656	0.638883
35.25	32.75	1	0.586994	0.504022	0.719522
35.25	33	1	0.430805	0.318793	0.634106
35.25	33.25	0
35.25	33.5	0
35.25	33.75	0
35.25	34	1	0.1203	-0.0224775	0.301463	1
35.25	34.25	1	0.183648	0.0339942	0.353358
35.25	34.5	1	0.210906	0.0537563	0.380586
35.25	34.75	1	0.127935	-0.0102526	0.324019	1
35.375	-15	1	-0.368835	-0.558639	-0.243093
35.375	-14.75	1	-0.061999	-0.324772	0.138248	1
35.375	-14.5	1	-0.12784	-0.351208	0.0729273	1
35.375	-14.25	1	-0.197487	-0.437607	-0.0338906
35.375	-14	1	-0.269764	-0.529366	-0.0626156
35.375	-13.75	1	-0.130095	-0.406979	0.0809799	1
35.375	-13.5	1	-0.269764	-0.529366	-0.0626156
35.375	-13.25	1	-0.260142	-0.498942	-0.0566061
35.375	-13	1	-0.171643	-0.4527	0.027068	1
35.375	-12.75	1	-0.171643	-0.4527	0.027068	1
35.375	-12.5	1	-0.171643	-0.4527	0.027068	1
35.375	-12.25	1	-0.220724	-0.465187	-0.0270735
35.375	-12	1	-0.266591	-0.536036	-0.067389
35.375	-11.75	1	-0.266591	-0.536036	-0.067389
35.375	-11.5	1	-0.403658	-0.636385	-0.265531
35.375	-11.25	1	-0.25883	-0.512193	-0.0643888
35.375	-11	1	-0.137541	-0.407419	0.102403	1
35.375	-10.75	1	-0.376642	-0.629673	-0.197639
35.375	-10.5	1	-0.446614	-0.656846	-0.309275
35.375	-10.25	1	-0.517062	-0.713502	-0.3968
35.375	-10	1	-0.482314	-0.719737	-0.337237
35.375	-9.75	1	-0.527833	-0.748238	-0.36252
35.375	-9.5	1	-0.460355	-0.675752	-0.317637
35.375	-9.25	1	-0.555603	-0.745971	-0.38779
35.375	-9	1	-0.611605	-0.753576	-0.467015
35.375	-8.75	1	-0.490388	-0.719789	-0.305391
35.375	-8.5	1	-0.415128	-0.658555	-0.244169
35.375	-8.25	1	-0.416151	-0.655862	-0.2706
35.375	-8	1	-0.416151	-0.655862	-0.2706
35.375	-7.75	1	-0.459971	-0.64468	-0.340233
35.375	-7.5	1	-0.449991	-0.641956	-0.295825
35.375	-7.25	1	-0.517911	-0.681835	-0.413193
35.375	-7	1	-0.472179	-0.646815	-0.320624
35.375	-6.75	1	-0.54867	-0.679444	-0.447153
35.375	-6.5	1	-0.517911	-0.681835	-0.413193
35.375	-6.25	1	-0.696077	-0.799501	-0.626535
35.375	-6	0
35.375	-5.75	0
35.375	-5.5	0
35.375	-5.25	0
35.375	-5	1	-0.598551	-0.76007	-0.475665
35.375	-4.75	1	-0.352164	-0.592993	-0.120953
35.375	-4.5	1	-0.414241	-0.620141	-0.204812
35.375	-4.25	1	-0.245871	-0.487464	-0.0195996
35.375	-4	1	-0.128957	-0.373758	0.0814929	1
35.375	-3.75	1	-0.2731	-0.461075	-0.084055
35.375	-3.5	1	-0.458286	-0.669067	-0.305892
35.375	-3.25	1	-0.115021	-0.333319	0.109003	1
35.375	-3	1	-0.00635943	-0.268794	0.213629	1
35.375	-2.75	1	0.0254328	-0.229229	0.279415	1
35.375	-2.5	1	-0.267542	-0.471767	-0.08951
35.375	-2.25	1	-0.158836	-0.366838	0.0435477	1
35.375	-2	1	0.117872	-0.0655111	0.358845	1
35.375	-1.75	1	0.084923	-0.125101	0.331289	1
35.375	-1.5	1	0.1953	0.0150576	0.43043
35.375	-1.25	0
35.375	-1	0				1
35.375	-0.75	0
35.375	-0.5	0				1
35.375	-0.25	0				1
35.375	0	0				1
35.375	0.25	0				1
35.375	0.5	0				1
35.375	0.75	0
35.375	1	0
35.375	1.25	0
35.375	1.5	0
35.375	1.75	0
35.375	2	0
35.375	2.25	0
35.375	2.5	0
35.375	2.75	0
35.375	3	0				1
35.375	3.25	0				1
35.375	3.5	0
35.375	3.75	0
35.375	4	0
35.375	4.25	0				1
35.375	4.5	0				1
35.375	4.75	0				1
35.375	5	0				1
35.375	5.25	0				1
35.375	5.5	0				1
35.375	5.75	0				1
35.375	6	0				1
35.375	6.25	0
35.375	6.5	0				1
35.375	6.75	0				1
35.375	7	0
35.375	7.25	0
35.375	7.5	0
35.375	7.75	0
35.375	8	0				1
35.375	8.25	0
35.375	8.5	0
35.375	8.75	0
35.375	9	0
35.375	9.25	0
35.375	9.5	0
35.375	9.75	0
35.375	10	0
35.375	10.25	0
35.375	10.5	0
35.375	10.75	0
35.375	11	1	0.37194	0.211291	0.599477
35.375	11.25	1	0.430292	0.303738	0.624755
35.375	11.5	1	0.329736	0.199786	0.558806
35.375	11.75	1	0.261239	0.141439	0.469937
35.375	12	1	0.261239	0.141439	0.469937
35.375	12.25	1	0.264345	0.128723	0.467609
35.375	12.5	1	0.264345	0.128723	0.467609
35.375	12.75	1	0.212444	0.0904397	0.425984
35.375	13	1	0.264345	0.128723	0.467609
35.375	13.25	1	0.288324	0.139353	0.504184
35.375	13.5	1	0.288324	0.139353	0.504184
35.375	13.75	1	0.351657	0.20874	0.586243
35.375	14	1	0.351657	0.20874	0.586243
35.375	14.25	1	0.319515	0.179176	0.545698
35.375	14.5	1	0.319515	0.179176	0.545698
35.375	14.75	1	0.226613	0.0722247	0.455108
35.375	15	1	0.314479	0.185271	0.517816
35.375	15.25	1	0.226613	0.0722247	0.455108
35.375	15.5	1	0.226613	0.0722247	0.455108
35.375	15.75	1	0.319515	0.179176	0.545698
35.375	16	1	0.378837	0.282649	0.503834
35.375	16.25	1	0.274412	0.155425	0.424304
35.375	16.5	1	0.40818	0.279142	0.619211
35.375	16.75	1	0.289795	0.155748	0.486051
35.375	17	1	0.361847	0.249725	0.526663
35.375	17.25	1	0.329944	0.207252	0.505351
35.375	17.5	1	0.225172	0.0793756	0.394083
35.375	17.75	1	0.225172	0.0793756	0.394083
35.375	18	1	0.329944	0.207252	0.505351
35.375	18.25	1	0.378837	0.282649	0.503834
35.375	18.5	1	0.329944	0.207252	0.505351
35.375	18.75	1	0.36871	0.26239	0.501256
35.375	19	1	0.350913	0.235894	0.507124
35.375	19.25	1	0.252174	0.144582	0.415353
35.375	19.5	1	0.221695	0.0954653	0.37127
35.375	19.75	1	0.35862	0.273865	0.490018
35.375	20	1	0.35862	0.273865	0.490018
35.375	20.25	1	0.168629	0.0551676	0.304758
35.375	20.5	1	0.252174	0.144582	0.415353
35.375	20.75	1	0.221695	0.0954653	0.37127
35.375	21	1	0.155294	0.00994869	0.323201
35.375	21.25	1	0.155294	0.00994869	0.323201
35.375	21.5	1	0.155294	0.00994869	0.323201
35.375	21.75	1	-0.00259629	-0.186105	0.182745	1
35.375	22	1	0.104168	-0.0685779	0.280043	1
35.375	22.25	1	0.0389471	-0.140042	0.209326	1
35.375	22.5	1	0.0258867	-0.15277	0.202824	1
35.375	22.75	1	-0.0791182	-0.247143	0.0958301	1
35.375	23	1	-0.0519294	-0.207596	0.169259	1
35.375	23.25	1	-0.0306941	-0.196208	0.199608	1
35.375	23.5	1	-0.0306941	-0.196208	0.199608	1
35.375	23.75	1	0.0661694	-0.0823544	0.245149	1
35.375	24	1	0.151507	0.01875	0.330322
35.375	24.25	1	0.159474	0.0203919	0.332837
35.375	24.5	1	0.0215535	-0.170108	0.187751	1
35.375	24.75	1	0.21495	0.039663	0.472842
35.375	25	1	0.21969	0.0972802	0.382015
35.375	25.25	1	0.21502	0.0531565	0.434494
35.375	25.5	1	0.368729	0.257513	0.535193
35.375	25.75	1	0.17782	0.0218089	0.366183
35.375	26	1	0.182826	0.0809508	0.371171
35.375	26.25	1	0.182826	0.0809508	0.371171
35.375	26.5	1	0.175943	0.0420751	0.348209
35.375	26.75	1	0.182826	0.0809508	0.371171
35.375	27	1	0.2131	0.0709155	0.38855
35.375	27.25	1	0.187433	0.0525308	0.370136
35.375	27.5	1	0.193134	0.0536709	0.352906
35.375	27.75	1	0.187433	0.0525308	0.370136
35.375	28	1	0.187433	0.0525308	0.370136
35.375	28.25	1	0.175943	0.0420751	0.348209
35.375	28.5	1	0.142357	0.00493002	0.288476
35.375	28.75	1	0.0871855	-0.0650218	0.259022	1
35.375	29	1	0.0888916	-0.0917436	0.276361	1
35.375	29.25	1	0.269026	0.0950284	0.458551
35.375	29.5	1	0.426682	0.303259	0.611574
35.375	29.75	1	0.30698	0.196561	0.462378
35.375	30	1	0.383841	0.219946	0.592254
35.375	30.25	1	0.353689	0.208347	0.505469
35.375	30.5	1	0.391569	0.2195	0.625767
35.375	30.75	1	0.405414	0.23002	0.642555
35.375	31	1	0.337824	0.164894	0.577647
35.375	31.25	1	0.482389	0.358832	0.660069
35.375	31.5	1	0.340174	0.16017	0.527938
35.375	31.75	1	0.518008	0.412758	0.674703
35.375	32	1	0.439576	0.319656	0.63843
35.375	32.25	1	0.472122	0.35071	0.591903
35.375	32.5	1	0.60343	0.514603	0.739084
35.375	32.75	1	0.38834	0.268384	0.546439
35.375	33	1	0.525208	0.417505	0.681346
35.375	33.25	1	0.535742	0.437043	0.694539
35.375	33.5	1	0.50548	0.412097	0.669473
35.375	33.75	1	0.50548	0.412097	0.669473
35.375	34	0
35.375	34.25	1	0.127935	-0.0102526	0.324019	1
35.375	34.5	1	0.127935	-0.0102526	0.324019	1
35.375	34.75	1	0.204168	0.0656053	0.34008
35.5	-15	1	-0.368835	-0.558639	-0.243093
35.5	-14.75	1	-0.327649	-0.533541	-0.16768
35.5	-14.5	1	-0.0138526	-0.266078	0.178046	1
35.5	-14.25	1	-0.197487	-0.437607	-0.0338906
35.5	-14	1	-0.211813	-0.477532	-0.0201683
35.5	-13.75	1	-0.186768	-0.451032	0.0123271	1
35.5	-13.5	1	-0.269764	-0.529366	-0.0626156
35.5	-13.25	1	-0.186768	-0.451032	0.0123271	1
35.5	-13	1	-0.171643	-0.4527	0.027068	1
35.5	-12.75	1	-0.245483	-0.492861	-0.0459056
35.5	-12.5	1	-0.200806	-0.515355	0.018415	1
35.5	-12.25	1	-0.220724	-0.465187	-0.0270735
35.5	-12	1	-0.243481	-0.521441	-0.037163
35.5	-11.75	1	-0.3266	-0.589644	-0.150863
35.5	-11.5	1	-0.343153	-0.606973	-0.168418
35.5	-11.25	1	-0.349096	-0.59914	-0.181566
35.5	-11	1	-0.270535	-0.553297	-0.0713834
35.5	-10.75	1	-0.446087	-0.681876	-0.304867
35.5	-10.5	1	-0.457745	-0.659013	-0.321081
35.5	-10.25	1	-0.378797	-0.601486	-0.231049
35.5	-10	1	-0.62501	-0.811644	-0.494918
35.5	-9.75	1	-0.654529	-0.845455	-0.506915
35.5	-9.5	1	-0.58458	-0.794643	-0.422252
35.5	-9.25	1	-0.644698	-0.804325	-0.519792
35.5	-9	1	-0.555748	-0.788464	-0.396371
35.5	-8.75	1	-0.740417	-0.848536	-0.658397
35.5	-8.5	1	-0.470178	-0.726029	-0.280328
35.5	-8.25	1	-0.470178	-0.726029	-0.280328
35.5	-8	1	-0.2779	-0.501632	-0.0578123
35.5	-7.75	1	-0.459971	-0.64468	-0.340233
35.5	-7.5	1	-0.505178	-0.689815	-0.370583
35.5	-7.25	1	-0.517911	-0.681835	-0.413193
35.5	-7	1	-0.516657	-0.683379	-0.363118
35.5	-6.75	1	-0.644982	-0.772402	-0.551643
35.5	-6.5	1	-0.686541	-0.792522	-0.60533
35.5	-6.25	1	-0.606999	-0.759519	-0.48551
35.5	-6	0
35.5	-5.75	0
35.5	-5.5	0
35.5	-5.25	1	-0.508958	-0.723345	-0.316434
35.5	-5	1	-0.391269	-0.655323	-0.199409
35.5	-4.75	1	-0.179527	-0.35547	0.0459822	1
35.5	-4.5	1	-0.5208	-0.674108	-0.394271
35.5	-4.25	1	-0.331339	-0.550589	-0.172069
35.5	-4	1	-0.27522	-0.478873	-0.122946
35.5	-3.75	1	-0.343003	-0.575199	-0.158276
35.5	-3.5	1	-0.380257	-0.56164	-0.212736
35.5	-3.25	1	-0.24365	-0.475563	-0.0399879
35.5	-3	1	-0.011525	-0.257282	0.218303	1
35.5	-2.75	1	0.13146	-0.00566685	0.314925	1
35.5	-2.5	1	0.121147	-0.0428858	0.29326	1
35.5	-2.25	1	0.124999	-0.0178624	0.30047	1
35.5	-2	1	0.0729075	-0.148461	0.279693	1
35.5	-1.75	1	0.0680176	-0.1537	0.259313	1
35.5	-1.5	1	0.192864	0.0610666	0.430644
35.5	-1.25	0				1
35.5	-1	0				1
35.5	-0.75	0
35.5	-0.5	0				1
35.5	-0.25	0				1
35.5	0	0				1
35.5	0.25	0				1
35.5	0.5	0				1
35.5	0.75	0
35.5	1	0
35.5	1.25	0
35.5	1.5	0
35.5	1.75	0
35.5	2	0
35.5	2.25	0
35.5	2.5	0				1
35.5	2.75	0				1
35.5	3	0				1
35.5	3.25	0				1
35.5	3.5	0				1
35.5	3.75	0
35.5	4	0
35.5	4.25	0				1
35.5	4.5	0				1
35.5	4.75	0				1
35.5	5	0				1
35.5	5.25	0				1
35.5	5.5	0				1
35.5	5.75	0				1
35.5	6	0				1
35.5	6.25	0				1
35.5	6.5	0				1
35.5	6.75	0				1
35.5	7	0				1
35.5	7.25	0
35.5	7.5	0
35.5	7.75	0
35.5	8	0
35.5	8.25	0
35.5	8.5	0
35.5	8.75	0
35.5	9	0
35.5	9.25	0
35.5	9.5	0
35.5	9.75	0
35.5	10	0
35.5	10.25	0
35.5	10.5	0
35.5	10.75	0
35.5	11	1	0.37194	0.211291	0.599477
35.5	11.25	1	0.37194	0.211291	0.599477
35.5	11.5	1	0.37194	0.211291	0.599477
35.5	11.75	1	0.261239	0.141439	0.469937
35.5	12	1	0.212444	0.0904397	0.425984
35.5	12.25	1	0.264345	0.128723	0.467609
35.5	12.5	1	0.212444	0.0904397	0.425984
35.5	12.75	1	0.264345	0.128723	0.467609
35.5	13	1	0.351657	0.20874	0.586243
35.5	13.25	1	0.351657	0.20874	0.586243
35.5	13.5	1	0.351657	0.20874	0.586243
35.5	13.75	1	0.351657	0.20874	0.586243
35.5	14	1	0.382984	0.248649	0.60949
35.5	14.25	1	0.382984	0.248649	0.60949
35.5	14.5	1	0.319515	0.179176	0.545698
35.5	14.75	1	0.319515	0.179176	0.545698
35.5	15	1	0.314479	0.185271	0.517816
35.5	15.25	1	0.226613	0.0722247	0.455108
35.5	15.5	1	0.226613	0.0722247	0.455108
35.5	15.75	1	0.226613	0.0722247	0.455108
35.5	16	1	0.475128	0.397787	0.640493
35.5	16.25	1	0.14658	0.00479626	0.331998
35.5	16.5	1	0.289795	0.155748	0.486051
35.5	16.75	1	0.361847	0.249725	0.526663
35.5	17	1	0.329944	0.207252	0.505351
35.5	17.25	1	0.329944	0.207252	0.505351
35.5	17.5	1	0.225172	0.0793756	0.394083
35.5	17.75	1	0.225172	0.0793756	0.394083
35.5	18	1	0.225172	0.0793756	0.394083
35.5	18.25	1	0.329944	0.207252	0.505351
35.5	18.5	1	0.319117	0.1832	0.492099
35.5	18.75	1	0.319117	0.1832	0.492099
35.5	19	1	0.36871	0.26239	0.501256
35.5	19.25	1	0.482135	0.404831	0.606661
35.5	19.5	1	0.27331	0.168766	0.409713
35.5	19.75	1	0.27331	0.168766	0.409713
35.5	20	1	0.35862	0.273865	0.490018
35.5	20.25	1	0.142747	0.00205507	0.307607
35.5	20.5	1	0.221695	0.0954653	0.37127
35.5	20.75	1	0.221695	0.0954653	0.37127
35.5	21	1	0.221695	0.0954653	0.37127
35.5	21.25	1	0.221695	0.0954653	0.37127
35.5	21.5	1	-0.00259629	-0.186105	0.182745	1
35.5	21.75	1	-0.0147559	-0.216696	0.174712	1
35.5	22	1	0.0913116	-0.0768681	0.278225	1
35.5	22.25	1	0.0913116	-0.0768681	0.278225	1
35.5	22.5	1	0.0913116	-0.0768681	0.278225	1
35.5	22.75	1	0.0113328	-0.175073	0.245707	1
35.5	23	1	-0.0519294	-0.207596	0.169259	1
35.5	23.25	1	-0.0306941	-0.196208	0.199608	1
35.5	23.5	1	-0.0747647	-0.263551	0.120758	1
35.5	23.75	1	-0.155994	-0.311258	0.0652899	1
35.5	24	1	0.110666	-0.0502899	0.307415	1
35.5	24.25	1	-0.0141686	-0.194149	0.198374	1
35.5	24.5	1	0.0528928	-0.0872045	0.248226	1
35.5	24.75	1	0.264167	0.163382	0.441065
35.5	25	1	0.192892	0.0854323	0.377408
35.5	25.25	1	0.253498	0.139682	0.427685
35.5	25.5	1	0.331102	0.211975	0.478648
35.5	25.75	1	0.0876415	-0.0626107	0.278574	1
35.5	26	1	0.182826	0.0809508	0.371171
35.5	26.25	1	0.0876415	-0.0626107	0.278574	1
35.5	26.5	1	0.159474	0.0203919	0.332837
35.5	26.75	1	0.253498	0.139682	0.427685
35.5	27	1	0.175943	0.0420751	0.348209
35.5	27.25	1	0.159932	0.0401952	0.32315
35.5	27.5	1	0.241762	0.127619	0.407734
35.5	27.75	1	0.175943	0.0420751	0.348209
35.5	28	1	0.15965	0.0342175	0.30024
35.5	28.25	1	0.282915	0.143609	0.469541
35.5	28.5	1	0.0467775	-0.0940898	0.209396	1
35.5	28.75	1	0.0871855	-0.0650218	0.259022	1
35.5	29	1	0.294683	0.100736	0.498903
35.5	29.25	1	0.269026	0.0950284	0.458551
35.5	29.5	1	0.401876	0.233892	0.581845
35.5	29.75	1	0.35671	0.217646	0.533954
35.5	30	1	0.335597	0.160705	0.528372
35.5	30.25	1	0.379731	0.230183	0.589075
35.5	30.5	1	0.403385	0.270414	0.587145
35.5	30.75	1	0.340174	0.16017	0.527938
35.5	31	1	0.44341	0.308334	0.639238
35.5	31.25	1	0.456047	0.317874	0.655091
35.5	31.5	1	0.597793	0.50979	0.752197
35.5	31.75	1	0.569225	0.466959	0.716601
35.5	32	1	0.518296	0.42458	0.686428
35.5	32.25	1	0.468806	0.378601	0.63808
35.5	32.5	1	0.54127	0.448834	0.6721
35.5	32.75	1	0.595179	0.525903	0.742055
35.5	33	1	0.513466	0.432877	0.663865
35.5	33.25	1	0.531834	0.45448	0.688668
35.5	33.5	1	0.349534	0.198047	0.562542
35.5	33.75	1	0.33051	0.206019	0.532938
35.5	34	1	0.438562	0.349361	0.606092
35.5	34.25	1	0.475215	0.367543	0.640268
35.5	34.5	1	0.127935	-0.0102526	0.324019	1
35.5	34.75	1	0.228766	0.106738	0.369115
35.625	-15	1	-0.368835	-0.558639	-0.243093
35.625	-14.75	1	-0.207782	-0.456027	-0.034027
35.625	-14.5	1	0.00061806	-0.255031	0.189814	1
35.625	-14.25	1	-0.182811	-0.418829	-0.010232
35.625	-14	1	-0.269764	-0.529366	-0.0626156
35.625	-13.75	1	-0.269764	-0.529366	-0.0626156
35.625	-13.5	1	-0.159412	-0.428552	0.0519962	1
35.625	-13.25	1	-0.343093	-0.618281	-0.145504
35.625	-13	1	-0.245483	-0.492861	-0.0459056
35.625	-12.75	1	-0.171643	-0.4527	0.027068	1
35.625	-12.5	1	-0.220724	-0.465187	-0.0270735
35.625	-12.25	1	-0.14584	-0.39825	0.0607195	1
35.625	-12	1	-0.3266	-0.589644	-0.150863
35.625	-11.75	1	-0.349096	-0.59914	-0.181566
35.625	-11.5	1	-0.3266	-0.589644	-0.150863
35.625	-11.25	1	-0.25883	-0.512193	-0.0643888
35.625	-11	1	-0.125168	-0.403941	0.0909775	1
35.625	-10.75	1	-0.446087	-0.681876	-0.304867
35.625	-10.5	1	-0.414481	-0.640722	-0.263331
35.625	-10.25	1	-0.425866	-0.662271	-0.256089
35.625	-10	1	-0.450754	-0.691381	-0.307818
35.625	-9.75	1	-0.528925	-0.766697	-0.362432
35.625	-9.5	1	-0.574728	-0.766348	-0.422055
35.625	-9.25	1	-0.598588	-0.798933	-0.45564
35.625	-9	1	-0.575954	-0.782045	-0.44282
35.625	-8.75	1	-0.426471	-0.655612	-0.254287
35.625	-8.5	1	-0.500726	-0.740009	-0.318646
35.625	-8.25	1	-0.512241	-0.749544	-0.310874
35.625	-8	1	-0.460329	-0.700611	-0.278761
35.625	-7.75	1	-0.525533	-0.707887	-0.374956
35.625	-7.5	1	-0.554844	-0.754488	-0.411988
35.625	-7.25	1	-0.516657	-0.683379	-0.363118
35.625	-7	1	-0.640591	-0.790062	-0.547905
35.625	-6.75	1	-0.686541	-0.792522	-0.60533
35.625	-6.5	1	-0.686541	-0.792522	-0.60533
35.625	-6.25	1	-0.640591	-0.790062	-0.547905
35.625	-6	0
35.625	-5.75	0
35.625	-5.5	0
35.625	-5.25	1	-0.455922	-0.802893	-0.230597
35.625	-5	1	-0.505205	-0.761817	-0.327343
35.625	-4.75	1	-0.183529	-0.421192	0.0839922	1
35.625	-4.5	1	-0.353473	-0.587976	-0.166844
35.625	-4.25	1	-0.544757	-0.709348	-0.415078
35.625	-4	1	-0.50117	-0.679356	-0.377283
35.625	-3.75	1	-0.493003	-0.656097	-0.404683
35.625	-3.5	1	-0.457264	-0.648503	-0.316284
35.625	-3.25	1	-0.318688	-0.492739	-0.163967
35.625	-3	1	0.159864	-0.0502648	0.410664	1
35.625	-2.75	1	-0.013688	-0.248945	0.21266	1
35.625	-2.5	1	0.118277	-0.111754	0.331364	1
35.625	-2.25	1	0.0326762	-0.214764	0.284471	1
35.625	-2	1	0.140362	-0.0613094	0.363107	1
35.625	-1.75	1	0.238195	0.0716813	0.46452
35.625	-1.5	1	0.1953	0.0150576	0.43043
35.625	-1.25	1	-0.0091977	-0.233017	0.200271	1
35.625	-1	0				1
35.625	-0.75	0
35.625	-0.5	0
35.625	-0.25	0
35.625	0	0
35.625	0.25	0
35.625	0.5	0				1
35.625	0.75	0				1
35.625	1	0
35.625	1.25	0				1
35.625	1.5	0				1
35.625	1.75	0
35.625	2	0
35.625	2.25	0
35.625	2.5	0
35.625	2.75	0				1
35.625	3	0				1
35.625	3.25	0				1
35.625	3.5	0				1
35.625	3.75	0				1
35.625	4	0				1
35.625	4.25	0
35.625	4.5	0				1
35.625	4.75	0
35.625	5	0				1
35.625	5.25	0				1
35.625	5.5	0				1
35.625	5.75	0				1
35.625	6	0				1
35.625	6.25	0				1
35.625	6.5	0				1
35.625	6.75	0				1
35.625	7	0
35.625	7.25	0
35.625	7.5	0
35.625	7.75	0
35.625	8	0
35.625	8.25	0
35.625	8.5	0
35.625	8.75	0
35.625	9	0
35.625	9.25	0
35.625	9.5	0
35.625	9.75	0
35.625	10	0
35.625	10.25	0
35.625	10.5	0
35.625	10.75	1	0.430292	0.303738	0.624755
35.625	11	1	0.37194	0.211291	0.599477
35.625	11.25	1	0.414883	0.25097	0.627653
35.625	11.5	1	0.414883	0.25097	0.627653
35.625	11.75	1	0.264345	0.128723	0.467609
35.625	12	1	0.212444	0.0904397	0.425984
35.625	12.25	1	0.212444	0.0904397	0.425984
35.625	12.5	1	0.264345	0.128723	0.467609
35.625	12.75	1	0.351657	0.20874	0.586243
35.625	13	1	0.351657	0.20874	0.586243
35.625	13.25	1	0.351657	0.20874	0.586243
35.625	13.5	1	0.351657	0.20874	0.586243
35.625	13.75	1	0.382984	0.248649	0.60949
35.625	14	1	0.382984	0.248649	0.60949
35.625	14.25	1	0.382984	0.248649	0.60949
35.625	14.5	1	0.319515	0.179176	0.545698
35.625	14.75	1	0.319515	0.179176	0.545698
35.625	15	1	0.40818	0.279142	0.619211
35.625	15.25	1	0.19585	0.0459327	0.402245
35.625	15.5	1	0.19585	0.0459327	0.402245
35.625	15.75	1	0.319515	0.179176	0.545698
35.625	16	1	0.40818	0.279142	0.619211
35.625	16.25	1	0.179893	0.0215531	0.371658
35.625	16.5	1	0.36741	0.256976	0.535794
35.625	16.75	1	0.191012	0.0657631	0.374674
35.625	17	1	0.225172	0.0793756	0.394083
35.625	17.25	1	0.225172	0.0793756	0.394083
35.625	17.5	1	0.274412	0.155425	0.424304
35.625	17.75	1	0.329944	0.207252	0.505351
35.625	18	1	0.378837	0.282649	0.503834
35.625	18.25	1	0.329944	0.207252	0.505351
35.625	18.5	1	0.319117	0.1832	0.492099
35.625	18.75	1	0.429138	0.339701	0.569214
35.625	19	1	0.319117	0.1832	0.492099
35.625	19.25	1	0.319117	0.1832	0.492099
35.625	19.5	1	0.35862	0.273865	0.490018
35.625	19.75	1	0.35862	0.273865	0.490018
35.625	20	1	0.35862	0.273865	0.490018
35.625	20.25	1	0.258861	0.152063	0.384216
35.625	20.5	1	0.260902	0.143601	0.408567
35.625	20.75	1	0.221695	0.0954653	0.37127
35.625	21	1	0.27331	0.168766	0.409713
35.625	21.25	1	0.27331	0.168766	0.409713
35.625	21.5	1	0.0510519	-0.0845093	0.222971	1
35.625	21.75	1	0.208824	0.0758886	0.358262
35.625	22	1	0.0913116	-0.0768681	0.278225	1
35.625	22.25	1	0.0913116	-0.0768681	0.278225	1
35.625	22.5	1	0.0913116	-0.0768681	0.278225	1
35.625	22.75	1	-0.0539256	-0.246493	0.124211	1
35.625	23	1	-0.0946187	-0.303153	0.134369	1
35.625	23.25	1	0.022458	-0.141757	0.241948	1
35.625	23.5	1	-0.0747647	-0.263551	0.120758	1
35.625	23.75	1	0.218184	0.100934	0.373453
35.625	24	1	0.110666	-0.0502899	0.307415	1
35.625	24.25	1	0.0432304	-0.137216	0.269379	1
35.625	24.5	1	0.167632	0.0337812	0.346996
35.625	24.75	1	0.167632	0.0337812	0.346996
35.625	25	1	0.167632	0.0337812	0.346996
35.625	25.25	1	0.238409	0.125171	0.452917
35.625	25.5	1	0.238409	0.125171	0.452917
35.625	25.75	1	0.0876415	-0.0626107	0.278574	1
35.625	26	1	0.0992834	-0.0167869	0.293117	1
35.625	26.25	1	0.0876415	-0.0626107	0.278574	1
35.625	26.5	1	0.182826	0.0809508	0.371171
35.625	26.75	1	0.241762	0.127619	0.407734
35.625	27	1	0.187433	0.0525308	0.370136
35.625	27.25	1	0.193134	0.0536709	0.352906
35.625	27.5	1	0.175943	0.0420751	0.348209
35.625	27.75	1	0.145025	0.00502758	0.289262
35.625	28	1	0.142357	0.00493002	0.288476
35.625	28.25	1	0.127561	-0.0429064	0.316566	1
35.625	28.5	1	0.139589	-0.0309005	0.335563	1
35.625	28.75	1	-0.12979	-0.309681	0.0526605	1
35.625	29	1	0.181125	0.0433341	0.322997
35.625	29.25	1	0.458107	0.325526	0.651145
35.625	29.5	1	0.458107	0.325526	0.651145
35.625	29.75	1	0.335597	0.160705	0.528372
35.625	30	1	0.376355	0.229205	0.615391
35.625	30.25	1	0.413395	0.241543	0.659914
35.625	30.5	1	0.466351	0.343741	0.669057
35.625	30.75	1	0.399218	0.262571	0.650572
35.625	31	1	0.44341	0.308334	0.639238
35.625	31.25	1	0.429813	0.311558	0.628317
35.625	31.5	1	0.569225	0.466959	0.716601
35.625	31.75	1	0.52952	0.423226	0.693248
35.625	32	1	0.584307	0.499994	0.742865
35.625	32.25	1	0.468806	0.378601	0.63808
35.625	32.5	1	0.518296	0.42458	0.686428
35.625	32.75	1	0.518296	0.42458	0.686428
35.625	33	1	0.436451	0.335074	0.613673
35.625	33.25	1	0.454944	0.335443	0.646588
35.625	33.5	1	0.412572	0.301045	0.606028
35.625	33.75	1	0.421733	0.320979	0.606491
35.625	34	1	0.421733	0.320979	0.606491
35.625	34.25	1	0.354681	0.217926	0.518805
35.625	34.5	1	0.450299	0.337537	0.624756
35.625	34.75	1	0.240319	0.117847	0.422592
35.75	-15	1	-0.207782	-0.456027	-0.034027
35.75	-14.75	1	-0.101592	-0.367044	0.11404	1
35.75	-14.5	1	-0.159412	-0.428552	0.0519962	1
35.75	-14.25	1	-0.182811	-0.418829	-0.010232
35.75	-14	1	-0.186768	-0.451032	0.0123271	1
35.75	-13.75	1	-0.182811	-0.418829	-0.010232
35.75	-13.5	1	-0.211813	-0.477532	-0.0201683
35.75	-13.25	1	-0.327675	-0.57188	-0.142306
35.75	-13	1	-0.245483	-0.492861	-0.0459056
35.75	-12.75	1	-0.327675	-0.57188	-0.142306
35.75	-12.5	1	-0.253875	-0.516077	-0.0430138
35.75	-12.25	1	-0.227935	-0.480232	-0.0675259
35.75	-12	1	-0.349096	-0.59914	-0.181566
35.75	-11.75	1	-0.349096	-0.59914	-0.181566
35.75	-11.5	1	-0.343153	-0.606973	-0.168418
35.75	-11.25	1	-0.338399	-0.589333	-0.165258
35.75	-11	1	-0.446087	-0.681876	-0.304867
35.75	-10.75	1	-0.446087	-0.681876	-0.304867
35.75	-10.5	1	-0.457745	-0.659013	-0.321081
35.75	-10.25	1	-0.571048	-0.77221	-0.439631
35.75	-10	1	-0.503939	-0.744524	-0.356728
35.75	-9.75	1	-0.452341	-0.668151	-0.296229
35.75	-9.5	1	-0.62501	-0.811644	-0.494918
35.75	-9.25	1	-0.595464	-0.786328	-0.447532
35.75	-9	1	-0.598588	-0.798933	-0.45564
35.75	-8.75	1	-0.507019	-0.743152	-0.344067
35.75	-8.5	1	-0.500726	-0.740009	-0.318646
35.75	-8.25	1	-0.525533	-0.707887	-0.374956
35.75	-8	1	-0.417186	-0.650044	-0.21978
35.75	-7.75	1	-0.525533	-0.707887	-0.374956
35.75	-7.5	1	-0.459626	-0.658814	-0.278173
35.75	-7.25	1	-0.516657	-0.683379	-0.363118
35.75	-7	1	-0.640591	-0.790062	-0.547905
35.75	-6.75	1	-0.686541	-0.792522	-0.60533
35.75	-6.5	1	-0.686541	-0.792522	-0.60533
35.75	-6.25	1	-0.686541	-0.792522	-0.60533
35.75	-6	1	-0.805584	-0.855612	-0.768209
35.75	-5.75	1	-0.682872	-0.794517	-0.613839
35.75	-5.5	1	-0.585414	-0.752459	-0.463206
35.75	-5.25	1	-0.423796	-0.785762	-0.17022
35.75	-5	1	-0.381469	-0.736466	-0.143528
35.75	-4.75	1	-0.33346	-0.576258	-0.0535682
35.75	-4.5	1	-0.56775	-0.757637	-0.435596
35.75	-4.25	1	-0.648903	-0.790762	-0.561461
35.75	-4	1	-0.648903	-0.790762	-0.561461
35.75	-3.75	1	-0.507491	-0.681857	-0.393151
35.75	-3.5	1	-0.430786	-0.57728	-0.328599
35.75	-3.25	1	-0.0203263	-0.263266	0.195515	1
35.75	-3	1	-0.0319241	-0.218427	0.136381	1
35.75	-2.75	1	-0.127555	-0.364009	0.117629	1
35.75	-2.5	1	-0.0970592	-0.336769	0.163494	1
35.75	-2.25	1	-0.0532722	-0.30971	0.179668	1
35.75	-2	1	0.00943537	-0.239331	0.262393	1
35.75	-1.75	1	-0.0170058	-0.291387	0.222802	1
35.75	-1.5	1	0.115478	-0.0915942	0.354964	1
35.75	-1.25	1	0.292129	0.160145	0.527237
35.75	-1	1	-0.0272288	-0.255083	0.209405	1
35.75	-0.75	1	0.223905	0.0647282	0.470243
35.75	-0.5	0				1
35.75	-0.25	0
35.75	0	0
35.75	0.25	0
35.75	0.5	0
35.75	0.75	0
35.75	1	0				1
35.75	1.25	0				1
35.75	1.5	0				1
35.75	1.75	0				1
35.75	2	0
35.75	2.25	0
35.75	2.5	0
35.75	2.75	0				1
35.75	3	0				1
35.75	3.25	0				1
35.75	3.5	0				1
35.75	3.75	0				1
35.75	4	0				1
35.75	4.25	0				1
35.75	4.5	0				1
35.75	4.75	0
35.75	5	0
35.75	5.25	0				1
35.75	5.5	0				1
35.75	5.75	0				1
35.75	6	0				1
35.75	6.25	0				1
35.75	6.5	0				1
35.75	6.75	0				1
35.75	7	0
35.75	7.25	0
35.75	7.5	0
35.75	7.75	0
35.75	8	0
35.75	8.25	0
35.75	8.5	0
35.75	8.75	0
35.75	9	0
35.75	9.25	0
35.75	9.5	0
35.75	9.75	0
35.75	10	0
35.75	10.25	0
35.75	10.5	1	0.39698	0.289188	0.569207
35.75	10.75	1	0.464165	0.318517	0.634341
35.75	11	1	0.428593	0.264659	0.643058
35.75	11.25	1	0.329736	0.199786	0.558806
35.75	11.5	1	0.287061	0.147772	0.5073
35.75	11.75	1	0.251598	0.110181	0.454918
35.75	12	1	0.251598	0.110181	0.454918
35.75	12.25	1	0.264345	0.128723	0.467609
35.75	12.5	1	0.351657	0.20874	0.586243
35.75	12.75	1	0.351657	0.20874	0.586243
35.75	13	1	0.351657	0.20874	0.586243
35.75	13.25	1	0.351657	0.20874	0.586243
35.75	13.5	1	0.382984	0.248649	0.60949
35.75	13.75	1	0.382984	0.248649	0.60949
35.75	14	1	0.382984	0.248649	0.60949
35.75	14.25	1	0.319515	0.179176	0.545698
35.75	14.5	1	0.351657	0.20874	0.586243
35.75	14.75	1	0.382984	0.248649	0.60949
35.75	15	1	0.288324	0.139353	0.504184
35.75	15.25	1	0.256521	0.149571	0.40379
35.75	15.5	1	0.348928	0.222294	0.499315
35.75	15.75	1	0.319515	0.179176	0.545698
35.75	16	1	0.35306	0.233983	0.556284
35.75	16.25	1	0.14658	0.00479626	0.331998
35.75	16.5	1	0.191012	0.0657631	0.374674
35.75	16.75	1	0.44681	0.388695	0.585219
35.75	17	1	0.199771	0.0417963	0.387177
35.75	17.25	1	0.260427	0.139657	0.429192
35.75	17.5	1	0.274412	0.155425	0.424304
35.75	17.75	1	0.378837	0.282649	0.503834
35.75	18	1	0.36871	0.26239	0.501256
35.75	18.25	1	0.319117	0.1832	0.492099
35.75	18.5	1	0.319117	0.1832	0.492099
35.75	18.75	1	0.36871	0.26239	0.501256
35.75	19	1	0.454769	0.378637	0.581638
35.75	19.25	1	0.36871	0.26239	0.501256
35.75	19.5	1	0.27331	0.168766	0.409713
35.75	19.75	1	0.260902	0.143601	0.408567
35.75	20	1	0.346552	0.254957	0.489716
35.75	20.25	1	0.13169	-0.001866	0.271802	1
35.75	20.5	1	0.208824	0.0758886	0.358262
35.75	20.75	1	0.260902	0.143601	0.408567
35.75	21	1	0.27331	0.168766	0.409713
35.75	21.25	1	0.27331	0.168766	0.409713
35.75	21.5	1	0.0292041	-0.0933845	0.20164	1
35.75	21.75	1	0.0706148	-0.0885842	0.255395	1
35.75	22	1	0.0913116	-0.0768681	0.278225	1
35.75	22.25	1	0.0913116	-0.0768681	0.278225	1
35.75	22.5	1	0.0913116	-0.0768681	0.278225	1
35.75	22.75	1	0.0913116	-0.0768681	0.278225	1
35.75	23	1	0.0432304	-0.137216	0.269379	1
35.75	23.25	1	0.0113328	-0.175073	0.245707	1
35.75	23.5	1	0.0113328	-0.175073	0.245707	1
35.75	23.75	1	0.0258867	-0.15277	0.202824	1
35.75	24	1	0.0913116	-0.0768681	0.278225	1
35.75	24.25	1	0.167632	0.0337812	0.346996
35.75	24.5	1	0.167632	0.0337812	0.346996
35.75	24.75	1	0.251476	0.119567	0.419398
35.75	25	1	0.251476	0.119567	0.419398
35.75	25.25	1	0.24739	0.126686	0.460318
35.75	25.5	1	0.159474	0.0203919	0.332837
35.75	25.75	1	0.0876415	-0.0626107	0.278574	1
35.75	26	1	0.0876415	-0.0626107	0.278574	1
35.75	26.25	1	0.0992834	-0.0167869	0.293117	1
35.75	26.5	1	0.175943	0.0420751	0.348209
35.75	26.75	1	0.241762	0.127619	0.407734
35.75	27	1	0.193134	0.0536709	0.352906
35.75	27.25	1	0.183235	0.0660693	0.322737
35.75	27.5	1	0.241762	0.127619	0.407734
35.75	27.75	1	0.124293	-0.008787	0.266381	1
35.75	28	1	0.169473	0.0187275	0.336458
35.75	28.25	1	0.166821	-0.00752374	0.37287	1
35.75	28.5	1	-0.0610326	-0.249523	0.124182	1
35.75	28.75	1	-0.102972	-0.274773	0.0917153	1
35.75	29	1	0.0888916	-0.0917436	0.276361	1
35.75	29.25	1	0.372832	0.229833	0.571356
35.75	29.5	1	0.443164	0.310509	0.624725
35.75	29.75	1	0.376355	0.229205	0.615391
35.75	30	1	0.376355	0.229205	0.615391
35.75	30.25	1	0.403007	0.214366	0.612543
35.75	30.5	1	0.363705	0.212955	0.55785
35.75	30.75	1	0.410177	0.233158	0.652938
35.75	31	1	0.547007	0.427978	0.722329
35.75	31.25	1	0.466351	0.343741	0.669057
35.75	31.5	1	0.663311	0.580313	0.80216
35.75	31.75	1	0.52952	0.423226	0.693248
35.75	32	1	0.582701	0.488639	0.733328
35.75	32.25	1	0.613747	0.525124	0.772408
35.75	32.5	1	0.660844	0.590917	0.790955
35.75	32.75	1	0.518296	0.42458	0.686428
35.75	33	1	0.492215	0.398614	0.667303
35.75	33.25	1	0.492215	0.398614	0.667303
35.75	33.5	1	0.266397	0.0994384	0.513368
35.75	33.75	1	0.316304	0.174415	0.521069
35.75	34	1	0.432227	0.308024	0.579718
35.75	34.25	1	0.450023	0.341943	0.632988
35.75	34.5	1	0.239931	0.0952927	0.425057
35.75	34.75	1	0.253424	0.104092	0.454181
35.875	-15	1	-0.369824	-0.611706	-0.209104
35.875	-14.75	1	0.0426759	-0.231292	0.238961	1
35.875	-14.5	1	-0.115536	-0.379081	0.0600258	1
35.875	-14.25	1	-0.232442	-0.498242	-0.0144527
35.875	-14	1	-0.269764	-0.529366	-0.0626156
35.875	-13.75	1	-0.343093	-0.618281	-0.145504
35.875	-13.5	1	-0.327675	-0.57188	-0.142306
35.875	-13.25	1	-0.265368	-0.524098	-0.0684803
35.875	-13	1	-0.171643	-0.4527	0.027068	1
35.875	-12.75	1	-0.329694	-0.549056	-0.180098
35.875	-12.5	1	-0.253875	-0.516077	-0.0430138
35.875	-12.25	1	-0.327675	-0.57188	-0.142306
35.875	-12	1	-0.14584	-0.39825	0.0607195	1
35.875	-11.75	1	-0.302767	-0.538171	-0.135879
35.875	-11.5	1	-0.270535	-0.553297	-0.0713834
35.875	-11.25	1	-0.338399	-0.589333	-0.165258
35.875	-11	1	-0.457745	-0.659013	-0.321081
35.875	-10.75	1	-0.376237	-0.6161	-0.218757
35.875	-10.5	1	-0.376642	-0.629673	-0.197639
35.875	-10.25	1	-0.392217	-0.620606	-0.215555
35.875	-10	1	-0.452341	-0.668151	-0.296229
35.875	-9.75	1	-0.47618	-0.697548	-0.314479
35.875	-9.5	1	-0.494823	-0.716772	-0.350722
35.875	-9.25	1	-0.541565	-0.756995	-0.414938
35.875	-9	1	-0.61021	-0.797208	-0.46502
35.875	-8.75	1	-0.598588	-0.798933	-0.45564
35.875	-8.5	1	-0.507019	-0.743152	-0.344067
35.875	-8.25	1	-0.591003	-0.796918	-0.4437
35.875	-8	1	-0.361066	-0.566559	-0.158587
35.875	-7.75	1	-0.472179	-0.646815	-0.320624
35.875	-7.5	1	-0.459626	-0.658814	-0.278173
35.875	-7.25	1	-0.420219	-0.605714	-0.227702
35.875	-7	1	-0.606999	-0.759519	-0.48551
35.875	-6.75	1	-0.644715	-0.754813	-0.569776
35.875	-6.5	1	-0.65392	-0.748916	-0.577166
35.875	-6.25	1	-0.649786	-0.794666	-0.551611
35.875	-6	1	-0.649786	-0.794666	-0.551611
35.875	-5.75	1	-0.640056	-0.760263	-0.552778
35.875	-5.5	1	-0.593792	-0.758641	-0.467407
35.875	-5.25	1	-0.472695	-0.734419	-0.290376
35.875	-5	1	-0.406544	-0.684562	-0.165711
35.875	-4.75	1	-0.405672	-0.6641	-0.199227
35.875	-4.5	1	-0.578469	-0.757434	-0.449447
35.875	-4.25	1	-0.502248	-0.699764	-0.354929
35.875	-4	1	-0.506688	-0.684299	-0.376216
35.875	-3.75	1	-0.506688	-0.684299	-0.376216
35.875	-3.5	1	-0.421973	-0.596	-0.262413
35.875	-3.25	1	-0.194093	-0.331828	-0.0426591
35.875	-3	1	0.015997	-0.21542	0.232331	1
35.875	-2.75	1	-0.0535603	-0.283724	0.151591	1
35.875	-2.5	1	-0.19569	-0.488097	0.0291194	1
35.875	-2.25	1	-0.0535603	-0.283724	0.151591	1
35.875	-2	1	-0.0199361	-0.255059	0.209295	1
35.875	-1.75	1	0.0838349	-0.168855	0.34398	1
35.875	-1.5	1	0.0935713	-0.170077	0.33889	1
35.875	-1.25	1	0.215878	0.0134913	0.486889
35.875	-1	1	0.323251	0.162625	0.552353
35.875	-0.75	1	0.192287	0.0547813	0.461774
35.875	-0.5	1	0.171462	-0.0177082	0.432483	1
35.875	-0.25	1	0.301798	0.154296	0.530478
35.875	0	0
35.875	0.25	0
35.875	0.5	0
35.875	0.75	0
35.875	1	0				1
35.875	1.25	0				1
35.875	1.5	0				1
35.875	1.75	0				1
35.875	2	0
35.875	2.25	0
35.875	2.5	0				1
35.875	2.75	0				1
35.875	3	0				1
35.875	3.25	0				1
35.875	3.5	0				1
35.875	3.75	0				1
35.875	4	0				1
35.875	4.25	0
35.875	4.5	0
35.875	4.75	0
35.875	5	0				1
35.875	5.25	0				1
35.875	5.5	0				1
35.875	5.75	0				1
35.875	6	0				1
35.875	6.25	0				1
35.875	6.5	0				1
35.875	6.75	0				1
35.875	7	0
35.875	7.25	0
35.875	7.5	0
35.875	7.75	0
35.875	8	0
35.875	8.25	0
35.875	8.5	0
35.875	8.75	0
35.875	9	0
35.875	9.25	0
35.875	9.5	0
35.875	9.75	0
35.875	10	0
35.875	10.25	0
35.875	10.5	1	0.464165	0.318517	0.634341
35.875	10.75	1	0.589048	0.512806	0.752761
35.875	11	1	0.468802	0.315659	0.694372
35.875	11.25	1	0.329736	0.199786	0.558806
35.875	11.5	1	0.329736	0.199786	0.558806
35.875	11.75	1	0.251598	0.110181	0.454918
35.875	12	1	0.251598	0.110181	0.454918
35.875	12.25	1	0.264345	0.128723	0.467609
35.875	12.5	1	0.351657	0.20874	0.586243
35.875	12.75	1	0.400196	0.246569	0.597322
35.875	13	1	0.351657	0.20874	0.586243
35.875	13.25	1	0.351657	0.20874	0.586243
35.875	13.5	1	0.400196	0.246569	0.597322
35.875	13.75	1	0.382984	0.248649	0.60949
35.875	14	1	0.351657	0.20874	0.586243
35.875	14.25	1	0.382984	0.248649	0.60949
35.875	14.5	1	0.264345	0.128723	0.467609
35.875	14.75	1	0.288324	0.139353	0.504184
35.875	15	1	0.348928	0.222294	0.499315
35.875	15.25	1	0.348928	0.222294	0.499315
35.875	15.5	1	0.348928	0.222294	0.499315
35.875	15.75	1	0.319515	0.179176	0.545698
35.875	16	1	0.264331	0.119907	0.488838
35.875	16.25	1	0.179893	0.0215531	0.371658
35.875	16.5	1	0.36741	0.256976	0.535794
35.875	16.75	1	0.319515	0.179176	0.545698
35.875	17	1	0.288324	0.139353	0.504184
35.875	17.25	1	0.260427	0.139657	0.429192
35.875	17.5	1	0.378837	0.282649	0.503834
35.875	17.75	1	0.36871	0.26239	0.501256
35.875	18	1	0.378837	0.282649	0.503834
35.875	18.25	1	0.36871	0.26239	0.501256
35.875	18.5	1	0.319117	0.1832	0.492099
35.875	18.75	1	0.453425	0.368034	0.56918
35.875	19	1	0.454769	0.378637	0.581638
35.875	19.25	1	0.319117	0.1832	0.492099
35.875	19.5	1	0.27331	0.168766	0.409713
35.875	19.75	1	0.260902	0.143601	0.408567
35.875	20	1	0.27331	0.168766	0.409713
35.875	20.25	1	0.208824	0.0758886	0.358262
35.875	20.5	1	0.260902	0.143601	0.408567
35.875	20.75	1	0.260902	0.143601	0.408567
35.875	21	1	0.260902	0.143601	0.408567
35.875	21.25	1	0.260902	0.143601	0.408567
35.875	21.5	1	0.187762	0.0449046	0.352686
35.875	21.75	1	0.0706148	-0.0885842	0.255395	1
35.875	22	1	0.208824	0.0758886	0.358262
35.875	22.25	1	0.0706148	-0.0885842	0.255395	1
35.875	22.5	1	0.0913116	-0.0768681	0.278225	1
35.875	22.75	1	0.0913116	-0.0768681	0.278225	1
35.875	23	1	0.0113328	-0.175073	0.245707	1
35.875	23.25	1	0.0113328	-0.175073	0.245707	1
35.875	23.5	1	0.0913116	-0.0768681	0.278225	1
35.875	23.75	1	0.0913116	-0.0768681	0.278225	1
35.875	24	1	0.0432304	-0.137216	0.269379	1
35.875	24.25	1	0.167632	0.0337812	0.346996
35.875	24.5	1	0.153817	0.0105732	0.34669
35.875	24.75	1	0.251476	0.119567	0.419398
35.875	25	1	0.342542	0.231881	0.49011
35.875	25.25	1	0.241762	0.127619	0.407734
35.875	25.5	1	0.241762	0.127619	0.407734
35.875	25.75	1	0.159474	0.0203919	0.332837
35.875	26	1	0.0992834	-0.0167869	0.293117	1
35.875	26.25	1	0.159474	0.0203919	0.332837
35.875	26.5	1	0.241762	0.127619	0.407734
35.875	26.75	1	0.241762	0.127619	0.407734
35.875	27	1	0.187433	0.0525308	0.370136
35.875	27.25	1	0.183235	0.0660693	0.322737
35.875	27.5	1	0.175943	0.0420751	0.348209
35.875	27.75	1	0.132257	0.00684643	0.265747
35.875	28	1	0.295682	0.144723	0.442866
35.875	28.25	1	-0.0272613	-0.217957	0.163445	1
35.875	28.5	1	-0.082849	-0.269568	0.0698661	1
35.875	28.75	1	-0.0356009	-0.256399	0.174764	1
35.875	29	1	0.115057	-0.0830625	0.322634	1
35.875	29.25	1	0.523389	0.404539	0.682105
35.875	29.5	1	0.602791	0.530175	0.721721
35.875	29.75	1	0.45211	0.324204	0.624923
35.875	30	1	0.347933	0.184762	0.569177
35.875	30.25	1	0.384565	0.204749	0.592852
35.875	30.5	1	0.34129	0.15894	0.578169
35.875	30.75	1	0.627298	0.535085	0.759601
35.875	31	1	0.613017	0.505287	0.758021
35.875	31.25	1	0.587203	0.483305	0.74872
35.875	31.5	1	0.466014	0.342883	0.652744
35.875	31.75	1	0.546796	0.451568	0.711421
35.875	32	1	0.615887	0.52037	0.772234
35.875	32.25	1	0.692767	0.624859	0.80621
35.875	32.5	1	0.692767	0.624859	0.80621
35.875	32.75	1	0.660844	0.590917	0.790955
35.875	33	1	0.660844	0.590917	0.790955
35.875	33.25	1	0.660844	0.590917	0.790955
35.875	33.5	1	0.602778	0.497534	0.774217
35.875	33.75	1	0.525208	0.417505	0.681346
35.875	34	1	0.525208	0.417505	0.681346
35.875	34.25	1	0.450023	0.341943	0.632988
35.875	34.5	1	0.325311	0.191861	0.538255
35.875	34.75	1	0.33051	0.206019	0.532938
36	-15	1	-0.186768	-0.451032	0.0123271	1
36	-14.75	1	0.00061806	-0.255031	0.189814	1
36	-14.5	1	-0.182811	-0.418829	-0.010232
36	-14.25	1	-0.186768	-0.451032	0.0123271	1
36	-14	1	-0.130095	-0.406979	0.0809799	1
36	-13.75	1	-0.265368	-0.524098	-0.0684803
36	-13.5	1	-0.171643	-0.4527	0.027068	1
36	-13.25	1	-0.171643	-0.4527	0.027068	1
36	-13	1	-0.111529	-0.357343	0.115302	1
36	-12.75	1	-0.130095	-0.406979	0.0809799	1
36	-12.5	1	-0.327675	-0.57188	-0.142306
36	-12.25	1	-0.339327	-0.544825	-0.175512
36	-12	1	-0.265368	-0.524098	-0.0684803
36	-11.75	1	-0.270535	-0.553297	-0.0713834
36	-11.5	1	-0.3266	-0.589644	-0.150863
36	-11.25	1	-0.270535	-0.553297	-0.0713834
36	-11	1	-0.446614	-0.656846	-0.309275
36	-10.75	1	-0.446087	-0.681876	-0.304867
36	-10.5	1	-0.376642	-0.629673	-0.197639
36	-10.25	1	-0.371848	-0.62857	-0.185073
36	-10	1	-0.383132	-0.633156	-0.224151
36	-9.75	1	-0.407909	-0.663848	-0.247703
36	-9.5	1	-0.460958	-0.696159	-0.289878
36	-9.25	1	-0.494823	-0.716772	-0.350722
36	-9	1	-0.528925	-0.766697	-0.362432
36	-8.75	1	-0.431288	-0.650373	-0.262206
36	-8.5	1	-0.528925	-0.766697	-0.362432
36	-8.25	1	-0.600324	-0.795675	-0.472952
36	-8	1	-0.550483	-0.706213	-0.439595
36	-7.75	1	-0.567161	-0.70246	-0.475211
36	-7.5	1	-0.516657	-0.683379	-0.363118
36	-7.25	1	-0.480419	-0.659389	-0.330223
36	-7	1	-0.606999	-0.759519	-0.48551
36	-6.75	1	-0.65392	-0.748916	-0.577166
36	-6.5	1	-0.558079	-0.691319	-0.464735
36	-6.25	1	-0.738151	-0.813275	-0.682046
36	-6	1	-0.734549	-0.793132	-0.680677
36	-5.75	1	-0.607904	-0.740874	-0.519846
36	-5.5	1	-0.696077	-0.799501	-0.626535
36	-5.25	1	-0.472695	-0.734419	-0.290376
36	-5	1	-0.493444	-0.679898	-0.353379
36	-4.75	1	-0.506964	-0.706653	-0.381495
36	-4.5	1	-0.474424	-0.680609	-0.313834
36	-4.25	1	-0.332041	-0.574207	-0.111724
36	-4	1	-0.502248	-0.699764	-0.354929
36	-3.75	1	-0.568987	-0.726767	-0.43908
36	-3.5	1	-0.345488	-0.512111	-0.204842
36	-3.25	1	-0.417225	-0.555623	-0.296695
36	-3	1	-0.0421029	-0.270678	0.195556	1
36	-2.75	1	-0.0030083	-0.234268	0.202546	1
36	-2.5	1	-0.155677	-0.424076	0.102306	1
36	-2.25	1	-0.155677	-0.424076	0.102306	1
36	-2	1	0.0043863	-0.25311	0.244633	1
36	-1.75	1	0.0643481	-0.178877	0.319894	1
36	-1.5	1	0.0788249	-0.18076	0.343186	1
36	-1.25	1	0.0999636	-0.138833	0.353281	1
36	-1	1	0.292859	0.0943741	0.537949
36	-0.75	1	0.525585	0.348156	0.730506
36	-0.5	1	0.210023	0.028765	0.478249
36	-0.25	1	0.142545	-0.0357132	0.374911	1
36	0	1	0.324139	0.163811	0.533398
36	0.25	0				1
36	0.5	0				1
36	0.75	0
36	1	0
36	1.25	0				1
36	1.5	0				1
36	1.75	0
36	2	0				1
36	2.25	0				1
36	2.5	0				1
36	2.75	0				1
36	3	0
36	3.25	0
36	3.5	0				1
36	3.75	0				1
36	4	0				1
36	4.25	0				1
36	4.5	0				1
36	4.75	0				1
36	5	0				1
36	5.25	0				1
36	5.5	0				1
36	5.75	0				1
36	6	0				1
36	6.25	0				1
36	6.5	0				1
36	6.75	0				1
36	7	0
36	7.25	0
36	7.5	0
36	7.75	0
36	8	0
36	8.25	0
36	8.5	0
36	8.75	0
36	9	0
36	9.25	0
36	9.5	0
36	9.75	0
36	10	0
36	10.25	0
36	10.5	1	0.435457	0.273609	0.652474
36	10.75	1	0.501189	0.426472	0.632029
36	11	1	0.264345	0.128723	0.467609
36	11.25	1	0.337653	0.186732	0.56001
36	11.5	1	0.287061	0.147772	0.5073
36	11.75	1	0.251598	0.110181	0.454918
36	12	1	0.351657	0.20874	0.586243
36	12.25	1	0.351657	0.20874	0.586243
36	12.5	1	0.351657	0.20874	0.586243
36	12.75	1	0.400196	0.246569	0.597322
36	13	1	0.351657	0.20874	0.586243
36	13.25	1	0.400196	0.246569	0.597322
36	13.5	1	0.351657	0.20874	0.586243
36	13.75	1	0.351657	0.20874	0.586243
36	14	1	0.351657	0.20874	0.586243
36	14.25	1	0.351657	0.20874	0.586243
36	14.5	1	0.410799	0.313592	0.59243
36	14.75	1	0.348928	0.222294	0.499315
36	15	1	0.348928	0.222294	0.499315
36	15.25	1	0.260427	0.139657	0.429192
36	15.5	1	0.348928	0.222294	0.499315
36	15.75	1	0.348928	0.222294	0.499315
36	16	1	0.354238	0.219477	0.539913
36	16.25	1	0.212444	0.0904397	0.425984
36	16.5	1	0.40818	0.279142	0.619211
36	16.75	1	0.288324	0.139353	0.504184
36	17	1	0.40818	0.279142	0.619211
36	17.25	1	0.378837	0.282649	0.503834
36	17.5	1	0.46278	0.382618	0.567205
36	17.75	1	0.46278	0.382618	0.567205
36	18	1	0.453425	0.368034	0.56918
36	18.25	1	0.453425	0.368034	0.56918
36	18.5	1	0.454769	0.378637	0.581638
36	18.75	1	0.454769	0.378637	0.581638
36	19	1	0.454769	0.378637	0.581638
36	19.25	1	0.36871	0.26239	0.501256
36	19.5	1	0.27331	0.168766	0.409713
36	19.75	1	0.35862	0.273865	0.490018
36	20	1	0.208824	0.0758886	0.358262
36	20.25	1	0.208824	0.0758886	0.358262
36	20.5	1	0.260902	0.143601	0.408567
36	20.75	1	0.260902	0.143601	0.408567
36	21	1	0.260902	0.143601	0.408567
36	21.25	1	0.260902	0.143601	0.408567
36	21.5	1	0.0706148	-0.0885842	0.255395	1
36	21.75	1	0.0706148	-0.0885842	0.255395	1
36	22	1	0.187762	0.0449046	0.352686
36	22.25	1	0.187762	0.0449046	0.352686
36	22.5	1	0.121322	-0.0267766	0.26598	1
36	22.75	1	0.208824	0.0758886	0.358262
36	23	1	0.208824	0.0758886	0.358262
36	23.25	1	0.0113328	-0.175073	0.245707	1
36	23.5	1	0.0913116	-0.0768681	0.278225	1
36	23.75	1	0.208824	0.0758886	0.358262
36	24	1	0.239476	0.10768	0.400353
36	24.25	1	0.167632	0.0337812	0.346996
36	24.5	1	0.0951108	-0.063931	0.295852	1
36	24.75	1	0.167632	0.0337812	0.346996
36	25	1	0.253498	0.139682	0.427685
36	25.25	1	0.241762	0.127619	0.407734
36	25.5	1	0.241762	0.127619	0.407734
36	25.75	1	0.241762	0.127619	0.407734
36	26	1	0.159474	0.0203919	0.332837
36	26.25	1	0.241762	0.127619	0.407734
36	26.5	1	0.241762	0.127619	0.407734
36	26.75	1	0.241762	0.127619	0.407734
36	27	1	0.175943	0.0420751	0.348209
36	27.25	1	0.187433	0.0525308	0.370136
36	27.5	1	0.145025	0.00502758	0.289262
36	27.75	1	0.210694	0.0858605	0.350724
36	28	1	0.397994	0.26123	0.536428
36	28.25	1	0.031612	-0.192942	0.225792	1
36	28.5	1	-0.082849	-0.269568	0.0698661	1
36	28.75	1	-0.0571209	-0.270127	0.113528	1
36	29	1	0.225056	0.0591733	0.397659
36	29.25	1	0.427156	0.316773	0.582206
36	29.5	1	0.618964	0.522156	0.721526
36	29.75	1	0.476146	0.340886	0.63896
36	30	1	0.365079	0.188792	0.582783
36	30.25	1	0.298377	0.110493	0.517953
36	30.5	1	0.71419	0.674472	0.794015
36	30.75	1	0.684915	0.620987	0.795162
36	31	1	0.639285	0.555753	0.770457
36	31.25	1	0.663311	0.580313	0.80216
36	31.5	1	0.585484	0.471465	0.738889
36	31.75	1	0.600224	0.491711	0.75209
36	32	1	0.615887	0.52037	0.772234
36	32.25	1	0.67662	0.615591	0.805444
36	32.5	0
36	32.75	0
36	33	1	0.663311	0.580313	0.80216
36	33.25	1	0.778714	0.704508	0.895405
36	33.5	1	0.492406	0.381063	0.657088
36	33.75	1	0.475215	0.367543	0.640268
36	34	1	0.535742	0.437043	0.694539
36	34.25	1	0.354681	0.217926	0.518805
36	34.5	1	0.294488	0.111144	0.518474
36	34.75	1	0.13985	-0.048317	0.416809	1
36.125	-15	1	-0.182811	-0.418829	-0.010232
36.125	-14.75	1	-0.101336	-0.369848	0.0886449	1
36.125	-14.5	1	-0.211813	-0.477532	-0.0201683
36.125	-14.25	1	-0.197487	-0.437607	-0.0338906
36.125	-14	1	-0.115536	-0.379081	0.0600258	1
36.125	-13.75	1	-0.0768418	-0.377336	0.176913	1
36.125	-13.5	1	-0.171643	-0.4527	0.027068	1
36.125	-13.25	1	-0.171643	-0.4527	0.027068	1
36.125	-13	1	-0.171643	-0.4527	0.027068	1
36.125	-12.75	1	-0.149917	-0.453415	0.06261	1
36.125	-12.5	1	-0.265368	-0.524098	-0.0684803
36.125	-12.25	1	-0.232442	-0.498242	-0.0144527
36.125	-12	1	-0.265368	-0.524098	-0.0684803
36.125	-11.75	1	-0.338399	-0.589333	-0.165258
36.125	-11.5	1	-0.355685	-0.620651	-0.191343
36.125	-11.25	1	-0.28777	-0.553297	-0.071677
36.125	-11	1	-0.387598	-0.625811	-0.222585
36.125	-10.75	1	-0.252846	-0.524221	-0.0386204
36.125	-10.5	1	-0.446087	-0.681876	-0.304867
36.125	-10.25	1	-0.446087	-0.681876	-0.304867
36.125	-10	1	-0.423881	-0.653792	-0.269264
36.125	-9.75	1	-0.363404	-0.621438	-0.191883
36.125	-9.5	1	-0.450754	-0.691381	-0.307818
36.125	-9.25	1	-0.450754	-0.691381	-0.307818
36.125	-9	1	-0.501527	-0.717691	-0.325124
36.125	-8.75	1	-0.477274	-0.691576	-0.289056
36.125	-8.5	1	-0.568325	-0.792649	-0.410166
36.125	-8.25	1	-0.462648	-0.7007	-0.293874
36.125	-8	1	-0.485887	-0.675609	-0.343785
36.125	-7.75	1	-0.664389	-0.813111	-0.564221
36.125	-7.5	1	-0.472179	-0.646815	-0.320624
36.125	-7.25	1	-0.480419	-0.659389	-0.330223
36.125	-7	1	-0.524589	-0.689215	-0.363883
36.125	-6.75	1	-0.566707	-0.69147	-0.473003
36.125	-6.5	1	-0.566707	-0.69147	-0.473003
36.125	-6.25	1	-0.65392	-0.748916	-0.577166
36.125	-6	1	-0.734549	-0.793132	-0.680677
36.125	-5.75	1	-0.598551	-0.76007	-0.475665
36.125	-5.5	1	-0.430226	-0.692038	-0.228405
36.125	-5.25	1	-0.566707	-0.69147	-0.473003
36.125	-5	1	-0.531468	-0.683826	-0.428002
36.125	-4.75	1	-0.502248	-0.699764	-0.354929
36.125	-4.5	1	-0.502248	-0.699764	-0.354929
36.125	-4.25	1	-0.304316	-0.545347	-0.0710254
36.125	-4	1	-0.571022	-0.753015	-0.447688
36.125	-3.75	1	-0.562278	-0.741944	-0.44954
36.125	-3.5	1	-0.489771	-0.63423	-0.367444
36.125	-3.25	1	-0.556325	-0.741998	-0.454295
36.125	-3	1	-0.351966	-0.566952	-0.165417
36.125	-2.75	1	-0.155677	-0.424076	0.102306	1
36.125	-2.5	1	-0.155677	-0.424076	0.102306	1
36.125	-2.25	1	-0.155677	-0.424076	0.102306	1
36.125	-2	1	-0.0421029	-0.270678	0.195556	1
36.125	-1.75	1	0.108352	-0.108665	0.335706	1
36.125	-1.5	1	0.0643481	-0.178877	0.319894	1
36.125	-1.25	1	0.0131149	-0.265117	0.290457	1
36.125	-1	1	0.132765	-0.124937	0.414033	1
36.125	-0.75	1	0.423028	0.220317	0.66674
36.125	-0.5	1	0.248519	0.0570514	0.490394
36.125	-0.25	1	0.276484	0.107049	0.522653
36.125	0	1	0.276484	0.107049	0.522653
36.125	0.25	1	0.23794	0.0701566	0.431954
36.125	0.5	0				1
36.125	0.75	0
36.125	1	0
36.125	1.25	0				1
36.125	1.5	0				1
36.125	1.75	0				1
36.125	2	0				1
36.125	2.25	0				1
36.125	2.5	0				1
36.125	2.75	0				1
36.125	3	0				1
36.125	3.25	0
36.125	3.5	0				1
36.125	3.75	0
36.125	4	0				1
36.125	4.25	0				1
36.125	4.5	0				1
36.125	4.75	0				1
36.125	5	0				1
36.125	5.25	0
36.125	5.5	0				1
36.125	5.75	0				1
36.125	6	0
36.125	6.25	0				1
36.125	6.5	0				1
36.125	6.75	0
36.125	7	0
36.125	7.25	0
36.125	7.5	0
36.125	7.75	0
36.125	8	0
36.125	8.25	0
36.125	8.5	0
36.125	8.75	0
36.125	9	0
36.125	9.25	0
36.125	9.5	0
36.125	9.75	0
36.125	10	0
36.125	10.25	0
36.125	10.5	1	0.501189	0.426472	0.632029
36.125	10.75	1	0.501189	0.426472	0.632029
36.125	11	1	0.464165	0.318517	0.634341
36.125	11.25	1	0.404614	0.247474	0.629534
36.125	11.5	1	0.39698	0.289188	0.569207
36.125	11.75	1	0.337653	0.186732	0.56001
36.125	12	1	0.337653	0.186732	0.56001
36.125	12.25	1	0.337653	0.186732	0.56001
36.125	12.5	1	0.351657	0.20874	0.586243
36.125	12.75	1	0.400196	0.246569	0.597322
36.125	13	1	0.400196	0.246569	0.597322
36.125	13.25	1	0.400196	0.246569	0.597322
36.125	13.5	1	0.351657	0.20874	0.586243
36.125	13.75	1	0.351657	0.20874	0.586243
36.125	14	1	0.351657	0.20874	0.586243
36.125	14.25	1	0.410799	0.313592	0.59243
36.125	14.5	1	0.479045	0.410886	0.634686
36.125	14.75	1	0.479045	0.410886	0.634686
36.125	15	1	0.44681	0.388695	0.585219
36.125	15.25	1	0.44681	0.388695	0.585219
36.125	15.5	1	0.410799	0.313592	0.59243
36.125	15.75	1	0.264345	0.128723	0.467609
36.125	16	1	0.289843	0.157485	0.461387
36.125	16.25	1	0.46278	0.382618	0.567205
36.125	16.5	1	0.440677	0.349758	0.574717
36.125	16.75	1	0.44681	0.388695	0.585219
36.125	17	1	0.288324	0.139353	0.504184
36.125	17.25	1	0.378837	0.282649	0.503834
36.125	17.5	1	0.378837	0.282649	0.503834
36.125	17.75	1	0.46278	0.382618	0.567205
36.125	18	1	0.36871	0.26239	0.501256
36.125	18.25	1	0.36871	0.26239	0.501256
36.125	18.5	1	0.453425	0.368034	0.56918
36.125	18.75	1	0.539058	0.473566	0.642683
36.125	19	1	0.36871	0.26239	0.501256
36.125	19.25	1	0.36871	0.26239	0.501256
36.125	19.5	1	0.27331	0.168766	0.409713
36.125	19.75	1	0.346552	0.254957	0.489716
36.125	20	1	0.260902	0.143601	0.408567
36.125	20.25	1	0.260902	0.143601	0.408567
36.125	20.5	1	0.260902	0.143601	0.408567
36.125	20.75	1	0.243144	0.128381	0.373542
36.125	21	1	0.260902	0.143601	0.408567
36.125	21.25	1	0.239936	0.123079	0.388215
36.125	21.5	1	0.0706148	-0.0885842	0.255395	1
36.125	21.75	1	0.187762	0.0449046	0.352686
36.125	22	1	0.187762	0.0449046	0.352686
36.125	22.25	1	0.187762	0.0449046	0.352686
36.125	22.5	1	0.121322	-0.0267766	0.26598	1
36.125	22.75	1	0.274633	0.124744	0.438265
36.125	23	1	0.208824	0.0758886	0.358262
36.125	23.25	1	0.305816	0.151035	0.452215
36.125	23.5	1	0.251476	0.119567	0.419398
36.125	23.75	1	0.0579641	-0.102123	0.279101	1
36.125	24	1	0.239476	0.10768	0.400353
36.125	24.25	1	0.251476	0.119567	0.419398
36.125	24.5	1	0.251476	0.119567	0.419398
36.125	24.75	1	0.251476	0.119567	0.419398
36.125	25	1	0.253498	0.139682	0.427685
36.125	25.25	1	0.253498	0.139682	0.427685
36.125	25.5	1	0.241762	0.127619	0.407734
36.125	25.75	1	0.241762	0.127619	0.407734
36.125	26	1	0.253498	0.139682	0.427685
36.125	26.25	1	0.241762	0.127619	0.407734
36.125	26.5	1	0.241762	0.127619	0.407734
36.125	26.75	1	0.175943	0.0420751	0.348209
36.125	27	1	0.175943	0.0420751	0.348209
36.125	27.25	1	0.145025	0.00502758	0.289262
36.125	27.5	1	0.245791	0.0983315	0.389238
36.125	27.75	1	0.0992834	-0.0167869	0.293117	1
36.125	28	1	0.542939	0.39398	0.686578
36.125	28.25	1	0.0586037	-0.188924	0.267032	1
36.125	28.5	1	0.0305365	-0.18013	0.225898	1
36.125	28.75	1	0.0586037	-0.188924	0.267032	1
36.125	29	1	0.00863687	-0.200072	0.212684	1
36.125	29.25	1	0.497931	0.390042	0.628703
36.125	29.5	1	0.584353	0.501411	0.685385
36.125	29.75	1	0.702296	0.628618	0.785341
36.125	30	1	0.382612	0.213687	0.569531
36.125	30.25	1	0.394961	0.227248	0.589253
36.125	30.5	1	0.612057	0.537951	0.740048
36.125	30.75	1	0.56728	0.480805	0.705919
36.125	31	1	0.699659	0.631204	0.78946
36.125	31.25	1	0.667003	0.61901	0.769726
36.125	31.5	1	0.702551	0.630916	0.826271
36.125	31.75	1	0.559318	0.443173	0.712443
36.125	32	1	0.678415	0.588754	0.786548
36.125	32.25	0
36.125	32.5	0
36.125	32.75	0
36.125	33	0
36.125	33.25	0
36.125	33.5	1	0.549617	0.468723	0.698608
36.125	33.75	1	0.535742	0.437043	0.694539
36.125	34	1	0.475215	0.367543	0.640268
36.125	34.25	1	0.48038	0.362928	0.652949
36.125	34.5	1	0.141518	-0.104651	0.43625	1
[truncated: 44,601 more rows]
